# Supplementary material for: Nidogen 1‐Enriched Extracellular Vesicles Facilitate Extrahepatic Metastasis of Liver Cancer by Activating Pulmonary Fibroblasts to Secrete Tumor Necrosis Factor Receptor 1
Source: Adv Sci (Weinh). 2020 Aug 19;7(21):2002157. doi: 10.1002/advs.202002157 (PMC7640351; doi:10.1002/advs.202002157)
Supplement: Supplementary file 2 — Supplemental Table 1 [file ADVS-7-2002157-s002.xlsx]

## Sheet: proteinGroups_Judy_exosomes_Jun
Protein IDs	Majority protein IDs	Peptide counts (all)	Peptide counts (razor+unique)	Peptide counts (unique)	Protein names	Gene names	Fasta headers	Number of proteins	Peptides	Razor + unique peptides	Unique peptides	Peptides 1_MIHA_1	Peptides 1_MIHA_2	Peptides 1_MIHA_3	Peptides 2_97L_1	Peptides 2_97L_2	Peptides 2_97L_3	Peptides 3_LM3_1	Peptides 3_LM3_2	Peptides 3_LM3_3	Razor + unique peptides 1_MIHA_1	Razor + unique peptides 1_MIHA_2	Razor + unique peptides 1_MIHA_3	Razor + unique peptides 2_97L_1	Razor + unique peptides 2_97L_2	Razor + unique peptides 2_97L_3	Razor + unique peptides 3_LM3_1	Razor + unique peptides 3_LM3_2	Razor + unique peptides 3_LM3_3	Unique peptides 1_MIHA_1	Unique peptides 1_MIHA_2	Unique peptides 1_MIHA_3	Unique peptides 2_97L_1	Unique peptides 2_97L_2	Unique peptides 2_97L_3	Unique peptides 3_LM3_1	Unique peptides 3_LM3_2	Unique peptides 3_LM3_3	Sequence coverage [%]	Unique + razor sequence coverage [%]	Unique sequence coverage [%]	Mol. weight [kDa]	Sequence length	Sequence lengths	Q-value	Score	Sequence coverage 1_MIHA_1 [%]	Sequence coverage 1_MIHA_2 [%]	Sequence coverage 1_MIHA_3 [%]
A0A023T6R1;Q96A72;P61326;F5H6P7;F5H6N1;F5H3U9;F5H124	A0A023T6R1;Q96A72;P61326;F5H6P7;F5H6N1	10;10;9;8;6;4;1	10;10;9;8;6;4;1	10;10;9;8;6;4;1	Protein mago nashi homolog 2;Protein mago nashi homolog	FLJ10292;MAGOHB;MAGOH	tr|A0A023T6R1|A0A023T6R1_HUMAN Mago nashi protein OS=Homo sapiens OX=9606 GN=FLJ10292 PE=2 SV=1;sp|Q96A72|MGN2_HUMAN Protein mago nashi homolog 2 OS=Homo sapiens OX=9606 GN=MAGOHB PE=1 SV=1;sp|P61326|MGN_HUMAN Protein mago nashi homolog OS=Homo sapiens OX=	7	10	10	10	0	1	2	7	7	7	5	6	5	0	1	2	7	7	7	5	6	5	0	1	2	7	7	7	5	6	5	71.6	71.6	71.6	17.276	148	148;148;146;102;90;44;81	0	38.845	0	7.4	17.6
Q9Y5S9;A0A023T787;A0A0J9YW13	Q9Y5S9;A0A023T787;A0A0J9YW13	6;6;3	6;6;3	6;6;3	RNA-binding protein 8A	RBM8A;RBM8	sp|Q9Y5S9|RBM8A_HUMAN RNA-binding protein 8A OS=Homo sapiens OX=9606 GN=RBM8A PE=1 SV=1;tr|A0A023T787|A0A023T787_HUMAN RNA-binding protein 8A OS=Homo sapiens OX=9606 GN=RBM8 PE=2 SV=1;tr|A0A0J9YW13|A0A0J9YW13_HUMAN RNA-binding protein 8A (Fragment) OS=Homo	3	6	6	6	0	0	1	3	3	5	6	3	5	0	0	1	3	3	5	6	3	5	0	0	1	3	3	5	6	3	5	55.7	55.7	55.7	19.889	174	174;174;106	0	60.965	0	0	10.9
A0A024DAK3;Q59EC0;P55265;D3DV75;A0A3B3IRQ9;B7Z8Y3;A0A3B3ISU1;A0A3B3ISX1;A0A3B3ITG9	A0A024DAK3;Q59EC0;P55265;D3DV75;A0A3B3IRQ9;B7Z8Y3	15;15;15;14;14;8;4;4;2	15;15;15;14;14;8;4;4;2	15;15;15;14;14;8;4;4;2	Double-stranded RNA-specific adenosine deaminase	ADAR	tr|A0A024DAK3|A0A024DAK3_HUMAN RNA-specific adenosine deaminase OS=Homo sapiens OX=9606 PE=2 SV=1;tr|Q59EC0|Q59EC0_HUMAN Adenosine deaminase, RNA-specific isoform ADAR-a variant (Fragment) OS=Homo sapiens OX=9606 PE=2 SV=1;sp|P55265|DSRAD_HUMAN Double-stra	9	15	15	15	2	2	2	8	4	6	4	5	3	2	2	2	8	4	6	4	5	3	2	2	2	8	4	6	4	5	3	18	18	18	136	1226	1226;1244;1226;886;1158;970;164;707;350	0	28.403	2.7	2.4	3
A0A0C4DFM1;A0A024QYR3;Q92544;B4DH88;B4DKC1;B4DYH6;Q6ZTK5;F8WCN2;F2Z2L1	A0A0C4DFM1;A0A024QYR3;Q92544;B4DH88;B4DKC1;B4DYH6	12;12;12;8;8;7;4;1;1	12;12;12;8;8;7;4;1;1	12;12;12;8;8;7;4;1;1	Transmembrane 9 superfamily member 4	TM9SF4	tr|A0A0C4DFM1|A0A0C4DFM1_HUMAN Transmembrane 9 superfamily member OS=Homo sapiens OX=9606 GN=TM9SF4 PE=1 SV=1;tr|A0A024QYR3|A0A024QYR3_HUMAN Transmembrane 9 superfamily member OS=Homo sapiens OX=9606 PE=2 SV=1;sp|Q92544|TM9S4_HUMAN Transmembrane 9 superfam	9	12	12	12	9	11	7	0	0	2	0	0	0	9	11	7	0	0	2	0	0	0	9	11	7	0	0	2	0	0	0	22.6	22.6	22.6	72.54	625	625;642;642;549;601;250;528;68;85	0	116.13	18.9	21.4	15.7
Q99805;A0A024QYR8;B3KSG9	Q99805;A0A024QYR8;B3KSG9	11;11;10	11;11;10	11;11;10	Transmembrane 9 superfamily member 2	TM9SF2	sp|Q99805|TM9S2_HUMAN Transmembrane 9 superfamily member 2 OS=Homo sapiens OX=9606 GN=TM9SF2 PE=1 SV=1;tr|A0A024QYR8|A0A024QYR8_HUMAN Transmembrane 9 superfamily member OS=Homo sapiens OX=9606 GN=TM9SF2 PE=2 SV=1;tr|B3KSG9|B3KSG9_HUMAN Transmembrane 9 supe	3	11	11	11	8	8	11	0	0	1	0	0	0	8	8	11	0	0	1	0	0	0	8	8	11	0	0	1	0	0	0	26.5	26.5	26.5	75.775	663	663;663;573	0	156.94	21.6	18.4	26.5
A0A024QYS2;Q9HD45;Q96JZ5;Q8WUB5;Q5TB53;Q8NCC4;B4DN13;Q96K55	A0A024QYS2;Q9HD45;Q96JZ5;Q8WUB5;Q5TB53	9;9;8;7;6;3;2;2	9;9;8;7;6;3;2;2	9;9;8;7;6;3;2;2	Transmembrane 9 superfamily member 3	TM9SF3;SMBP	tr|A0A024QYS2|A0A024QYS2_HUMAN Transmembrane 9 superfamily member OS=Homo sapiens OX=9606 PE=2 SV=1;sp|Q9HD45|TM9S3_HUMAN Transmembrane 9 superfamily member 3 OS=Homo sapiens OX=9606 GN=TM9SF3 PE=1 SV=2;tr|Q96JZ5|Q96JZ5_HUMAN Transmembrane 9 superfamily me	8	9	9	9	9	8	8	1	1	0	1	0	0	9	8	8	1	1	0	1	0	0	9	8	8	1	1	0	1	0	0	20.2	20.2	20.2	67.887	589	589;589;545;521;253;399;254;329	0	55.09	20.2	18.5	18.3
A0A024QYT5;P05121;B7ZAB0;B7Z4X6;B7Z1D9;A0A5B9RUH0	A0A024QYT5;P05121;B7ZAB0;B7Z4X6	18;18;16;14;7;2	18;18;16;14;7;2	18;18;16;14;7;2	Plasminogen activator inhibitor 1	SERPINE1	tr|A0A024QYT5|A0A024QYT5_HUMAN Serpin peptidase inhibitor, clade E (Nexin, plasminogen activator inhibitor type 1), member 1, isoform CRA_b OS=Homo sapiens OX=9606 GN=SERPINE1 PE=3 SV=1;sp|P05121|PAI1_HUMAN Plasminogen activator inhibitor 1 OS=Homo sapiens	6	18	18	18	15	15	15	12	11	13	4	6	4	15	15	15	12	11	13	4	6	4	15	15	15	12	11	13	4	6	4	57	57	57	45.059	402	402;402;335;335;179;33	0	144.66	54.2	52.5	49
A0A2R8YGH5;A0A024QYT6;H7C1E4;P61966	A0A2R8YGH5;A0A024QYT6;H7C1E4;P61966	1;1;1;1	1;1;1;1	1;1;1;1	AP-1 complex subunit sigma-1A	AP1S1	tr|A0A2R8YGH5|A0A2R8YGH5_HUMAN AP complex subunit sigma OS=Homo sapiens OX=9606 GN=AP1S1 PE=1 SV=1;tr|A0A024QYT6|A0A024QYT6_HUMAN AP complex subunit sigma OS=Homo sapiens OX=9606 GN=AP1S1 PE=3 SV=1;tr|H7C1E4|H7C1E4_HUMAN AP complex subunit sigma (Fragment)	4	1	1	1	1	1	1	0	1	0	0	1	0	1	1	1	0	1	0	0	1	0	1	1	1	0	1	0	0	1	0	10.2	10.2	10.2	18.602	157	157;158;191;158	0	31.14	10.2	10.2	10.2
B4DVQ5;A1KYQ7;A0A024QYU9;Q99613;B5ME19;B4E2Z6;B4DRU0;B4DVU3;B4DDN4;B3KNZ4;A0A024QYX7;Q3B7B9;H3BPE3;H3BPE4;H3BTY8	B4DVQ5;A1KYQ7;A0A024QYU9;Q99613;B5ME19;B4E2Z6;B4DRU0;B4DVU3;B4DDN4;B3KNZ4;A0A024QYX7	33;33;33;33;32;29;28;28;28;24;23;8;5;4;1	33;33;33;33;32;29;28;28;28;24;23;8;5;4;1	33;33;33;33;32;29;28;28;28;24;23;8;5;4;1	Eukaryotic translation initiation factor 3 subunit C;Eukaryotic translation initiation factor 3 subunit C-like protein	EIF3C;EIF3CL	tr|B4DVQ5|B4DVQ5_HUMAN Eukaryotic translation initiation factor 3 subunit C OS=Homo sapiens OX=9606 GN=EIF3C PE=2 SV=1;tr|A1KYQ7|A1KYQ7_HUMAN Eukaryotic translation initiation factor 3 subunit C OS=Homo sapiens OX=9606 GN=EIF3C PE=2 SV=1;tr|A0A024QYU9|A0A0	15	33	33	33	23	23	22	23	22	21	23	22	22	23	23	22	23	22	21	23	22	22	23	23	22	23	22	21	23	22	22	51.1	51.1	51.1	103.64	898	898;913;913;913;914;784;735;761;792;699;597;252;132;148;79	0	323.31	36.6	32.7	32
A0A024QYW3;Q04941	A0A024QYW3;Q04941	1;1	1;1	1;1	Proteolipid protein 2	PLP2	tr|A0A024QYW3|A0A024QYW3_HUMAN Proteolipid protein 2 (Colonic epithelium-enriched), isoform CRA_a OS=Homo sapiens OX=9606 GN=PLP2 PE=4 SV=1;sp|Q04941|PLP2_HUMAN Proteolipid protein 2 OS=Homo sapiens OX=9606 GN=PLP2 PE=1 SV=1	2	1	1	1	0	0	0	1	1	1	1	1	1	0	0	0	1	1	1	1	1	1	0	0	0	1	1	1	1	1	1	8.6	8.6	8.6	16.691	152	152;152	0	11.443	0	0	0
A0A024QYX5;A0A0S2Z5C9;Q9UET6;B7Z4K4;B3KN91	A0A024QYX5;A0A0S2Z5C9;Q9UET6;B7Z4K4;B3KN91	2;2;2;1;1	2;2;2;1;1	2;2;2;1;1	Putative tRNA (cytidine(32)/guanosine(34)-2-O)-methyltransferase	FTSJ1	tr|A0A024QYX5|A0A024QYX5_HUMAN Putative tRNA (cytidine(32)/guanosine(34)-2-O)-methyltransferase OS=Homo sapiens OX=9606 GN=FTSJ1 PE=2 SV=1;tr|A0A0S2Z5C9|A0A0S2Z5C9_HUMAN Putative tRNA (cytidine(32)/guanosine(34)-2-O)-methyltransferase OS=Homo sapiens OX=	5	2	2	2	0	0	1	0	0	0	1	2	0	0	0	1	0	0	0	1	2	0	0	0	1	0	0	0	1	2	0	10.9	10.9	10.9	36.079	329	329;337;329;192;327	0	6.9317	0	0	5.5
C9JJU1;C9JMY2;C9JHH7;C9JWG4;C9JNK4;A0A024QYY0;Q8WUX1	C9JJU1;C9JMY2;C9JHH7;C9JWG4;C9JNK4;A0A024QYY0;Q8WUX1	5;5;5;5;5;5;5	5;5;5;5;5;5;5	5;5;5;5;5;5;5	Sodium-coupled neutral amino acid transporter 5	SLC38A5	tr|C9JJU1|C9JJU1_HUMAN Sodium-coupled neutral amino acid transporter 5 (Fragment) OS=Homo sapiens OX=9606 GN=SLC38A5 PE=1 SV=8;tr|C9JMY2|C9JMY2_HUMAN Sodium-coupled neutral amino acid transporter 5 (Fragment) OS=Homo sapiens OX=9606 GN=SLC38A5 PE=1 SV=1;tr	7	5	5	5	1	2	4	0	0	0	0	0	0	1	2	4	0	0	0	0	0	0	1	2	4	0	0	0	0	0	0	24.5	24.5	24.5	17.41	163	163;191;218;272;279;472;472	0	12.177	6.1	10.4	20.2
B7ZAR0;B4DPB6;A0A024QZ03;O60826;B4DLA4	B7ZAR0;B4DPB6;A0A024QZ03;O60826;B4DLA4	4;4;4;4;3	4;4;4;4;3	4;4;4;4;3	Coiled-coil domain-containing protein 22	CCDC22	tr|B7ZAR0|B7ZAR0_HUMAN cDNA, FLJ79274, highly similar to Coiled-coil domain-containing protein 22 OS=Homo sapiens OX=9606 PE=2 SV=1;tr|B4DPB6|B4DPB6_HUMAN cDNA FLJ56537, highly similar to Coiled-coil domain-containing protein 22 OS=Homo sapiens OX=9606 PE=	5	4	4	4	0	1	1	1	1	1	0	0	0	0	1	1	1	1	1	0	0	0	0	1	1	1	1	1	0	0	0	9.8	9.8	9.8	65.186	580	580;580;627;627;355	0	11.422	0	2.4	1.9
B3KNA1;Q9NZS3;A0A2R8YDE6;B4DZN1;Q9NSW6;A0A024QZ26;B4DZH6;Q9UBN7;B3KMC3;B3KVK5;B3KT76	B3KNA1;Q9NZS3;A0A2R8YDE6;B4DZN1;Q9NSW6;A0A024QZ26;B4DZH6;Q9UBN7;B3KMC3;B3KVK5;B3KT76	2;2;2;2;2;2;2;2;1;1;1	2;2;2;2;2;2;2;2;1;1;1	2;2;2;2;2;2;2;2;1;1;1	Histone deacetylase 6	DKFZp566E044;HDAC6	tr|B3KNA1|B3KNA1_HUMAN cDNA FLJ14021 fis, clone HEMBA1002513, highly similar to Histone deacetylase 6 (Fragment) OS=Homo sapiens OX=9606 PE=2 SV=1;tr|Q9NZS3|Q9NZS3_HUMAN GR AF-1 specific histone deacetylase (Fragment) OS=Homo sapiens OX=9606 PE=2 SV=1;tr|A	11	2	2	2	1	1	2	0	0	0	0	0	0	1	1	2	0	0	0	0	0	0	1	1	2	0	0	0	0	0	0	4	4	4	89.748	817	817;1066;1160;1205;1209;1215;1229;1215;726;863;876	0	11.676	2.9	1.1	4
A0A024QZ30;P31040;D6RFM5;B3KT34;A0A087X1I3;Q0QF12;B4DYN5;A0A494C1T6;B3KYA5;B4DNB2;H0Y8X1	A0A024QZ30;P31040;D6RFM5;B3KT34;A0A087X1I3;Q0QF12;B4DYN5	15;15;14;12;11;11;10;7;5;2;2	15;15;14;12;11;11;10;7;5;2;2	15;15;14;12;11;11;10;7;5;2;2	Succinate dehydrogenase [ubiquinone] flavoprotein subunit, mitochondrial	SDHA	tr|A0A024QZ30|A0A024QZ30_HUMAN Succinate dehydrogenase [ubiquinone] flavoprotein subunit, mitochondrial OS=Homo sapiens OX=9606 GN=SDHA PE=3 SV=1;sp|P31040|SDHA_HUMAN Succinate dehydrogenase [ubiquinone] flavoprotein subunit, mitochondrial OS=Homo sapiens	11	15	15	15	8	9	9	3	3	2	10	9	8	8	9	9	3	3	2	10	9	8	8	9	9	3	3	2	10	9	8	39.5	39.5	39.5	72.691	664	664;664;583;439;519;550;668;356;258;125;126	0	124.25	26.4	25.2	27.4
K7ES70;A0A024QZ34;P55083	K7ES70;A0A024QZ34;P55083	2;2;2	2;2;2	2;2;2	Microfibril-associated glycoprotein 4	MFAP4	tr|K7ES70|K7ES70_HUMAN Microfibril-associated glycoprotein 4 OS=Homo sapiens OX=9606 GN=MFAP4 PE=1 SV=1;tr|A0A024QZ34|A0A024QZ34_HUMAN Microfibrillar-associated protein 4, isoform CRA_a OS=Homo sapiens OX=9606 GN=MFAP4 PE=4 SV=1;sp|P55083|MFAP4_HUMAN Micro	3	2	2	2	2	2	1	1	1	0	1	0	0	2	2	1	1	1	0	1	0	0	2	2	1	1	1	0	1	0	0	15.7	15.7	15.7	31.326	280	280;279;255	0	15.784	15.7	15.7	9.3
A0A024QZ35;A0A0A0MSE9;B7WPA5;Q96CS7;B4DJB7;A0A0A0MSI4	A0A024QZ35;A0A0A0MSE9;B7WPA5;Q96CS7;B4DJB7;A0A0A0MSI4	4;4;4;4;3;2	4;4;4;4;3;2	4;4;4;4;3;2	Pleckstrin homology domain-containing family B member 2	PLEKHB2	tr|A0A024QZ35|A0A024QZ35_HUMAN Pleckstrin homology domain containing, family B (Evectins) member 2, isoform CRA_b OS=Homo sapiens OX=9606 GN=PLEKHB2 PE=4 SV=1;tr|A0A0A0MSE9|A0A0A0MSE9_HUMAN Pleckstrin homology domain-containing family B member 2 OS=Homo sa	6	4	4	4	4	4	4	0	0	0	0	1	1	4	4	4	0	0	0	0	1	1	4	4	4	0	0	0	0	1	1	19.4	19.4	19.4	24.736	222	222;236;309;222;174;171	0	20.018	19.4	19.4	19.4
J3KMZ7;B4DQZ5;A0A024QZ48;Q9H0H0	J3KMZ7;B4DQZ5;A0A024QZ48;Q9H0H0	1;1;1;1	1;1;1;1	1;1;1;1	Integrator complex subunit 2	INTS2	tr|J3KMZ7|J3KMZ7_HUMAN Integrator complex subunit 2 OS=Homo sapiens OX=9606 GN=INTS2 PE=1 SV=1;tr|B4DQZ5|B4DQZ5_HUMAN cDNA FLJ51634, highly similar to Integrator complex subunit 2 OS=Homo sapiens OX=9606 PE=2 SV=1;tr|A0A024QZ48|A0A024QZ48_HUMAN Integrator	4	1	1	1	0	1	1	0	0	0	0	0	0	0	1	1	0	0	0	0	0	0	0	1	1	0	0	0	0	0	0	1.1	1.1	1.1	133.38	1196	1196;1196;1196;1204	0.0020127	3.0293	0	1.1	1.1
B4DUU9;F6SA91;A0A024QZ59;Q9BUZ4;J9JIG0;A0A0C4DFM9;A0A024QZ19	B4DUU9;F6SA91;A0A024QZ59;Q9BUZ4;J9JIG0;A0A0C4DFM9;A0A024QZ19	2;2;2;2;1;1;1	2;2;2;2;1;1;1	2;2;2;2;1;1;1	TNF receptor-associated factor 4	TRAF4	tr|B4DUU9|B4DUU9_HUMAN TNF receptor-associated factor OS=Homo sapiens OX=9606 PE=2 SV=1;tr|F6SA91|F6SA91_HUMAN TNF receptor-associated factor OS=Homo sapiens OX=9606 GN=TRAF4 PE=1 SV=1;tr|A0A024QZ59|A0A024QZ59_HUMAN TNF receptor-associated factor OS=Homo s	7	2	2	2	1	0	1	0	0	0	0	0	0	1	0	1	0	0	0	0	0	0	1	0	1	0	0	0	0	0	0	8.4	8.4	8.4	44.509	392	392;437;470;470;112;195;477	0.0023326	2.9274	4.1	0	4.3
Q6FG43;J3QLD9;A0A024QZ62;E7EMK3;Q14254;Q9BTI6;K7EKW9	Q6FG43;J3QLD9;A0A024QZ62;E7EMK3;Q14254;Q9BTI6	12;12;12;12;12;10;5	12;12;12;12;12;10;5	12;12;12;12;12;10;5	Flotillin-2	FLOT2;hCG_1998851	tr|Q6FG43|Q6FG43_HUMAN Flotillin OS=Homo sapiens OX=9606 GN=FLOT2 PE=2 SV=1;tr|J3QLD9|J3QLD9_HUMAN Flotillin OS=Homo sapiens OX=9606 GN=FLOT2 PE=1 SV=1;tr|A0A024QZ62|A0A024QZ62_HUMAN Flotillin OS=Homo sapiens OX=9606 GN=hCG_1998851 PE=3 SV=1;tr|E7EMK3|E7EM	7	12	12	12	8	8	5	2	1	4	3	3	4	8	8	5	2	1	4	3	3	4	8	8	5	2	1	4	3	3	4	42.5	42.5	42.5	41.685	379	379;428;428;483;428;385;249	0	43.281	29.3	27.4	18.7
A0A0D9SFK2;A0A024QZ63;Q92614;B4DYM1;B4E0T8;B4DZ32;H0YEV9	A0A0D9SFK2;A0A024QZ63;Q92614;B4DYM1;B4E0T8;B4DZ32	22;22;22;19;15;12;3	22;22;22;19;15;12;3	21;21;21;19;14;12;2	Unconventional myosin-XVIIIa	MYO18A;hCG_27198	tr|A0A0D9SFK2|A0A0D9SFK2_HUMAN Unconventional myosin-XVIIIa OS=Homo sapiens OX=9606 GN=MYO18A PE=1 SV=1;tr|A0A024QZ63|A0A024QZ63_HUMAN HCG27198, isoform CRA_c OS=Homo sapiens OX=9606 GN=hCG_27198 PE=3 SV=1;sp|Q92614|MY18A_HUMAN Unconventional myosin-XVIIIa	7	22	22	21	4	4	6	7	8	7	0	0	0	4	4	6	7	8	7	0	0	0	4	4	6	7	7	6	0	0	0	15.3	15.3	14.5	231.1	2038	2038;2039;2054;1642;1181;935;172	0	95.788	3	2.3	3.8
A0A024QZ64;B7Z3K9;P09972;B7Z3K7;B7Z1N6;A8MVZ9;B7Z1Y2;B7Z1Z9;J3KSV6;J3QKP5;C9J8F3;B7Z1L5;J3QKK1;B7Z1H6;K7EKH5	A0A024QZ64;B7Z3K9;P09972;B7Z3K7;B7Z1N6;A8MVZ9;B7Z1Y2;B7Z1Z9;J3KSV6;J3QKP5	8;8;8;7;6;6;6;5;4;4;3;3;2;2;2	5;5;5;4;3;5;3;2;4;4;3;1;2;2;2	5;5;5;4;3;5;3;2;4;4;3;1;2;2;2	Fructose-bisphosphate aldolase;Fructose-bisphosphate aldolase C	ALDOC	tr|A0A024QZ64|A0A024QZ64_HUMAN Fructose-bisphosphate aldolase OS=Homo sapiens OX=9606 GN=ALDOC PE=2 SV=1;tr|B7Z3K9|B7Z3K9_HUMAN Fructose-bisphosphate aldolase OS=Homo sapiens OX=9606 PE=2 SV=1;sp|P09972|ALDOC_HUMAN Fructose-bisphosphate aldolase C OS=Homo	15	8	5	5	3	3	3	3	3	3	6	6	6	1	2	3	2	2	2	4	5	4	1	2	3	2	2	2	4	5	4	33.5	21.2	21.2	39.455	364	364;451;364;287;325;336;345;261;175;180;149;206;122;130;135	0	63.999	16.5	12.9	14.6
Q6PIW8;A0A024QZ89;A0A0A0MS45;J3KNI1;Q9H9E3;A2VCL3;Q8N8L9;H3BSD2;H3BMV9;E9PRT5;B4DDL2;J3QLW1;J3KRB5	Q6PIW8;A0A024QZ89;A0A0A0MS45;J3KNI1;Q9H9E3;A2VCL3;Q8N8L9	10;10;9;9;9;8;8;4;4;3;3;2;2	10;10;9;9;9;8;8;4;4;3;3;2;2	10;10;9;9;9;8;8;4;4;3;3;2;2	Conserved oligomeric Golgi complex subunit 4	COG4	tr|Q6PIW8|Q6PIW8_HUMAN COG4 protein (Fragment) OS=Homo sapiens OX=9606 GN=COG4 PE=2 SV=1;tr|A0A024QZ89|A0A024QZ89_HUMAN Component of oligomeric golgi complex 4, isoform CRA_d OS=Homo sapiens OX=9606 GN=COG4 PE=4 SV=1;tr|A0A0A0MS45|A0A0A0MS45_HUMAN Conserve	13	10	10	10	8	8	4	0	0	0	0	0	0	8	8	4	0	0	0	0	0	0	8	8	4	0	0	0	0	0	0	19	19	19	86.646	763	763;789;768;789;785;438;695;130;193;100;447;72;157	0	85.054	15.7	15.5	7.2
A0A024QZ97;Q9NW97	A0A024QZ97;Q9NW97	2;2	2;2	2;2	Transmembrane protein 51	TMEM51	tr|A0A024QZ97|A0A024QZ97_HUMAN Transmembrane protein 51, isoform CRA_b OS=Homo sapiens OX=9606 GN=TMEM51 PE=4 SV=1;sp|Q9NW97|TMM51_HUMAN Transmembrane protein 51 OS=Homo sapiens OX=9606 GN=TMEM51 PE=1 SV=1	2	2	2	2	1	0	1	0	0	0	0	0	0	1	0	1	0	0	0	0	0	0	1	0	1	0	0	0	0	0	0	14.2	14.2	14.2	27.759	253	253;253	0.00034734	3.6666	9.1	0	5.1
A0A024QZA8;P29317;B4DL04;Q96HF4;A0A3B3IRY8;A0A0B4J1T8;Q9UF33;P54762;J3KR66;Q58F15;Q9P0L3;A0A384MU00;A8K5U6;Q6P4R6;C9JXA2;Q3MS96;A0A140VJJ0;F8VP57;B7ZKW7;Q59FT4;Q9P0M0;Q9P0L6;B7ZKJ3;A1MA61;E9PG71;F8W9W0;Q9P0L5;P54756;P29322;P54764;Q9P0L7;Q53TA0;Q3MS92;Q9NPI2;P29320	A0A024QZA8;P29317;B4DL04	14;14;10;5;2;2;2;2;2;1;1;1;1;1;1;1;1;1;1;1;1;1;1;1;1;1;1;1;1;1;1;1;1;1;1	14;14;10;5;2;2;2;2;2;1;1;1;1;1;1;1;1;1;1;1;1;1;1;1;1;1;1;1;1;1;1;1;1;1;1	12;12;8;3;0;0;0;0;0;0;0;0;0;0;0;0;0;0;0;0;0;0;0;0;0;0;0;0;0;0;0;0;0;0;0	Receptor protein-tyrosine kinase;Ephrin type-A receptor 2	EPHA2	tr|A0A024QZA8|A0A024QZA8_HUMAN EPH receptor A2, isoform CRA_a OS=Homo sapiens OX=9606 GN=EPHA2 PE=3 SV=1;sp|P29317|EPHA2_HUMAN Ephrin type-A receptor 2 OS=Homo sapiens OX=9606 GN=EPHA2 PE=1 SV=2;tr|B4DL04|B4DL04_HUMAN cDNA FLJ51229, highly similar to Ephri	35	14	14	12	9	12	12	1	0	0	1	1	2	9	12	12	1	0	0	1	1	2	7	10	10	1	0	0	0	0	1	20.2	20.2	18.2	108.27	976	976;976;654;253;1055;1130;1036;984;373;949;172;1037;983;983;918;319;983;1004;1016;1017;149;174;1038;986;949;874;174;1037;1005;986;174;711;208;174;983	0	62.481	11	17.8	16.5
A0A024QZB4;P50225;H3BRY5;Q59GG0;H3BQX5;Q9UMT9;E9PM76	A0A024QZB4;P50225;H3BRY5;Q59GG0	17;16;13;11;7;4;3	9;8;8;5;5;0;2	4;3;3;3;2;0;0	Sulfotransferase;Sulfotransferase 1A1	hCG_1993905;SULT1A1	tr|A0A024QZB4|A0A024QZB4_HUMAN Sulfotransferase OS=Homo sapiens OX=9606 GN=hCG_1993905 PE=3 SV=1;sp|P50225|ST1A1_HUMAN Sulfotransferase 1A1 OS=Homo sapiens OX=9606 GN=SULT1A1 PE=1 SV=3;tr|H3BRY5|H3BRY5_HUMAN Sulfotransferase (Fragment) OS=Homo sapiens OX=9	7	17	9	4	17	16	17	2	2	4	0	0	0	9	8	9	0	0	1	0	0	0	4	4	4	0	0	0	0	0	0	80	51.5	22.4	34.197	295	295;295;281;247;169;42;221	0	181.33	80	75.3	80
Q13286;A0A024QZB8;A0A1B0GWD3;A0A1B0GV71;A0A1B0GW34;H3BR00;A0A0D9SFH9;Q9UBD8;Q5XFT9;A0A1B0GV41;B4DFF3;B4DIA8;Q2TA70;O95086;O95085;A0A1B0GWH8;H3BPL0;H3BNK7;H3BQ48;H3BR84;O95090;Q9UP10;A8JYI8;Q9UBH5;A8JYI9;A0A0D9SF04;B4DXV0	Q13286;A0A024QZB8;A0A1B0GWD3;A0A1B0GV71;A0A1B0GW34;H3BR00;A0A0D9SFH9;Q9UBD8;Q5XFT9;A0A1B0GV41;B4DFF3;B4DIA8;Q2TA70;O95086;O95085;A0A1B0GWH8;H3BPL0;H3BNK7;H3BQ48;H3BR84;O95090;Q9UP10;A8JYI8;Q9UBH5;A8JYI9;A0A0D9SF04;B4DXV0	2;2;2;2;2;2;2;2;2;1;1;1;1;1;1;1;1;1;1;1;1;1;1;1;1;1;1	2;2;2;2;2;2;2;2;2;1;1;1;1;1;1;1;1;1;1;1;1;1;1;1;1;1;1	2;2;2;2;2;2;2;2;2;1;1;1;1;1;1;1;1;1;1;1;1;1;1;1;1;1;1	Battenin	CLN3	sp|Q13286|CLN3_HUMAN Battenin OS=Homo sapiens OX=9606 GN=CLN3 PE=1 SV=1;tr|A0A024QZB8|A0A024QZB8_HUMAN Battenin OS=Homo sapiens OX=9606 GN=CLN3 PE=1 SV=1;tr|A0A1B0GWD3|A0A1B0GWD3_HUMAN Battenin OS=Homo sapiens OX=9606 PE=1 SV=1;tr|A0A1B0GV71|A0A1B0GV71_HUM	27	2	2	2	2	0	1	0	0	0	0	0	0	2	0	1	0	0	0	0	0	0	2	0	1	0	0	0	0	0	0	6.6	6.6	6.6	47.622	438	438;438;399;370;363;155;341;181;316;269;384;367;360;336;320;52;74;228;176;176;167;131;111;105;86;82;267	0	4.8908	6.6	0	3.2
Q0QEW2;G3V203;H0YHA7;A0A024QZD1;J3QQ67;Q07020;F8VUA6;F8VYV2;B4DDY5;A0A075B7A0	Q0QEW2;G3V203;H0YHA7;A0A024QZD1;J3QQ67;Q07020;F8VUA6;F8VYV2;B4DDY5;A0A075B7A0	5;5;5;5;5;5;4;3;3;3	5;5;5;5;5;5;4;3;3;3	5;5;5;5;5;5;4;3;3;3	60S ribosomal protein L18	RPL18	tr|Q0QEW2|Q0QEW2_HUMAN Ribosomal protein L18 (Fragment) OS=Homo sapiens OX=9606 GN=RPL18 PE=2 SV=1;tr|G3V203|G3V203_HUMAN 60S ribosomal protein L18 OS=Homo sapiens OX=9606 GN=RPL18 PE=1 SV=1;tr|H0YHA7|H0YHA7_HUMAN 60S ribosomal protein L18 (Fragment) OS=Ho	10	5	5	5	4	4	2	1	1	1	1	0	1	4	4	2	1	1	1	1	0	1	4	4	2	1	1	1	1	0	1	35.4	35.4	35.4	18.732	164	164;164;167;188;190;188;130;133;137;138	0	31.347	29.3	28.7	15.9
A8KAQ5;A0A024QZD5;P08621;M0QYR1;B3KPV0	A8KAQ5;A0A024QZD5;P08621	3;3;3;1;1	3;3;3;1;1	3;3;3;1;1	U1 small nuclear ribonucleoprotein 70 kDa	SNRP70;SNRNP70	tr|A8KAQ5|A8KAQ5_HUMAN cDNA FLJ77404, highly similar to Homo sapiens small nuclear ribonucleoprotein 70kDa polypeptide (RNP antigen) (SNRP70), transcript variant 1, mRNA OS=Homo sapiens OX=9606 PE=2 SV=1;tr|A0A024QZD5|A0A024QZD5_HUMAN Small nuclear ribonuc	5	3	3	3	1	0	1	0	0	1	0	0	0	1	0	1	0	0	1	0	0	0	1	0	1	0	0	1	0	0	0	10.1	10.1	10.1	51.495	437	437;437;437;94;341	0.0020353	3.1899	3.7	0	3.4
M0QXN5;A0A024QZF1;P37198	M0QXN5;A0A024QZF1;P37198	1;1;1	1;1;1	1;1;1	Nuclear pore glycoprotein p62	NUP62;hCG_19665	tr|M0QXN5|M0QXN5_HUMAN Nuclear pore glycoprotein p62 OS=Homo sapiens OX=9606 GN=NUP62 PE=1 SV=1;tr|A0A024QZF1|A0A024QZF1_HUMAN HCG19665, isoform CRA_a OS=Homo sapiens OX=9606 GN=hCG_19665 PE=4 SV=1;sp|P37198|NUP62_HUMAN Nuclear pore glycoprotein p62 OS=Hom	3	1	1	1	1	0	0	0	0	0	0	1	1	1	0	0	0	0	0	0	1	1	1	0	0	0	0	0	0	1	1	2.2	2.2	2.2	45.615	446	446;522;522	0.005727	2.3421	2.2	0	0
M0R0H0;A0A1W6R2Z1;A0A1W6R2Y2;A0A024QZI2;P55899;M0R220;M0QYN1;M0QYN9;M0QYM4;M0R0A9;M0R2T3;M0R0K7;M0R266	M0R0H0;A0A1W6R2Z1;A0A1W6R2Y2;A0A024QZI2;P55899;M0R220;M0QYN1;M0QYN9;M0QYM4;M0R0A9	4;4;4;4;4;3;3;3;2;2;1;1;1	4;4;4;4;4;3;3;3;2;2;1;1;1	4;4;4;4;4;3;3;3;2;2;1;1;1	IgG receptor FcRn large subunit p51	FCGRT;hCG_1998059	tr|M0R0H0|M0R0H0_HUMAN IgG receptor FcRn large subunit p51 (Fragment) OS=Homo sapiens OX=9606 GN=FCGRT PE=1 SV=1;tr|A0A1W6R2Z1|A0A1W6R2Z1_HUMAN FCGRT OS=Homo sapiens OX=9606 PE=2 SV=1;tr|A0A1W6R2Y2|A0A1W6R2Y2_HUMAN FCGRT OS=Homo sapiens OX=9606 PE=2 SV=1;t	13	4	4	4	2	3	4	0	0	0	0	0	0	2	3	4	0	0	0	0	0	0	2	3	4	0	0	0	0	0	0	36.6	36.6	36.6	17.093	153	153;365;365;365;365;189;211;225;167;273;38;99;141	0	14.508	12.4	25.5	36.6
Q96E88;B2R5V0;A0A024QZI5;Q13772;B4DF87;B4DZ85;V9H022;Q6TAR0	Q96E88;B2R5V0;A0A024QZI5;Q13772;B4DF87;B4DZ85	11;11;11;11;8;7;4;1	11;11;11;11;8;7;4;1	11;11;11;11;8;7;4;1	Nuclear receptor coactivator 4	NCOA4	tr|Q96E88|Q96E88_HUMAN NCOA4 protein OS=Homo sapiens OX=9606 PE=2 SV=1;tr|B2R5V0|B2R5V0_HUMAN cDNA, FLJ92637, highly similar to Homo sapiens nuclear receptor coactivator 4 (NCOA4), mRNA OS=Homo sapiens OX=9606 PE=2 SV=1;tr|A0A024QZI5|A0A024QZI5_HUMAN Nucle	8	11	11	11	7	9	6	0	0	0	0	0	0	7	9	6	0	0	0	0	0	0	7	9	6	0	0	0	0	0	0	32.3	32.3	32.3	65.294	575	575;614;614;614;514;448;278;76	0	67.57	18.4	28	15.7
A0A024QZJ5;A0A024QZM7;A0A024QZI9;F8W9F8;Q9NQ94;B4E1E3;Q5T0W7;Q7Z2U9;D6RBS9;D6R9D6;A0A024R9W3;B7Z8Z7;B7ZLP7;Q8TBY0;A0AV96	A0A024QZJ5;A0A024QZM7;A0A024QZI9;F8W9F8;Q9NQ94;B4E1E3	8;8;8;8;8;7;3;2;1;1;1;1;1;1;1	8;8;8;8;8;7;3;2;1;1;1;1;1;1;1	8;8;8;8;8;7;3;2;1;1;1;1;1;1;1	APOBEC1 complementation factor	ACF;A1CF	tr|A0A024QZJ5|A0A024QZJ5_HUMAN Apobec-1 complementation factor, isoform CRA_b OS=Homo sapiens OX=9606 GN=ACF PE=4 SV=1;tr|A0A024QZM7|A0A024QZM7_HUMAN Apobec-1 complementation factor, isoform CRA_a OS=Homo sapiens OX=9606 GN=ACF PE=4 SV=1;tr|A0A024QZI9|A0A0	15	8	8	8	5	4	4	0	0	0	0	0	0	5	4	4	0	0	0	0	0	0	5	4	4	0	0	0	0	0	0	19.1	19.1	19.1	64.256	586	586;594;594;602;594;587;201;122;217;393;524;555;593;533;593	0	16.659	11.8	9.2	7.5
Q05CP8;A0A024QZJ7;Q16204	Q05CP8;A0A024QZJ7;Q16204	3;3;3	3;3;3	3;3;3	Coiled-coil domain-containing protein 6	CCDC6	tr|Q05CP8|Q05CP8_HUMAN CCDC6 protein (Fragment) OS=Homo sapiens OX=9606 GN=CCDC6 PE=2 SV=1;tr|A0A024QZJ7|A0A024QZJ7_HUMAN Coiled-coil domain containing 6, isoform CRA_a OS=Homo sapiens OX=9606 GN=CCDC6 PE=4 SV=1;sp|Q16204|CCDC6_HUMAN Coiled-coil domain-con	3	3	3	3	1	0	1	1	0	0	1	2	2	1	0	1	1	0	0	1	2	2	1	0	1	1	0	0	1	2	2	12.9	12.9	12.9	38.163	334	334;474;474	0	12.12	5.1	0	5.1
A0A024QZK4;Q96FC7	A0A024QZK4;Q96FC7	5;5	5;5	5;5	Phytanoyl-CoA hydroxylase-interacting protein-like	PHYHIPL	tr|A0A024QZK4|A0A024QZK4_HUMAN Phytanoyl-CoA 2-hydroxylase interacting protein-like, isoform CRA_b OS=Homo sapiens OX=9606 GN=PHYHIPL PE=4 SV=1;sp|Q96FC7|PHIPL_HUMAN Phytanoyl-CoA hydroxylase-interacting protein-like OS=Homo sapiens OX=9606 GN=PHYHIPL PE=1	2	5	5	5	0	0	0	1	0	0	4	5	2	0	0	0	1	0	0	4	5	2	0	0	0	1	0	0	4	5	2	17	17	17	42.5	376	376;376	0	16.246	0	0	0
V9GY00;A0A0C4DFS0;A0A024QZK5;P30039	V9GY00;A0A0C4DFS0;A0A024QZK5;P30039	1;1;1;1	1;1;1;1	1;1;1;1	Phenazine biosynthesis-like domain-containing protein	PBLD;MAWBP	tr|V9GY00|V9GY00_HUMAN Phenazine biosynthesis-like domain-containing protein (Fragment) OS=Homo sapiens OX=9606 GN=PBLD PE=1 SV=1;tr|A0A0C4DFS0|A0A0C4DFS0_HUMAN MAWD binding protein, isoform CRA_d OS=Homo sapiens OX=9606 GN=PBLD PE=1 SV=1;tr|A0A024QZK5|A0A	4	1	1	1	0	1	0	0	0	1	0	0	0	0	1	0	0	0	1	0	0	0	0	1	0	0	0	1	0	0	0	16.7	16.7	16.7	10.086	90	90;255;288;288	0.0044929	2.4554	0	16.7	0
B4DG62;A8K7J7;A0A024QZK7;Q59FD4;B3KXY9;P19367;B3KRA9;B1AR62	B4DG62;A8K7J7;A0A024QZK7;Q59FD4;B3KXY9;P19367;B3KRA9	25;25;25;25;25;25;17;4	25;25;25;25;25;25;17;4	20;20;20;20;20;20;15;3	Hexokinase;Hexokinase-1	HK1	tr|B4DG62|B4DG62_HUMAN cDNA FLJ56506, highly similar to Hexokinase-1 OS=Homo sapiens OX=9606 PE=2 SV=1;tr|A8K7J7|A8K7J7_HUMAN cDNA FLJ78173, highly similar to Homo sapiens hexokinase 1 (HK1) mRNA OS=Homo sapiens OX=9606 PE=2 SV=1;tr|A0A024QZK7|A0A024QZK7_H	8	25	25	20	1	0	1	5	2	4	17	17	19	1	0	1	5	2	4	17	17	19	0	0	0	5	2	3	12	14	15	34.9	34.9	30.3	102.31	915	915;917;921;949;952;917;566;114	0	122.25	1.2	0	1.2
Q53F48;A0A024QZK8;P31942;B4DHY1;A0A024QZP1	Q53F48;A0A024QZK8;P31942;B4DHY1;A0A024QZP1	4;4;4;3;2	3;3;3;2;2	3;3;3;2;2	Heterogeneous nuclear ribonucleoprotein H3	HNRPH3;HNRNPH3	tr|Q53F48|Q53F48_HUMAN Heterogeneous nuclear ribonucleoprotein H3 isoform a variant (Fragment) OS=Homo sapiens OX=9606 PE=2 SV=1;tr|A0A024QZK8|A0A024QZK8_HUMAN Heterogeneous nuclear ribonucleoprotein H3 (2H9), isoform CRA_a OS=Homo sapiens OX=9606 GN=HNRPH	5	4	3	3	0	4	1	1	0	0	0	0	0	0	3	1	1	0	0	0	0	0	0	3	1	1	0	0	0	0	0	14.7	12.4	12.4	36.925	346	346;346;346;238;215	0	6.118	0	14.7	4
B4DSN3;A0A024QZM6;P53992;G5EA31;B7ZAY6;B4DQ22	B4DSN3;A0A024QZM6;P53992;G5EA31	13;13;13;12;6;1	12;12;12;11;6;0	12;12;12;11;6;0	Protein transport protein Sec24C	SEC24C	tr|B4DSN3|B4DSN3_HUMAN cDNA FLJ60345, highly similar to Protein transport protein Sec24C OS=Homo sapiens OX=9606 PE=2 SV=1;tr|A0A024QZM6|A0A024QZM6_HUMAN SEC24 related gene family, member C (S. cerevisiae), isoform CRA_a OS=Homo sapiens OX=9606 GN=SEC24C P	6	13	12	12	7	10	7	6	4	6	10	7	6	6	9	6	5	3	5	9	6	5	6	9	6	5	3	5	9	6	5	20.8	19.3	19.3	106.56	975	975;1094;1094;1042;342;258	0	56.076	10.7	15.8	10.6
A0A384NYN5;A0A024QZN4;V9HWK2;P18206;B3KXA2;B4E3Q9;B4DTM7;B4DKC9;A0A096LPE1	A0A384NYN5;A0A024QZN4;V9HWK2;P18206;B3KXA2;B4E3Q9	15;15;15;15;12;8;6;6;2	15;15;15;15;12;8;6;6;2	15;15;15;15;12;8;6;6;2	Vinculin	VCL;HEL114	tr|A0A384NYN5|A0A384NYN5_HUMAN Epididymis secretory sperm binding protein OS=Homo sapiens OX=9606 PE=2 SV=1;tr|A0A024QZN4|A0A024QZN4_HUMAN Vinculin, isoform CRA_c OS=Homo sapiens OX=9606 GN=VCL PE=4 SV=1;tr|V9HWK2|V9HWK2_HUMAN Epididymis luminal protein 11	9	15	15	15	4	9	8	0	2	0	1	1	0	4	9	8	0	2	0	1	1	0	4	9	8	0	2	0	1	1	0	20.2	20.2	20.2	116.74	1066	1066;1066;1134;1134;1006;927;327;491;57	0	52.557	5.6	10.9	10.2
A8K9U4;A0A024QZN8;Q5GLZ8;D6RCL5;H0Y6K7	A8K9U4;A0A024QZN8;Q5GLZ8;D6RCL5;H0Y6K7	2;2;2;1;1	2;2;2;1;1	2;2;2;1;1	Probable E3 ubiquitin-protein ligase HERC4	HERC4	tr|A8K9U4|A8K9U4_HUMAN cDNA FLJ77205, highly similar to Homo sapiens hect domain and RLD 4 (HERC4), transcript variant 2, mRNA (Fragment) OS=Homo sapiens OX=9606 PE=2 SV=1;tr|A0A024QZN8|A0A024QZN8_HUMAN Hect domain and RLD 4, isoform CRA_b OS=Homo sapiens	5	2	2	2	0	0	0	0	1	1	0	0	0	0	0	0	0	1	1	0	0	0	0	0	0	0	1	1	0	0	0	2.9	2.9	2.9	115.2	1027	1027;1049;1057;240;399	0	3.7756	0	0	0
Q53FJ5;A0A024QZQ2;P07602;C9JIZ6;Q59EN5;B4DEK5;B4DRB7;Q5BJH1;A0A0J9YXB8	Q53FJ5;A0A024QZQ2;P07602;C9JIZ6;Q59EN5;B4DEK5;B4DRB7;Q5BJH1	14;14;14;13;13;9;9;7;5	14;14;14;13;13;9;9;7;5	14;14;14;13;13;9;9;7;5	Prosaposin;Saposin-A;Saposin-B-Val;Saposin-B;Saposin-C;Saposin-D	PSAP	tr|Q53FJ5|Q53FJ5_HUMAN Prosaposin (Variant Gaucher disease and variant metachromatic leukodystrophy) variant (Fragment) OS=Homo sapiens OX=9606 PE=2 SV=1;tr|A0A024QZQ2|A0A024QZQ2_HUMAN Prosaposin (Variant Gaucher disease and variant metachromatic leukodyst	9	14	14	14	10	11	7	4	4	2	6	6	7	10	11	7	4	4	2	6	6	7	10	11	7	4	4	2	6	6	7	32.8	32.8	32.8	58.14	524	524;524;524;527;530;452;527;240;167	0	52.859	26.9	25.4	16.8
Q8NDP0;A0A024QZR5;Q9Y2T2;H0YBM0;E5RJ52;B4DRN6;A0A384NYL6;P53677	Q8NDP0;A0A024QZR5;Q9Y2T2;H0YBM0;E5RJ52;B4DRN6;A0A384NYL6;P53677	3;3;3;2;2;2;2;2	3;3;3;2;2;2;2;2	3;3;3;2;2;2;2;2	AP-3 complex subunit mu-1;AP-3 complex subunit mu-2	DKFZp586G1518;AP3M1;AP3M2	tr|Q8NDP0|Q8NDP0_HUMAN Uncharacterized protein DKFZp586G1518 (Fragment) OS=Homo sapiens OX=9606 GN=DKFZp586G1518 PE=2 SV=1;tr|A0A024QZR5|A0A024QZR5_HUMAN Adaptor-related protein complex 3, mu 1 subunit, isoform CRA_a OS=Homo sapiens OX=9606 GN=AP3M1 PE=3 S	8	3	3	3	1	1	0	1	0	0	0	1	0	1	1	0	1	0	0	0	1	0	1	1	0	1	0	0	0	1	0	15.8	15.8	15.8	32.976	297	297;418;418;48;287;364;418;418	0	4.0495	9.1	3.4	0
B3KPN7;A0A024QZT2;Q96KP1;B4DZI7	B3KPN7;A0A024QZT2;Q96KP1;B4DZI7	2;2;2;1	2;2;2;1	2;2;2;1	Exocyst complex component 2	EXOC2	tr|B3KPN7|B3KPN7_HUMAN Exocyst complex component 2 OS=Homo sapiens OX=9606 PE=2 SV=1;tr|A0A024QZT2|A0A024QZT2_HUMAN Exocyst complex component 2 OS=Homo sapiens OX=9606 GN=EXOC2 PE=3 SV=1;sp|Q96KP1|EXOC2_HUMAN Exocyst complex component 2 OS=Homo sapiens OX=	4	2	2	2	1	1	1	0	0	0	0	0	0	1	1	1	0	0	0	0	0	0	1	1	1	0	0	0	0	0	0	2.2	2.2	2.2	104.12	924	924;924;924;519	0.003561	2.559	1.2	1	1.2
H7BYF7;A0A024QZT7;P33947	H7BYF7;A0A024QZT7;P33947	1;1;1	1;1;1	1;1;1	ER lumen protein-retaining receptor;ER lumen protein-retaining receptor 2	KDELR2	tr|H7BYF7|H7BYF7_HUMAN ER lumen protein-retaining receptor 2 OS=Homo sapiens OX=9606 GN=KDELR2 PE=1 SV=1;tr|A0A024QZT7|A0A024QZT7_HUMAN ER lumen protein-retaining receptor OS=Homo sapiens OX=9606 GN=KDELR2 PE=3 SV=1;sp|P33947|ERD22_HUMAN ER lumen protein-r	3	1	1	1	1	1	0	0	0	0	0	0	0	1	1	0	0	0	0	0	0	0	1	1	0	0	0	0	0	0	0	44.7	44.7	44.7	4.127	38	38;212;212	0	10.427	44.7	44.7	0
A0A024QZT9;P16083;Q5TD07;B3KPX6;Q5TD05;Q59EN2;A2A2U4	A0A024QZT9;P16083;Q5TD07;B3KPX6	11;10;9;9;4;4;2	11;10;9;9;4;4;2	11;10;9;9;4;4;2	Ribosyldihydronicotinamide dehydrogenase [quinone]	NQO2	tr|A0A024QZT9|A0A024QZT9_HUMAN NAD(P)H dehydrogenase, quinone 2, isoform CRA_a OS=Homo sapiens OX=9606 GN=NQO2 PE=4 SV=1;sp|P16083|NQO2_HUMAN Ribosyldihydronicotinamide dehydrogenase [quinone] OS=Homo sapiens OX=9606 GN=NQO2 PE=1 SV=5;tr|Q5TD07|Q5TD07_HUMA	7	11	11	11	0	0	0	5	8	9	6	6	7	0	0	0	5	8	9	6	6	7	0	0	0	5	8	9	6	6	7	73.2	73.2	73.2	25.952	231	231;231;193;231;139;160;63	0	107.52	0	0	0
Q6IBN4;Q53HG3;Q53GC8;A0A0C4DGA2;A0A024QZU5;O75521	Q6IBN4;Q53HG3;Q53GC8;A0A0C4DGA2;A0A024QZU5;O75521	1;1;1;1;1;1	1;1;1;1;1;1	1;1;1;1;1;1	Enoyl-CoA delta isomerase 2, mitochondrial	PECI;ECI2	tr|Q6IBN4|Q6IBN4_HUMAN PECI protein OS=Homo sapiens OX=9606 GN=PECI PE=2 SV=1;tr|Q53HG3|Q53HG3_HUMAN Peroxisomal D3,D2-enoyl-CoA isomerase isoform 1 variant (Fragment) OS=Homo sapiens OX=9606 PE=2 SV=1;tr|Q53GC8|Q53GC8_HUMAN Peroxisomal D3,D2-enoyl-CoA iso	6	1	1	1	1	1	0	0	0	0	0	0	0	1	1	0	0	0	0	0	0	0	1	1	0	0	0	0	0	0	0	4.4	4.4	4.4	40.193	364	364;364;364;364;364;394	0	3.7207	4.4	4.4	0
Q9BS45;A0A024QZW0;P51580;Q6I929	Q9BS45;A0A024QZW0;P51580	4;4;4;1	4;4;4;1	4;4;4;1	Thiopurine S-methyltransferase	TPMT	tr|Q9BS45|Q9BS45_HUMAN Thiopurine S-methyltransferase OS=Homo sapiens OX=9606 GN=TPMT PE=2 SV=1;tr|A0A024QZW0|A0A024QZW0_HUMAN Thiopurine S-methyltransferase, isoform CRA_d OS=Homo sapiens OX=9606 GN=TPMT PE=3 SV=1;sp|P51580|TPMT_HUMAN Thiopurine S-methylt	4	4	4	4	0	0	0	2	2	0	2	3	2	0	0	0	2	2	0	2	3	2	0	0	0	2	2	0	2	3	2	23.3	23.3	23.3	28.233	245	245;245;245;246	0	12.6	0	0	0
Q96S59;A0A024QZW3;A0A024R014	Q96S59;A0A024QZW3;A0A024R014	2;2;1	2;2;1	2;2;1	Ran-binding protein 9	RANBP9	sp|Q96S59|RANB9_HUMAN Ran-binding protein 9 OS=Homo sapiens OX=9606 GN=RANBP9 PE=1 SV=1;tr|A0A024QZW3|A0A024QZW3_HUMAN RAN binding protein 9, isoform CRA_a OS=Homo sapiens OX=9606 GN=RANBP9 PE=4 SV=1;tr|A0A024R014|A0A024R014_HUMAN RAN binding protein 9, is	3	2	2	2	1	1	0	0	0	0	0	0	0	1	1	0	0	0	0	0	0	0	1	1	0	0	0	0	0	0	0	3.6	3.6	3.6	77.846	729	729;729;569	0.0023271	2.9012	1.9	1.6	0
B3KRA0;A0A024QZX9;B4DQQ6;E7ET49;Q8NCG7;B3KR38;B4DVJ1;B4DVH8	B3KRA0;A0A024QZX9;B4DQQ6;E7ET49;Q8NCG7;B3KR38;B4DVJ1;B4DVH8	2;2;2;2;2;1;1;1	2;2;2;2;2;1;1;1	2;2;2;2;2;1;1;1	Sn1-specific diacylglycerol lipase beta	LOC221955;DAGLB	tr|B3KRA0|B3KRA0_HUMAN cDNA FLJ33909 fis, clone CTONG2008521, highly similar to Homo sapiens diacylglycerol lipase beta OS=Homo sapiens OX=9606 PE=2 SV=1;tr|A0A024QZX9|A0A024QZX9_HUMAN KCCR13L, isoform CRA_a OS=Homo sapiens OX=9606 GN=LOC221955 PE=4 SV=1;t	8	2	2	2	2	0	1	0	0	0	0	0	0	2	0	1	0	0	0	0	0	0	2	0	1	0	0	0	0	0	0	10.6	10.6	10.6	40.533	369	369;391;486;631;672;218;220;379	0	5.1297	10.6	0	5.7
A0A024QZY0;Q86WA6;Q49AI2;B4DML3	A0A024QZY0;Q86WA6	3;3;1;1	3;3;1;1	3;3;1;1	Valacyclovir hydrolase	BPHL	tr|A0A024QZY0|A0A024QZY0_HUMAN Biphenyl hydrolase-like (Serine hydrolase breast epithelial mucin-associated antigen), isoform CRA_d OS=Homo sapiens OX=9606 GN=BPHL PE=4 SV=1;sp|Q86WA6|BPHL_HUMAN Valacyclovir hydrolase OS=Homo sapiens OX=9606 GN=BPHL PE=1 S	4	3	3	3	1	0	0	0	1	2	1	1	2	1	0	0	0	1	2	1	1	2	1	0	0	0	1	2	1	1	2	15	15	15	31.106	274	274;291;194;211	0	6.1044	6.9	0	0
B2R7M3;A0A024QZY1;Q13155;A8MU58	B2R7M3;A0A024QZY1;Q13155;A8MU58	12;12;12;10	12;12;12;10	12;12;12;10	Aminoacyl tRNA synthase complex-interacting multifunctional protein 2	JTV1;AIMP2	tr|B2R7M3|B2R7M3_HUMAN cDNA, FLJ93510, highly similar to Homo sapiens JTV1 gene (JTV1), mRNA OS=Homo sapiens OX=9606 PE=2 SV=1;tr|A0A024QZY1|A0A024QZY1_HUMAN JTV1 gene, isoform CRA_a OS=Homo sapiens OX=9606 GN=JTV1 PE=4 SV=1;sp|Q13155|AIMP2_HUMAN Aminoacyl	4	12	12	12	9	11	7	5	7	7	6	5	6	9	11	7	5	7	7	6	5	6	9	11	7	5	7	7	6	5	6	58.8	58.8	58.8	35.448	320	320;320;320;242	0	151.97	50.3	56.2	35
D3DWH5;H0YDJ3;B4DZQ5;A0A024QZY5;Q13523	D3DWH5;H0YDJ3;B4DZQ5;A0A024QZY5;Q13523	2;2;2;2;2	2;2;2;2;2	2;2;2;2;2	Serine/threonine-protein kinase PRP4 homolog	hCG_1820375;PRPF4B	tr|D3DWH5|D3DWH5_HUMAN HCG1820375, isoform CRA_a OS=Homo sapiens OX=9606 GN=hCG_1820375 PE=4 SV=1;tr|H0YDJ3|H0YDJ3_HUMAN Serine/threonine-protein kinase PRP4 homolog (Fragment) OS=Homo sapiens OX=9606 GN=PRPF4B PE=1 SV=1;tr|B4DZQ5|B4DZQ5_HUMAN cDNA FLJ5141	5	2	2	2	0	1	1	0	0	0	0	0	0	0	1	1	0	0	0	0	0	0	0	1	1	0	0	0	0	0	0	24.3	24.3	24.3	13.01	111	111;587;993;1007;1007	0	4.2035	0	9.9	14.4
U3KQK0;I6L9F7;Q0D2M2;B2R4S9;A8K9J7;A0A024RCL8;A0A024RCJ9;B4DR52;O60814;P57053;P58876;P62807;Q5QNW6;Q93079;Q99877;Q99879;Q99880;A0A024QZZ7;Q96A08;A0A2R8Y619;L0R4T3	U3KQK0;I6L9F7;Q0D2M2;B2R4S9;A8K9J7;A0A024RCL8;A0A024RCJ9;B4DR52;O60814;P57053;P58876;P62807;Q5QNW6;Q93079;Q99877;Q99879;Q99880;A0A024QZZ7;Q96A08	6;6;6;6;6;6;6;6;6;6;6;6;6;6;6;6;6;6;3;1;1	6;6;6;6;6;6;6;6;6;6;6;6;6;6;6;6;6;6;3;1;1	2;2;2;2;2;2;2;2;2;2;2;2;2;2;2;2;2;2;0;0;0	Histone H2B;Histone H2B type 1-K;Histone H2B type F-S;Histone H2B type 1-D;Histone H2B type 1-C/E/F/G/I;Histone H2B type 2-F;Histone H2B type 1-H;Histone H2B type 1-N;Histone H2B type 1-M;Histone H2B type 1-L;Histone H2B type 1-A	HIST1H2BN;HIST1H2BM;HIST1H2BC;HIST1H2BI;HIST1H2BK;H2BFS;HIST1H2BD;HIST2H2BF;HIST1H2BH;HIST1H2BL;HIST1H2BA	tr|U3KQK0|U3KQK0_HUMAN Histone H2B OS=Homo sapiens OX=9606 GN=H2BC15 PE=1 SV=1;tr|I6L9F7|I6L9F7_HUMAN Histone H2B (Fragment) OS=Homo sapiens OX=9606 GN=HIST1H2BM PE=2 SV=1;tr|Q0D2M2|Q0D2M2_HUMAN HIST1H2BC protein OS=Homo sapiens OX=9606 GN=HIST1H2BC PE=2 S	21	6	6	2	4	5	5	6	5	5	6	4	5	4	5	5	6	5	5	6	4	5	1	1	1	2	2	1	2	1	2	31.3	31.3	6	18.804	166	166;138;126;126;126;126;126;166;126;126;126;126;126;126;126;126;126;126;127;122;67	0	70.391	26.5	30.7	30.7
A0A024R012;Q9NXA8	A0A024R012;Q9NXA8	3;3	3;3	3;3	NAD-dependent protein deacylase sirtuin-5, mitochondrial	SIRT5	tr|A0A024R012|A0A024R012_HUMAN NAD-dependent protein deacylase sirtuin-5, mitochondrial OS=Homo sapiens OX=9606 GN=SIRT5 PE=3 SV=1;sp|Q9NXA8|SIR5_HUMAN NAD-dependent protein deacylase sirtuin-5, mitochondrial OS=Homo sapiens OX=9606 GN=SIRT5 PE=1 SV=2	2	3	3	3	1	0	1	0	2	2	0	0	0	1	0	1	0	2	2	0	0	0	1	0	1	0	2	2	0	0	0	14.5	14.5	14.5	33.881	310	310;310	0	20.432	5.2	0	3.9
P04908;Q7L7L0;B2R5B3;Q08AJ9;A3KPC7;A0A024RAS2;Q16777;A0A024R017;A4FTV9;A0A0U1RR32;Q9BTM1;Q6FI13;Q93077;P20671;P0C0S8;Q99878;Q96KK5;A0A0U1RRH7;A0A3B3IS11;B2R5B6;B4E0B3;H0YFX9;P16104;Q96QV6;A0A494C189;C9J0D1;C9J386;Q8IUE6;V9GZN0	P04908;Q7L7L0;B2R5B3;Q08AJ9;A3KPC7;A0A024RAS2;Q16777;A0A024R017;A4FTV9;A0A0U1RR32;Q9BTM1;Q6FI13;Q93077;P20671;P0C0S8;Q99878;Q96KK5;A0A0U1RRH7;A0A3B3IS11;B2R5B6;B4E0B3;H0YFX9;P16104;Q96QV6;A0A494C189;C9J0D1	4;4;4;4;4;4;4;4;4;4;4;4;4;4;4;4;4;4;3;3;3;3;3;3;2;2;1;1;1	4;4;4;4;4;4;4;4;4;4;4;4;4;4;4;4;4;4;3;3;3;3;3;3;2;2;1;1;1	2;2;2;2;2;2;2;2;2;2;2;2;2;2;2;2;2;2;1;1;2;2;1;1;0;0;0;0;0	Histone H2A type 1-B/E;Histone H2A type 3;Histone H2A;Histone H2A type 2-C;Histone H2A.J;Histone H2A type 2-A;Histone H2A type 1-C;Histone H2A type 1-D;Histone H2A type 1;Histone H2A type 1-J;Histone H2A type 1-H;Histone H2AX;Histone H2A type 1-A	HIST1H2AB;HIST3H2A;HIST1H2AH;H2AFJ;HIST2H2AC;HIST1H2AC;HIST1H2AK;HIST2H2AA3;HIST1H2AD;HIST1H2AG;HIST1H2AJ;H2AFX;HIST1H2AA;H2AFV	sp|P04908|H2A1B_HUMAN Histone H2A type 1-B/E OS=Homo sapiens OX=9606 GN=H2AC4 PE=1 SV=2;sp|Q7L7L0|H2A3_HUMAN Histone H2A type 3 OS=Homo sapiens OX=9606 GN=HIST3H2A PE=1 SV=3;tr|B2R5B3|B2R5B3_HUMAN Histone H2A OS=Homo sapiens OX=9606 PE=2 SV=1;tr|Q08AJ9|Q08	29	4	4	2	1	2	2	2	3	3	3	3	3	1	2	2	2	3	3	3	3	3	1	1	1	2	2	2	2	2	2	32.3	32.3	25.4	14.135	130	130;130;130;130;128;129;129;130;130;169;129;130;130;130;130;128;128;170;140;130;111;92;143;131;127;122;76;130;47	0	64.776	14.6	21.5	21.5
Q8N995;A0A024R059;Q01581;D6RIW1;A0A140VJL2;P54868	Q8N995;A0A024R059;Q01581	20;20;20;4;1;1	20;20;20;4;1;1	20;20;20;4;1;1	Hydroxymethylglutaryl-CoA synthase, cytoplasmic	HMGCS1	tr|Q8N995|Q8N995_HUMAN 3-hydroxy-3-methylglutaryl coenzyme A synthase OS=Homo sapiens OX=9606 PE=2 SV=1;tr|A0A024R059|A0A024R059_HUMAN 3-hydroxy-3-methylglutaryl coenzyme A synthase OS=Homo sapiens OX=9606 GN=HMGCS1 PE=3 SV=1;sp|Q01581|HMCS1_HUMAN Hydroxym	6	20	20	20	19	18	15	4	4	1	1	1	0	19	18	15	4	4	1	1	1	0	19	18	15	4	4	1	1	1	0	55.8	55.8	55.8	56.238	509	509;520;520;95;508;508	0	193.85	55.8	50.9	45.4
A0A024R061;P51809;B4DE96;B4DIH9;B2R6P4;A0A024R074;B4DMB4;E5RH06	A0A024R061;P51809;B4DE96;B4DIH9;B2R6P4;A0A024R074;B4DMB4	6;6;5;5;5;4;3;1	6;6;5;5;5;4;3;1	6;6;5;5;5;4;3;1	Vesicle-associated membrane protein 7	SYBL1;VAMP7	tr|A0A024R061|A0A024R061_HUMAN Synaptobrevin-like 1, isoform CRA_e OS=Homo sapiens OX=9606 GN=SYBL1 PE=3 SV=1;sp|P51809|VAMP7_HUMAN Vesicle-associated membrane protein 7 OS=Homo sapiens OX=9606 GN=VAMP7 PE=1 SV=3;tr|B4DE96|B4DE96_HUMAN cDNA FLJ53762, highl	8	6	6	6	5	6	4	0	0	0	1	1	1	5	6	4	0	0	0	1	1	1	5	6	4	0	0	0	1	1	1	36.8	36.8	36.8	24.935	220	220;220;153;181;220;260;119;59	0	26.328	33.2	36.8	23.2
A0A5F9UP49;A0A024R084;Q9BRK5;A0A5F9UJX7;A0A024R0A9;H0Y3T6;G3V1E2	A0A5F9UP49;A0A024R084;Q9BRK5;A0A5F9UJX7;A0A024R0A9;H0Y3T6;G3V1E2	14;14;14;12;12;9;7	14;14;14;12;12;9;7	14;14;14;12;12;9;7	45 kDa calcium-binding protein	SDF4	tr|A0A5F9UP49|A0A5F9UP49_HUMAN 45 kDa calcium-binding protein OS=Homo sapiens OX=9606 GN=SDF4 PE=1 SV=1;tr|A0A024R084|A0A024R084_HUMAN Stromal cell derived factor 4, isoform CRA_c OS=Homo sapiens OX=9606 GN=SDF4 PE=4 SV=1;sp|Q9BRK5|CAB45_HUMAN 45 kDa calci	7	14	14	14	7	6	8	4	5	5	9	7	8	7	6	8	4	5	5	9	7	8	7	6	8	4	5	5	9	7	8	52.4	52.4	52.4	40.936	355	355;362;362;341;348;243;254	0	100.35	33.5	22	33.5
A0A024R0A0;Q9BRK3	A0A024R0A0;Q9BRK3	1;1	1;1	1;1	Matrix-remodeling-associated protein 8	MXRA8	tr|A0A024R0A0|A0A024R0A0_HUMAN Matrix-remodelling associated 8, isoform CRA_a OS=Homo sapiens OX=9606 GN=MXRA8 PE=4 SV=1;sp|Q9BRK3|MXRA8_HUMAN Matrix remodeling-associated protein 8 OS=Homo sapiens OX=9606 GN=MXRA8 PE=1 SV=1	2	1	1	1	1	1	0	0	0	0	0	0	0	1	1	0	0	0	0	0	0	0	1	1	0	0	0	0	0	0	0	4	4	4	49.719	450	450;442	0	5.5991	4	4	0
A0A024R0A8;O43865;Q2NKW8;Q6ZMM9;H0Y8B3;Q6ZNS6;Q96HN2;Q9BTL0;O43210	A0A024R0A8;O43865;Q2NKW8;Q6ZMM9;H0Y8B3;Q6ZNS6;Q96HN2	10;10;9;6;6;6;6;2;2	10;10;9;6;6;6;6;2;2	1;1;0;0;0;0;0;0;0	Adenosylhomocysteinase;Putative adenosylhomocysteinase 2;Putative adenosylhomocysteinase 3	AHCYL1;AHCYL2	tr|A0A024R0A8|A0A024R0A8_HUMAN Adenosylhomocysteinase OS=Homo sapiens OX=9606 GN=AHCYL1 PE=2 SV=1;sp|O43865|SAHH2_HUMAN S-adenosylhomocysteine hydrolase-like protein 1 OS=Homo sapiens OX=9606 GN=AHCYL1 PE=1 SV=2;tr|Q2NKW8|Q2NKW8_HUMAN Adenosylhomocysteinas	9	10	10	1	8	7	7	4	3	1	6	6	5	8	7	7	4	3	1	6	6	5	1	0	1	0	0	0	0	0	0	26.8	26.8	1.7	58.951	530	530;530;505;317;518;530;611;199;218	0	70.761	21.3	20	18.7
Q5JR08;A0A024R0C8;P08134;E9PQH6;Q5JR07;Q5JR05;U3KQA9;U3KQV3;Q5JR06;E9PN11;E9PLA2	Q5JR08;A0A024R0C8;P08134;E9PQH6;Q5JR07;Q5JR05;U3KQA9;U3KQV3	11;11;11;10;8;8;6;6;5;5;4	3;3;3;3;1;1;1;1;1;1;1	3;3;3;3;1;1;1;1;1;1;1	Rho-related GTP-binding protein RhoC	RHOC	tr|Q5JR08|Q5JR08_HUMAN Rho-related GTP-binding protein RhoC (Fragment) OS=Homo sapiens OX=9606 GN=RHOC PE=1 SV=8;tr|A0A024R0C8|A0A024R0C8_HUMAN Epididymis secretory sperm binding protein OS=Homo sapiens OX=9606 GN=hCG_2043376 PE=2 SV=1;sp|P08134|RHOC_HUMAN	11	11	3	3	4	6	5	8	8	8	8	8	9	0	0	0	2	0	0	0	1	2	0	0	0	2	0	0	0	1	2	75.5	27.1	27.1	21.523	188	188;193;193;169;127;199;248;271;91;129;66	0	6.1505	21.8	31.9	27.7
Q96L66;Q9GZV0;A0A024R0K2;A0A024R0E2;O75534;E9PLT0;Q9UG93;E9PLD4;E9PNG3	Q96L66;Q9GZV0;A0A024R0K2;A0A024R0E2;O75534;E9PLT0	7;7;7;7;7;6;2;1;1	7;7;7;7;7;6;2;1;1	7;7;7;7;7;6;2;1;1	Cold shock domain-containing protein E1	UNR;CSDE1	tr|Q96L66|Q96L66_HUMAN NRAS-related protein OS=Homo sapiens OX=9606 GN=UNR PE=2 SV=1;tr|Q9GZV0|Q9GZV0_HUMAN cDNA FLJ12454 fis, clone NT2RM1000555, highly similar to UNR PROTEIN OS=Homo sapiens OX=9606 PE=2 SV=1;tr|A0A024R0K2|A0A024R0K2_HUMAN Cold shock dom	9	7	7	7	4	6	2	3	0	0	1	0	1	4	6	2	3	0	0	1	0	1	4	6	2	3	0	0	1	0	1	13.1	13.1	13.1	79.411	708	708;767;767;798;798;668;369;94;136	0	16.068	7.1	10.7	4.7
A0A024R0E3;Q8TAA9	A0A024R0E3;Q8TAA9	1;1	1;1	1;1	Vang-like protein 1	VANGL1	tr|A0A024R0E3|A0A024R0E3_HUMAN Vang-like protein OS=Homo sapiens OX=9606 GN=VANGL1 PE=3 SV=1;sp|Q8TAA9|VANG1_HUMAN Vang-like protein 1 OS=Homo sapiens OX=9606 GN=VANGL1 PE=1 SV=1	2	1	1	1	1	1	0	0	0	0	0	0	0	1	1	0	0	0	0	0	0	0	1	1	0	0	0	0	0	0	0	3.1	3.1	3.1	59.974	524	524;524	0.00034662	3.6275	3.1	3.1	0
A0A024R0H6;Q8N7H5;B4DGJ5;M0QYC7	A0A024R0H6;Q8N7H5;B4DGJ5	5;5;4;1	5;5;4;1	5;5;4;1	RNA polymerase II-associated factor 1 homolog	PAF1	tr|A0A024R0H6|A0A024R0H6_HUMAN Paf1, RNA polymerase II associated factor, homolog (S. cerevisiae), isoform CRA_a OS=Homo sapiens OX=9606 GN=PAF1 PE=4 SV=1;sp|Q8N7H5|PAF1_HUMAN RNA polymerase II-associated factor 1 homolog OS=Homo sapiens OX=9606 GN=PAF1 PE	4	5	5	5	1	3	0	0	0	1	0	0	1	1	3	0	0	0	1	0	0	1	1	3	0	0	0	1	0	0	1	13.7	13.7	13.7	59.975	531	531;531;288;94	0	11.764	2.1	9.2	0
A0A024R0H7;Q9BQA1;H0Y711;B4DJP0	A0A024R0H7;Q9BQA1;H0Y711	11;11;7;4	11;11;7;4	11;11;7;4	Methylosome protein 50	WDR77	tr|A0A024R0H7|A0A024R0H7_HUMAN Testis tissue sperm-binding protein Li 44a OS=Homo sapiens OX=9606 GN=WDR77 PE=2 SV=1;sp|Q9BQA1|MEP50_HUMAN Methylosome protein 50 OS=Homo sapiens OX=9606 GN=WDR77 PE=1 SV=1;tr|H0Y711|H0Y711_HUMAN Methylosome protein 50 (Frag	4	11	11	11	9	8	9	5	4	4	8	7	7	9	8	9	5	4	4	8	7	7	9	8	9	5	4	4	8	7	7	66.1	66.1	66.1	36.724	342	342;342;291;112	0	68.753	57	42.7	45
A8K3W4;A0A024R0J9;A0A0A0MRA5;B7Z4B8;A8K6U7;Q9BUJ2;M0R3F1;A8K5K0;M0QYZ0;M0QYI8;M0R0K8;M0QYM5;M0R203;M0QZV6;B3KM60	A8K3W4;A0A024R0J9;A0A0A0MRA5;B7Z4B8;A8K6U7;Q9BUJ2;M0R3F1;A8K5K0;M0QYZ0	19;19;19;19;19;19;17;16;14;7;4;3;2;2;2	19;19;19;19;19;19;17;16;14;7;4;3;2;2;2	19;19;19;19;19;19;17;16;14;7;4;3;2;2;2	Heterogeneous nuclear ribonucleoprotein U-like protein 1	HNRPUL1;HNRNPUL1	tr|A8K3W4|A8K3W4_HUMAN cDNA FLJ75163, highly similar to Homo sapiens heterogeneous nuclear ribonucleoprotein U-like 1 (HNRPUL1), transcript variant 4, mRNA OS=Homo sapiens OX=9606 PE=2 SV=1;tr|A0A024R0J9|A0A024R0J9_HUMAN Heterogeneous nuclear ribonucleopro	15	19	19	19	6	7	7	9	5	7	10	13	10	6	7	7	9	5	7	10	13	10	6	7	7	9	5	7	10	13	10	36	36	36	84.821	756	756;756;766;767;856;856;641;856;371;172;158;90;81;118;339	0	86.908	14.3	14.6	14.7
A0A024R0L5;P49840;Q68D16;A8MT37;M0QYV0	A0A024R0L5;P49840;Q68D16;A8MT37	8;8;7;7;3	8;8;7;7;3	7;7;6;6;3	Glycogen synthase kinase-3 alpha	GSK3A;DKFZp686D0638	tr|A0A024R0L5|A0A024R0L5_HUMAN Glycogen synthase kinase 3 alpha, isoform CRA_a OS=Homo sapiens OX=9606 GN=GSK3A PE=3 SV=1;sp|P49840|GSK3A_HUMAN Glycogen synthase kinase-3 alpha OS=Homo sapiens OX=9606 GN=GSK3A PE=1 SV=2;tr|Q68D16|Q68D16_HUMAN Uncharacteriz	5	8	8	7	2	1	1	4	5	5	5	3	2	2	1	1	4	5	5	5	3	2	2	1	0	4	4	4	4	3	2	32.3	32.3	30.2	50.98	483	483;483;388;401;167	0	34.777	6.2	3.3	2.1
A0A024R0L6;Q15102;M0R389;M0R1K3;M0QZT2;M0QXS6;M0R323	A0A024R0L6;Q15102;M0R389;M0R1K3	9;9;6;5;4;3;3	9;9;6;5;4;3;3	9;9;6;5;4;3;3	Platelet-activating factor acetylhydrolase IB subunit gamma	PAFAH1B3	tr|A0A024R0L6|A0A024R0L6_HUMAN Epididymis secretory sperm binding protein OS=Homo sapiens OX=9606 GN=PAFAH1B3 PE=2 SV=1;sp|Q15102|PA1B3_HUMAN Platelet-activating factor acetylhydrolase IB subunit gamma OS=Homo sapiens OX=9606 GN=PAFAH1B3 PE=1 SV=1;tr|M0R38	7	9	9	9	1	1	1	4	7	5	3	3	3	1	1	1	4	7	5	3	3	3	1	1	1	4	7	5	3	3	3	66.2	66.2	66.2	25.734	231	231;231;164;202;139;95;96	0	31.594	3.9	3.9	3.5
Q0VAB1;A0A024R0M6;Q3ZCQ8;M0R0C3;M0R2F8;M0R1Y4;M0R003;M0QXC3;M0R2Z3;M0R303;M0R2D2;M0R2Q2;M0R047	Q0VAB1;A0A024R0M6;Q3ZCQ8;M0R0C3;M0R2F8;M0R1Y4;M0R003	4;4;4;2;2;2;2;1;1;1;1;1;1	4;4;4;2;2;2;2;1;1;1;1;1;1	4;4;4;2;2;2;2;1;1;1;1;1;1	Mitochondrial import inner membrane translocase subunit TIM50	TIMM50	tr|Q0VAB1|Q0VAB1_HUMAN Mitochondrial import inner membrane translocase subunit TIM50 OS=Homo sapiens OX=9606 GN=TIMM50 PE=2 SV=1;tr|A0A024R0M6|A0A024R0M6_HUMAN Mitochondrial import inner membrane translocase subunit TIM50 OS=Homo sapiens OX=9606 GN=TIMM50	13	4	4	4	1	2	0	2	1	1	1	0	0	1	2	0	2	1	1	1	0	0	1	2	0	2	1	1	1	0	0	12.3	12.3	12.3	50.478	456	456;456;353;104;157;256;257;111;116;117;141;200;227	0	18.416	3.7	7.5	0
A0A499FJK2;A0A024R0P8;P01137;Q7Z488;Q49IL8;Q49IK8;B2C8Z3;M0R2S0;A0A078BFK3;A0A078BCJ0;A0A078BCH8;A0A078BC11;A0A078BBI5	A0A499FJK2;A0A024R0P8;P01137;Q7Z488;Q49IL8;Q49IK8;B2C8Z3;M0R2S0;A0A078BFK3;A0A078BCJ0;A0A078BCH8;A0A078BC11;A0A078BBI5	2;2;2;1;1;1;1;1;1;1;1;1;1	2;2;2;1;1;1;1;1;1;1;1;1;1	2;2;2;1;1;1;1;1;1;1;1;1;1	Transforming growth factor beta-1;Latency-associated peptide	TGFB1	tr|A0A499FJK2|A0A499FJK2_HUMAN Transforming growth factor beta OS=Homo sapiens OX=9606 GN=TGFB1 PE=1 SV=1;tr|A0A024R0P8|A0A024R0P8_HUMAN Transforming growth factor beta OS=Homo sapiens OX=9606 GN=TGFB1 PE=3 SV=1;sp|P01137|TGFB1_HUMAN Transforming growth fa	13	2	2	2	0	0	0	0	0	0	1	2	2	0	0	0	0	0	0	1	2	2	0	0	0	0	0	0	1	2	2	8.2	8.2	8.2	44.325	390	390;390;390;118;118;118;118;120;143;143;143;143;143	0	4.2205	0	0	0
Q8IV08;A0A024R0Q4;M0R3G9	Q8IV08;A0A024R0Q4;M0R3G9	2;2;1	2;2;1	2;2;1	Phospholipase D3	PLD3	sp|Q8IV08|PLD3_HUMAN 5-3 exonuclease PLD3 OS=Homo sapiens OX=9606 GN=PLD3 PE=1 SV=1;tr|A0A024R0Q4|A0A024R0Q4_HUMAN Phospholipase D family, member 3, isoform CRA_b OS=Homo sapiens OX=9606 GN=PLD3 PE=4 SV=1;tr|M0R3G9|M0R3G9_HUMAN 5-3 exonuclease PLD3 (Fr	3	2	2	2	2	1	1	0	0	0	0	0	0	2	1	1	0	0	0	0	0	0	2	1	1	0	0	0	0	0	0	6.9	6.9	6.9	54.705	490	490;490;71	0	4.7406	6.9	2.4	2.4
Q9BPW0;H0YDU8;Q53FR0;A0A024R0Q7;P53041;B4DLP6;B2R6R6;B4DDZ8;A8MU39	Q9BPW0;H0YDU8;Q53FR0;A0A024R0Q7;P53041;B4DLP6;B2R6R6;B4DDZ8	5;5;5;5;5;4;4;3;2	5;5;5;5;5;4;4;3;2	5;5;5;5;5;4;4;3;2	Serine/threonine-protein phosphatase;Serine/threonine-protein phosphatase 5	PPP5C	tr|Q9BPW0|Q9BPW0_HUMAN Serine/threonine-protein phosphatase (Fragment) OS=Homo sapiens OX=9606 GN=PPP5C PE=2 SV=2;tr|H0YDU8|H0YDU8_HUMAN Serine/threonine-protein phosphatase (Fragment) OS=Homo sapiens OX=9606 GN=PPP5C PE=1 SV=1;tr|Q53FR0|Q53FR0_HUMAN Serin	9	5	5	5	1	0	1	3	3	5	4	5	5	1	0	1	3	3	5	4	5	5	1	0	1	3	3	5	4	5	5	14	14	14	55.096	484	484;485;499;499;499;482;499;486;371	0	49.038	3.9	0	3.9
A0A024R0R1;M0QZR4;Q92888;A0A2X0SFA4;Q8NF33;M0R3H5;M0QZH8;Q49AN3;M0R2C7;M0QYC1	A0A024R0R1;M0QZR4;Q92888;A0A2X0SFA4;Q8NF33	6;6;6;4;3;1;1;1;1;1	6;6;6;4;3;1;1;1;1;1	6;6;6;4;3;1;1;1;1;1	Rho guanine nucleotide exchange factor 1	ARHGEF1;FLJ00369	tr|A0A024R0R1|A0A024R0R1_HUMAN Rho guanine nucleotide exchange factor (GEF) 1, isoform CRA_e OS=Homo sapiens OX=9606 GN=ARHGEF1 PE=4 SV=1;tr|M0QZR4|M0QZR4_HUMAN Rho guanine nucleotide exchange factor 1 OS=Homo sapiens OX=9606 GN=ARHGEF1 PE=1 SV=1;sp|Q92888	10	6	6	6	3	1	3	4	2	3	0	0	1	3	1	3	4	2	3	0	0	1	3	1	3	4	2	3	0	0	1	9.1	9.1	9.1	102.43	912	912;968;912;881;700;88;275;277;291;702	0	20.474	4.6	1.6	4.4
A0A024R0R4;Q9UBE0;M0QZS6;B3KNJ4;B4DY66;M0QX65;A0A590UK93;A0A590UKC5;M0R054;A0A590UKA0;M0QYM8;M0R375;M0R286;M0QYP2	A0A024R0R4;Q9UBE0;M0QZS6;B3KNJ4;B4DY66;M0QX65;A0A590UK93;A0A590UKC5	15;15;12;10;9;8;8;8;5;3;3;2;2;1	15;15;12;10;9;8;8;8;5;3;3;2;2;1	15;15;12;10;9;8;8;8;5;3;3;2;2;1	SUMO-activating enzyme subunit 1;SUMO-activating enzyme subunit 1, N-terminally processed	SAE1	tr|A0A024R0R4|A0A024R0R4_HUMAN SUMO-1 activating enzyme subunit 1, isoform CRA_b OS=Homo sapiens OX=9606 GN=SAE1 PE=4 SV=1;sp|Q9UBE0|SAE1_HUMAN SUMO-activating enzyme subunit 1 OS=Homo sapiens OX=9606 GN=SAE1 PE=1 SV=1;tr|M0QZS6|M0QZS6_HUMAN SUMO-activatin	14	15	15	15	1	2	3	11	10	8	8	7	7	1	2	3	11	10	8	8	7	7	1	2	3	11	10	8	8	7	7	59.8	59.8	59.8	38.449	346	346;346;265;299;172;205;210;235;157;127;133;50;98;71	0	100.4	2.9	10.4	11
B7Z6F7;A0A024R0R6;Q92797;A0A087WUE9;Q4LE61;M0R3C7	B7Z6F7;A0A024R0R6;Q92797;A0A087WUE9;Q4LE61	5;5;5;3;3;1	5;5;5;3;3;1	5;5;5;3;3;1	Symplekin	SYMPK;SYMPK variant protein	tr|B7Z6F7|B7Z6F7_HUMAN cDNA FLJ61705, highly similar to Symplekin OS=Homo sapiens OX=9606 PE=2 SV=1;tr|A0A024R0R6|A0A024R0R6_HUMAN Symplekin, isoform CRA_a OS=Homo sapiens OX=9606 GN=SYMPK PE=4 SV=1;sp|Q92797|SYMPK_HUMAN Symplekin OS=Homo sapiens OX=9606 G	6	5	5	5	2	3	2	1	1	1	0	0	0	2	3	2	1	1	1	0	0	0	2	3	2	1	1	1	0	0	0	9.1	9.1	9.1	141.13	1274	1274;1274;1274;1058;1073;673	0	17.254	4.1	5.1	3.9
A0A024R0R9;P54920;M0R0Y2;M0R2M1;A0A024R0V6;M0R058;M0R0I4;M0R213;M0R027;M0QZM9;M0QZN5;M0R031;B4DGP9;B4DIV0;A0A087WZQ7;Q9H115	A0A024R0R9;P54920;M0R0Y2;M0R2M1	15;15;13;12;5;5;5;4;4;2;2;2;2;2;2;2	15;15;13;12;5;5;5;4;4;2;2;2;2;2;2;2	15;15;13;12;5;5;5;4;4;2;2;2;2;2;2;2	Alpha-soluble NSF attachment protein	NAPA	tr|A0A024R0R9|A0A024R0R9_HUMAN N-ethylmaleimide-sensitive factor attachment protein, alpha, isoform CRA_c OS=Homo sapiens OX=9606 GN=NAPA PE=4 SV=1;sp|P54920|SNAA_HUMAN Alpha-soluble NSF attachment protein OS=Homo sapiens OX=9606 GN=NAPA PE=1 SV=3;tr|M0R0Y	16	15	15	15	6	7	8	12	13	11	11	10	8	6	7	8	12	13	11	11	10	8	6	7	8	12	13	11	11	10	8	66.1	66.1	66.1	33.232	295	295;295;256;268;118;137;139;83;102;35;60;74;255;302;302;298	0	153.18	26.1	32.5	36.6
B4DLA1;A0A024R0S6;Q9NZN4;Q8NCJ3;B3KUH4;B7ZAY3;B4DE23;B4DU62	B4DLA1;A0A024R0S6;Q9NZN4;Q8NCJ3;B3KUH4	16;16;16;14;9;5;3;3	15;15;15;13;9;5;3;3	14;14;14;12;8;5;3;3	EH domain-containing protein 2	EHD2	tr|B4DLA1|B4DLA1_HUMAN cDNA FLJ53453, highly similar to EH-domain-containing protein 2 OS=Homo sapiens OX=9606 PE=2 SV=1;tr|A0A024R0S6|A0A024R0S6_HUMAN EH-domain containing 2, isoform CRA_a OS=Homo sapiens OX=9606 GN=EHD2 PE=3 SV=1;sp|Q9NZN4|EHD2_HUMAN EH	8	16	15	14	1	1	1	12	12	13	3	2	3	0	0	0	11	11	12	2	2	2	0	0	0	10	10	11	2	2	2	41.5	39.8	37.9	60.039	533	533;543;543;413;342;226;171;185	0	99.558	1.7	1.7	1.7
Q6UWP2;A0A024R0T1;A0A087WZN3	Q6UWP2;A0A024R0T1;A0A087WZN3	2;2;1	2;2;1	2;2;1	Dehydrogenase/reductase SDR family member 11	DHRS11;MGC4172	sp|Q6UWP2|DHR11_HUMAN Dehydrogenase/reductase SDR family member 11 OS=Homo sapiens OX=9606 GN=DHRS11 PE=1 SV=1;tr|A0A024R0T1|A0A024R0T1_HUMAN Short-chain dehydrogenase/reductase, isoform CRA_b OS=Homo sapiens OX=9606 GN=MGC4172 PE=3 SV=1;tr|A0A087WZN3|A0A0	3	2	2	2	1	1	0	0	0	0	0	0	0	1	1	0	0	0	0	0	0	0	1	1	0	0	0	0	0	0	0	11.2	11.2	11.2	28.308	260	260;260;150	0	4.2226	5	6.2	0
A0A0S2Z4I9;A0A0S2Z4N8;A0A024R0V4;P50552;A0A0S2Z4I7;K7ENL7;A0A0S2Z4H6;K7ENR7;K7EM16;K7EQD0;K7EIG8	A0A0S2Z4I9;A0A0S2Z4N8;A0A024R0V4;P50552;A0A0S2Z4I7	15;15;15;15;13;5;5;4;3;2;2	15;15;15;15;13;5;5;4;3;2;2	15;15;15;15;13;5;5;4;3;2;2	Vasodilator-stimulated phosphoprotein	VASP	tr|A0A0S2Z4I9|A0A0S2Z4I9_HUMAN Vasodilator-stimulated phosphoprotein isoform 3 (Fragment) OS=Homo sapiens OX=9606 GN=VASP PE=2 SV=1;tr|A0A0S2Z4N8|A0A0S2Z4N8_HUMAN Vasodilator-stimulated phosphoprotein isoform 2 (Fragment) OS=Homo sapiens OX=9606 GN=VASP PE	11	15	15	15	5	5	7	9	9	11	10	11	8	5	5	7	9	9	11	10	11	8	5	5	7	9	9	11	10	11	8	50.2	50.2	50.2	35.299	327	327;328;380;380;288;103;116;59;183;35;46	0	58.949	20.8	15	26.3
A0A024R0W3;Q96QD8;A8K6H9;F8VUY8;F8VQW8;B4DEZ2	A0A024R0W3;Q96QD8;A8K6H9;F8VUY8	6;6;5;3;1;1	6;6;5;3;1;1	6;6;5;3;1;1	Sodium-coupled neutral amino acid transporter 2	SLC38A2	tr|A0A024R0W3|A0A024R0W3_HUMAN Solute carrier family 38, member 2, isoform CRA_b OS=Homo sapiens OX=9606 GN=SLC38A2 PE=4 SV=1;sp|Q96QD8|S38A2_HUMAN Sodium-coupled neutral amino acid transporter 2 OS=Homo sapiens OX=9606 GN=SLC38A2 PE=1 SV=2;tr|A8K6H9|A8K6H	6	6	6	6	5	6	5	1	1	1	2	2	1	5	6	5	1	1	1	2	2	1	5	6	5	1	1	1	2	2	1	17.8	17.8	17.8	56.025	506	506;506;506;88;344;344	0	192.03	14.6	17.8	14.6
P08237;A0A2R8Y891;A0A024R0Y5;A0A0S2Z4I1;Q96I60;A0A0S2Z4A1;F8VZI0;B4E162;Q7KYX9;A0A0S2Z4A8;F8VP00;F8VZQ1;F8VX13;F8VSF7;F8VYK8;F8VUB8;F8VW30;F8VTQ3;P78457;F8VVE3;Q7Z683	P08237;A0A2R8Y891;A0A024R0Y5;A0A0S2Z4I1;Q96I60;A0A0S2Z4A1;F8VZI0;B4E162;Q7KYX9	17;17;17;17;17;16;16;12;9;6;4;4;4;2;2;2;2;2;2;1;1	16;16;16;16;16;15;15;11;9;6;4;4;4;2;2;2;2;2;2;1;1	16;16;16;16;16;15;15;11;9;6;4;4;4;2;2;2;2;2;2;1;1	ATP-dependent 6-phosphofructokinase, muscle type;ATP-dependent 6-phosphofructokinase	PFKM	sp|P08237|PFKAM_HUMAN ATP-dependent 6-phosphofructokinase, muscle type OS=Homo sapiens OX=9606 GN=PFKM PE=1 SV=2;tr|A0A2R8Y891|A0A2R8Y891_HUMAN ATP-dependent 6-phosphofructokinase OS=Homo sapiens OX=9606 GN=PFKM PE=1 SV=1;tr|A0A024R0Y5|A0A024R0Y5_HUMAN ATP	21	17	16	16	2	1	0	6	5	10	11	8	6	1	1	0	6	5	9	11	8	6	1	1	0	6	5	9	11	8	6	34.5	33.3	33.3	85.182	780	780;883;780;749;747;725;694;607;465;395;176;161;156;102;149;141;116;111;48;165;110	0	53.799	2.6	1.4	0
A0A024R0Y6;P61204;F5H423;B4E190;F5H0C7;H0YGG7	A0A024R0Y6;P61204;F5H423;B4E190	11;11;8;6;5;3	1;1;0;1;0;1	1;1;0;1;0;1	ADP-ribosylation factor 3	ARF3	tr|A0A024R0Y6|A0A024R0Y6_HUMAN ADP-ribosylation factor 3, isoform CRA_b OS=Homo sapiens OX=9606 GN=ARF3 PE=3 SV=1;sp|P61204|ARF3_HUMAN ADP-ribosylation factor 3 OS=Homo sapiens OX=9606 GN=ARF3 PE=1 SV=2;tr|F5H423|F5H423_HUMAN Uncharacterized protein OS=Hom	6	11	1	1	9	8	9	10	10	10	10	11	11	0	0	0	1	1	1	1	1	1	0	0	0	1	1	1	1	1	1	80.1	16	16	20.601	181	181;181;210;144;102;62	0	35.083	58	60.2	64.1
B3KY11;A8KA56;A0A024R0Z3;Q9BUQ8	B3KY11;A8KA56;A0A024R0Z3;Q9BUQ8	2;2;2;2	2;2;2;2	2;2;2;2	Probable ATP-dependent RNA helicase DDX23	DDX23	tr|B3KY11|B3KY11_HUMAN cDNA FLJ46571 fis, clone THYMU3041428, highly similar to Probable ATP-dependent RNA helicase DDX23 OS=Homo sapiens OX=9606 PE=2 SV=1;tr|A8KA56|A8KA56_HUMAN cDNA FLJ77678, highly similar to Homo sapiens DEAD (Asp-Glu-Ala-Asp) box poly	4	2	2	2	0	0	0	2	0	0	0	1	1	0	0	0	2	0	0	0	1	1	0	0	0	2	0	0	0	1	1	4.2	4.2	4.2	93.233	800	800;820;820;820	0.0026525	2.8693	0	0	0
A8K9I5;F8VRQ4;A0A024R102;Q96GM5;H0YHV1;F8VZ70;F8VUB0;A0A024R137	A8K9I5;F8VRQ4;A0A024R102;Q96GM5;H0YHV1;F8VZ70;F8VUB0;A0A024R137	2;2;2;2;1;1;1;1	2;2;2;2;1;1;1;1	2;2;2;2;1;1;1;1	SWI/SNF-related matrix-associated actin-dependent regulator of chromatin subfamily D member 1	SMARCD1	tr|A8K9I5|A8K9I5_HUMAN cDNA FLJ77761 OS=Homo sapiens OX=9606 PE=2 SV=1;tr|F8VRQ4|F8VRQ4_HUMAN SWI/SNF-related matrix-associated actin-dependent regulator of chromatin subfamily D member 1 OS=Homo sapiens OX=9606 GN=SMARCD1 PE=1 SV=1;tr|A0A024R102|A0A024R10	8	2	2	2	0	0	0	0	2	1	0	0	0	0	0	0	0	2	1	0	0	0	0	0	0	0	2	1	0	0	0	9.6	9.6	9.6	34.352	292	292;313;639;515;115;278;289;598	0	6.6509	0	0	0
A0A024R104;Q12860;F8VUI8;F8VUI9	A0A024R104;Q12860	16;16;1;1	16;16;1;1	16;16;1;1	Contactin-1	CNTN1	tr|A0A024R104|A0A024R104_HUMAN Contactin 1, isoform CRA_a OS=Homo sapiens OX=9606 GN=CNTN1 PE=4 SV=1;sp|Q12860|CNTN1_HUMAN Contactin-1 OS=Homo sapiens OX=9606 GN=CNTN1 PE=1 SV=1	4	16	16	16	4	3	3	8	11	11	9	6	8	4	3	3	8	11	11	9	6	8	4	3	3	8	11	11	9	6	8	21.1	21.1	21.1	113.32	1018	1018;1018;85;90	0	76.384	7.4	6	6
F8VQX6;H0YI09;A0A024R118;Q9H8H3;B4DDW1	F8VQX6;H0YI09;A0A024R118;Q9H8H3;B4DDW1	3;3;3;3;2	3;3;3;3;2	3;3;3;3;2	Methyltransferase-like protein 7A	METTL7A	tr|F8VQX6|F8VQX6_HUMAN Methyltransferase-like protein 7A (Fragment) OS=Homo sapiens OX=9606 GN=METTL7A PE=1 SV=1;tr|H0YI09|H0YI09_HUMAN Methyltransferase-like protein 7A (Fragment) OS=Homo sapiens OX=9606 GN=METTL7A PE=1 SV=1;tr|A0A024R118|A0A024R118_HUMAN	5	3	3	3	3	2	1	0	0	0	0	0	0	3	2	1	0	0	0	0	0	0	3	2	1	0	0	0	0	0	0	23.3	23.3	23.3	20.662	180	180;244;244;244;175	0	45.114	23.3	15	6.7
Q8NCD8;A0A024R124;F8VX04;Q9H2H9	Q8NCD8;A0A024R124;F8VX04;Q9H2H9	1;1;1;1	1;1;1;1	1;1;1;1	Sodium-coupled neutral amino acid transporter 1	SLC38A1	tr|Q8NCD8|Q8NCD8_HUMAN cDNA FLJ90316 fis, clone NT2RP2001495, weakly similar to Human transporter protein (g17) OS=Homo sapiens OX=9606 PE=2 SV=1;tr|A0A024R124|A0A024R124_HUMAN Solute carrier family 38, member 1, isoform CRA_a OS=Homo sapiens OX=9606 GN=SL	4	1	1	1	1	1	1	0	0	0	0	1	1	1	1	1	0	0	0	0	1	1	1	1	1	0	0	0	0	1	1	6.3	6.3	6.3	45.641	413	413;487;503;487	0	16.166	6.3	6.3	6.3
H0YIC9;F8VYY9;A0A024R125;P54619;H0YHF8;F8VZX1	H0YIC9;F8VYY9;A0A024R125;P54619;H0YHF8;F8VZX1	2;2;2;2;1;1	2;2;2;2;1;1	2;2;2;2;1;1	5-AMP-activated protein kinase subunit gamma-1	PRKAG1	tr|H0YIC9|H0YIC9_HUMAN 5-AMP-activated protein kinase subunit gamma-1 (Fragment) OS=Homo sapiens OX=9606 GN=PRKAG1 PE=1 SV=1;tr|F8VYY9|F8VYY9_HUMAN 5-AMP-activated protein kinase subunit gamma-1 OS=Homo sapiens OX=9606 GN=PRKAG1 PE=1 SV=1;tr|A0A024R125|A	6	2	2	2	1	1	1	1	1	1	0	0	0	1	1	1	1	1	1	0	0	0	1	1	1	1	1	1	0	0	0	12	12	12	28.921	251	251;280;331;331;93;202	0	12.325	7.6	7.6	7.6
B2R6C0;A0A024R138;P21695;B4DJ37;Q13139	B2R6C0;A0A024R138;P21695;B4DJ37	3;3;3;2;1	3;3;3;2;1	3;3;3;2;1	Glycerol-3-phosphate dehydrogenase [NAD(+)];Glycerol-3-phosphate dehydrogenase [NAD(+)], cytoplasmic	GPD1	tr|B2R6C0|B2R6C0_HUMAN Glycerol-3-phosphate dehydrogenase [NAD(+)] OS=Homo sapiens OX=9606 PE=2 SV=1;tr|A0A024R138|A0A024R138_HUMAN Glycerol-3-phosphate dehydrogenase [NAD(+)] OS=Homo sapiens OX=9606 GN=GPD1 PE=2 SV=1;sp|P21695|GPDA_HUMAN Glycerol-3-phosph	5	3	3	3	2	2	1	0	1	0	0	0	0	2	2	1	0	1	0	0	0	0	2	2	1	0	1	0	0	0	0	16.6	16.6	16.6	37.599	349	349;349;349;213;331	0	9.9789	7.4	12.3	3.2
A0A024R141;B2R717;O60911	A0A024R141;B2R717;O60911	1;1;1	1;1;1	1;1;1	Cathepsin L2	CTSL2;CTSV	tr|A0A024R141|A0A024R141_HUMAN Cathepsin L2, isoform CRA_a OS=Homo sapiens OX=9606 GN=CTSL2 PE=3 SV=1;tr|B2R717|B2R717_HUMAN cDNA, FLJ93235, highly similar to Homo sapiens cathepsin L2 (CTSL2), mRNA OS=Homo sapiens OX=9606 PE=2 SV=1;sp|O60911|CATL2_HUMAN C	3	1	1	1	1	1	1	0	0	1	1	1	1	1	1	1	0	0	1	1	1	1	1	1	1	0	0	1	1	1	1	4.2	4.2	4.2	37.329	334	334;334;334	0	10.205	4.2	4.2	4.2
A0A024R143;A0A024R165;Q14142	A0A024R143;A0A024R165;Q14142	2;2;2	2;2;2	2;2;2	Tripartite motif-containing protein 14	TRIM14	tr|A0A024R143|A0A024R143_HUMAN Tripartite motif-containing 14, isoform CRA_c OS=Homo sapiens OX=9606 GN=TRIM14 PE=4 SV=1;tr|A0A024R165|A0A024R165_HUMAN Tripartite motif-containing 14, isoform CRA_a OS=Homo sapiens OX=9606 GN=TRIM14 PE=4 SV=1;sp|Q14142|TRI1	3	2	2	2	2	1	0	0	0	0	0	0	0	2	1	0	0	0	0	0	0	0	2	1	0	0	0	0	0	0	0	8.9	8.9	8.9	39.674	349	349;442;442	0	6.4746	8.9	4	0
A0A3B3ITZ0;Q8NHT3;A0A087WXX2;A0A3B3IS80;A8K430;A0A024R145;P05062	A0A3B3ITZ0;Q8NHT3;A0A087WXX2;A0A3B3IS80;A8K430;A0A024R145;P05062	1;1;1;1;1;1;1	1;1;1;1;1;1;1	1;1;1;1;1;1;1	Fructose-bisphosphate aldolase;Fructose-bisphosphate aldolase B	ALDOB	tr|A0A3B3ITZ0|A0A3B3ITZ0_HUMAN Fructose-bisphosphate aldolase B (Fragment) OS=Homo sapiens OX=9606 GN=ALDOB PE=1 SV=1;tr|Q8NHT3|Q8NHT3_HUMAN Fructose-bisphosphate aldolase OS=Homo sapiens OX=9606 PE=2 SV=1;tr|A0A087WXX2|A0A087WXX2_HUMAN Fructose-bisphospha	7	1	1	1	1	0	1	0	0	0	0	0	0	1	0	1	0	0	0	0	0	0	1	0	1	0	0	0	0	0	0	20	20	20	8.3874	75	75;316;316;342;364;364;364	0	10.693	20	0	20
A8K9S3;A0A024R150;Q92828;Q59EK2	A8K9S3;A0A024R150;Q92828	3;3;3;1	3;3;3;1	3;3;3;1	Coronin;Coronin-2A	CORO2A	tr|A8K9S3|A8K9S3_HUMAN Coronin OS=Homo sapiens OX=9606 PE=2 SV=1;tr|A0A024R150|A0A024R150_HUMAN Coronin OS=Homo sapiens OX=9606 GN=CORO2A PE=3 SV=1;sp|Q92828|COR2A_HUMAN Coronin-2A OS=Homo sapiens OX=9606 GN=CORO2A PE=1 SV=2	4	3	3	3	0	2	0	0	1	0	0	0	0	0	2	0	0	1	0	0	0	0	0	2	0	0	1	0	0	0	0	6.3	6.3	6.3	59.833	525	525;525;525;125	0	4.2704	0	4.2	0
A0A024R151;Q8WWI5;B3KWF2;B3KMS7	A0A024R151;Q8WWI5	6;6;1;1	6;6;1;1	6;6;1;1	Choline transporter-like protein 1	SLC44A1	tr|A0A024R151|A0A024R151_HUMAN Solute carrier family 44, member 1, isoform CRA_a OS=Homo sapiens OX=9606 GN=SLC44A1 PE=3 SV=1;sp|Q8WWI5|CTL1_HUMAN Choline transporter-like protein 1 OS=Homo sapiens OX=9606 GN=SLC44A1 PE=1 SV=1	4	6	6	6	3	6	4	4	1	2	2	0	2	3	6	4	4	1	2	2	0	2	3	6	4	4	1	2	2	0	2	10	10	10	73.301	657	657;657;446;449	0	28.221	6.2	10	7.9
B7ZLZ7;B3KMB1;A8K984;A0A024R158;O95347;Q05BV1;Q2KQ72;B3KM27;Q5T821;Q7Z2X1;A0JLM9;Q6IPS5;Q6P712;Q05D74;Q32Q15	B7ZLZ7;B3KMB1;A8K984;A0A024R158;O95347;Q05BV1;Q2KQ72;B3KM27	6;6;6;6;6;5;4;3;2;2;2;2;1;1;1	6;6;6;6;6;5;4;3;2;2;2;2;1;1;1	6;6;6;6;6;5;4;3;2;2;2;2;1;1;1	Structural maintenance of chromosomes protein;Structural maintenance of chromosomes protein 2	SMC2;SMC2L1	tr|B7ZLZ7|B7ZLZ7_HUMAN Structural maintenance of chromosomes protein OS=Homo sapiens OX=9606 GN=SMC2 PE=2 SV=1;tr|B3KMB1|B3KMB1_HUMAN Structural maintenance of chromosomes protein OS=Homo sapiens OX=9606 PE=2 SV=1;tr|A8K984|A8K984_HUMAN Structural maintena	15	6	6	6	6	3	2	0	0	1	0	0	0	6	3	2	0	0	1	0	0	0	6	3	2	0	0	1	0	0	0	5.8	5.8	5.8	135.7	1197	1197;1197;1197;1197;1197;781;760;489;145;209;289;356;212;289;291	0	13.252	5.8	3	1.7
Q9NXF1;A0A024R169;B4DQR0	Q9NXF1;A0A024R169;B4DQR0	3;3;2	3;3;2	3;3;2	Testis-expressed sequence 10 protein	TEX10	sp|Q9NXF1|TEX10_HUMAN Testis-expressed protein 10 OS=Homo sapiens OX=9606 GN=TEX10 PE=1 SV=2;tr|A0A024R169|A0A024R169_HUMAN Testis expressed sequence 10, isoform CRA_a OS=Homo sapiens OX=9606 GN=TEX10 PE=4 SV=1;tr|B4DQR0|B4DQR0_HUMAN cDNA FLJ54377 OS=Homo	3	3	3	3	1	1	2	0	0	0	0	0	0	1	1	2	0	0	0	0	0	0	1	1	2	0	0	0	0	0	0	5.4	5.4	5.4	105.67	929	929;929;797	0	6.1475	1.6	1.7	3.7
A0A024R172;Q14914;F2Z3J9;Q5JVP2;F6XGT7	A0A024R172;Q14914;F2Z3J9	16;15;14;3;2	16;15;14;3;2	16;15;14;3;2	Prostaglandin reductase 1	LTB4DH;PTGR1	tr|A0A024R172|A0A024R172_HUMAN Leukotriene B4 12-hydroxydehydrogenase, isoform CRA_a OS=Homo sapiens OX=9606 GN=LTB4DH PE=4 SV=1;sp|Q14914|PTGR1_HUMAN Prostaglandin reductase 1 OS=Homo sapiens OX=9606 GN=PTGR1 PE=1 SV=2;tr|F2Z3J9|F2Z3J9_HUMAN Prostaglandin	5	16	16	16	2	2	1	15	15	16	15	15	15	2	2	1	15	15	16	15	15	15	2	2	1	15	15	16	15	15	15	63.5	63.5	63.5	35.885	329	329;329;300;119;73	0	323.31	7.9	9.4	4.3
Q09161;A0A024R179;F2Z2T1	Q09161;A0A024R179	9;9;2	9;9;2	9;9;2	Nuclear cap-binding protein subunit 1	NCBP1	sp|Q09161|NCBP1_HUMAN Nuclear cap-binding protein subunit 1 OS=Homo sapiens OX=9606 GN=NCBP1 PE=1 SV=1;tr|A0A024R179|A0A024R179_HUMAN Nuclear cap binding protein subunit 1, 80kDa, isoform CRA_a OS=Homo sapiens OX=9606 GN=NCBP1 PE=4 SV=1	3	9	9	9	0	1	0	5	6	4	6	8	7	0	1	0	5	6	4	6	8	7	0	1	0	5	6	4	6	8	7	20.1	20.1	20.1	91.838	790	790;790;82	0	31.88	0	1.3	0
A0A024R1A3;P22314;B4DDE4;B4DL67;Q5JRR6;B3KUJ2;Q5JRR9;Q5JRS0;Q5JRS1;Q5JRS3;Q5JRS2;Q8WY81;Q712V1	A0A024R1A3;P22314;B4DDE4;B4DL67	64;64;37;36;27;27;13;13;10;10;10;5;2	64;64;37;36;27;27;13;13;10;10;10;5;2	64;64;37;36;27;27;13;13;10;10;10;5;2	Ubiquitin-like modifier-activating enzyme 1	UBE1;UBA1	tr|A0A024R1A3|A0A024R1A3_HUMAN Testicular secretory protein Li 63 OS=Homo sapiens OX=9606 GN=UBE1 PE=2 SV=1;sp|P22314|UBA1_HUMAN Ubiquitin-like modifier-activating enzyme 1 OS=Homo sapiens OX=9606 GN=UBA1 PE=1 SV=3;tr|B4DDE4|B4DDE4_HUMAN cDNA FLJ54582, hig	13	64	64	64	40	34	31	52	54	51	56	54	54	40	34	31	52	54	51	56	54	54	40	34	31	52	54	51	56	54	54	77.2	77.2	77.2	117.85	1058	1058;1058;570;603;506;506;270;284;173;195;234;135;38	0	323.31	57.8	46.6	48.7
A0A024R1D6;Q13769;H7C441;C9JXG5;F8WCP5;C9JCL9;H7C072	A0A024R1D6;Q13769	6;6;2;2;2;1;1	6;6;2;2;2;1;1	6;6;2;2;2;1;1	THO complex subunit 5 homolog	hCG_2011153;THOC5	tr|A0A024R1D6|A0A024R1D6_HUMAN HCG2011153, isoform CRA_b OS=Homo sapiens OX=9606 GN=hCG_2011153 PE=4 SV=1;sp|Q13769|THOC5_HUMAN THO complex subunit 5 homolog OS=Homo sapiens OX=9606 GN=THOC5 PE=1 SV=2	7	6	6	6	2	3	3	4	2	3	0	1	1	2	3	3	4	2	3	0	1	1	2	3	3	4	2	3	0	1	1	14.3	14.3	14.3	78.507	683	683;683;176;223;343;161;262	0	34.578	5.4	8.3	6.3
A0A024R1D7;Q99999;B2R7S4;C9J6M2;C9JE31;C9JGL4;C9JYD7;C9J2M1;C9J993;C9J3S3;C9J2X7;C9JKD7;C9J4I2;C9JLB5;C9JTV3	A0A024R1D7;Q99999;B2R7S4;C9J6M2;C9JE31;C9JGL4	7;7;6;4;4;4;3;2;2;2;2;1;1;1;1	7;7;6;4;4;4;3;2;2;2;2;1;1;1;1	7;7;6;4;4;4;3;2;2;2;2;1;1;1;1	Galactosylceramide sulfotransferase	GAL3ST1	tr|A0A024R1D7|A0A024R1D7_HUMAN Galactose-3-O-sulfotransferase 1, isoform CRA_a OS=Homo sapiens OX=9606 GN=GAL3ST1 PE=4 SV=1;sp|Q99999|G3ST1_HUMAN Galactosylceramide sulfotransferase OS=Homo sapiens OX=9606 GN=GAL3ST1 PE=1 SV=1;tr|B2R7S4|B2R7S4_HUMAN cDNA,	15	7	7	7	5	5	4	0	0	0	0	0	0	5	5	4	0	0	0	0	0	0	5	5	4	0	0	0	0	0	0	24.1	24.1	24.1	48.764	423	423;423;423;242;265;279;199;143;149;163;170;98;100;102;112	0	19.921	18	16.8	12.1
P19440;A0A140VJJ9;A0A024R1F4;A6NGU5;E7ET76;B5MCK8;P36268;Q6NZY2;A2VCM7;B5MC34;A0A494C1J8;A0A0C4DG87;Q6ISU8;B5MC36;B5MD39;Q14390;A0A494C0N1;E7ETR7;D3DW46;Q9BX51;A0A494C1E1	P19440;A0A140VJJ9;A0A024R1F4;A6NGU5;E7ET76;B5MCK8	9;9;9;6;6;5;4;4;3;3;3;3;2;2;2;2;1;1;1;1;1	9;9;9;6;6;5;4;4;3;3;3;3;2;2;2;2;1;1;1;1;1	9;9;9;6;6;5;4;4;3;3;3;3;2;2;2;2;1;1;1;1;1	Gamma-glutamyltranspeptidase 1;Gamma-glutamyltranspeptidase 1 heavy chain;Gamma-glutamyltranspeptidase 1 light chain;Putative gamma-glutamyltranspeptidase 3;Putative gamma-glutamyltranspeptidase 3 heavy chain;Putative gamma-glutamyltranspeptidase 3 light chain	GGT1;hCG_2010666;GGT3P;GGT2	sp|P19440|GGT1_HUMAN Glutathione hydrolase 1 proenzyme OS=Homo sapiens OX=9606 GN=GGT1 PE=1 SV=2;tr|A0A140VJJ9|A0A140VJJ9_HUMAN Testicular tissue protein Li 73 OS=Homo sapiens OX=9606 PE=2 SV=1;tr|A0A024R1F4|A0A024R1F4_HUMAN HCG2010666, isoform CRA_a OS=Ho	21	9	9	9	6	7	8	0	0	0	0	0	0	6	7	8	0	0	0	0	0	0	6	7	8	0	0	0	0	0	0	18.6	18.6	18.6	61.409	569	569;569;569;568;463;559;569;239;234;252;252;225;225;218;225;218;136;174;252;225;131	0	96.898	13.4	13.2	17
B4DR56;B2RAW9;A0A024R1M2;B5MC51;B5BU33;A0A024R1H6;B4DES9;P53671;B3KSH7;B4DYR0	B4DR56;B2RAW9;A0A024R1M2;B5MC51;B5BU33;A0A024R1H6;B4DES9;P53671;B3KSH7;B4DYR0	2;2;2;2;2;2;2;2;1;1	2;2;2;2;2;2;2;2;1;1	2;2;2;2;2;2;2;2;1;1	LIM domain kinase 2	LIMK2	tr|B4DR56|B4DR56_HUMAN cDNA FLJ53457, highly similar to LIM domain kinase 2 OS=Homo sapiens OX=9606 PE=2 SV=1;tr|B2RAW9|B2RAW9_HUMAN cDNA, FLJ95165, highly similar to Homo sapiens LIM domain kinase 2 (LIMK2), transcript variant 2b,mRNA OS=Homo sapiens OX=9	10	2	2	2	0	0	0	1	1	1	0	0	0	0	0	0	1	1	1	0	0	0	0	0	0	1	1	1	0	0	0	6.6	6.6	6.6	63.211	560	560;617;617;629;638;638;670;638;392;484	0.0087011	2.1652	0	0	0
A0A024R1I3;Q96GD0	A0A024R1I3;Q96GD0	7;7	7;7	7;7	Pyridoxal phosphate phosphatase	PDXP	tr|A0A024R1I3|A0A024R1I3_HUMAN Pyridoxal (Pyridoxine, vitamin B6) phosphatase, isoform CRA_a OS=Homo sapiens OX=9606 GN=PDXP PE=2 SV=1;sp|Q96GD0|PLPP_HUMAN Pyridoxal phosphate phosphatase OS=Homo sapiens OX=9606 GN=PDXP PE=1 SV=2	2	7	7	7	1	3	2	3	2	2	4	4	2	1	3	2	3	2	2	4	4	2	1	3	2	3	2	2	4	4	2	36.1	36.1	36.1	31.698	296	296;296	0	32.003	5.7	14.9	10.1
Q96GS9;A0A024R1J1;Q9ULT6	Q96GS9;A0A024R1J1;Q9ULT6	5;5;5	5;5;5	5;5;5	E3 ubiquitin-protein ligase ZNRF3	ZNRF3;hCG_40978	tr|Q96GS9|Q96GS9_HUMAN ZNRF3 protein (Fragment) OS=Homo sapiens OX=9606 GN=ZNRF3 PE=2 SV=2;tr|A0A024R1J1|A0A024R1J1_HUMAN HCG40978, isoform CRA_b OS=Homo sapiens OX=9606 GN=hCG_40978 PE=4 SV=1;sp|Q9ULT6|ZNRF3_HUMAN E3 ubiquitin-protein ligase ZNRF3 OS=Homo	3	5	5	5	3	2	2	1	1	0	0	1	1	3	2	2	1	1	0	0	1	1	3	2	2	1	1	0	0	1	1	13.8	13.8	13.8	67.99	644	644;936;936	0	7.6703	10.7	3.9	3.9
A0A024R1K7;Q04917;B2R6N6;A2IDB2;Q9H4N8;F8WEB6;A2IDB1	A0A024R1K7;Q04917;B2R6N6;A2IDB2;Q9H4N8	14;14;10;8;8;3;3	11;11;7;7;7;2;2	11;11;7;7;7;2;2	14-3-3 protein eta	YWHAH	tr|A0A024R1K7|A0A024R1K7_HUMAN Tyrosine 3-monooxygenase/tryptophan 5-monooxygenase activation protein, eta polypeptide, isoform CRA_b OS=Homo sapiens OX=9606 GN=YWHAH PE=3 SV=1;sp|Q04917|1433F_HUMAN 14-3-3 protein eta OS=Homo sapiens OX=9606 GN=YWHAH PE=1	7	14	11	11	7	6	8	8	12	9	10	11	10	4	4	5	5	9	6	7	8	7	4	4	5	5	9	6	7	8	7	49.6	45.5	45.5	28.218	246	246;246;246;162;176;39;72	0	61.96	30.9	28	35
A0A024R1K8;Q15459;B4E091;H7C1L2;F8WC79;F8WB66	A0A024R1K8;Q15459;B4E091	18;18;13;2;1;1	18;18;13;2;1;1	18;18;13;2;1;1	Splicing factor 3A subunit 1	SF3A1	tr|A0A024R1K8|A0A024R1K8_HUMAN Splicing factor 3a, subunit 1, 120kDa, isoform CRA_a OS=Homo sapiens OX=9606 GN=SF3A1 PE=4 SV=1;sp|Q15459|SF3A1_HUMAN Splicing factor 3A subunit 1 OS=Homo sapiens OX=9606 GN=SF3A1 PE=1 SV=1;tr|B4E091|B4E091_HUMAN cDNA FLJ5543	6	18	18	18	3	1	5	7	7	5	14	17	18	3	1	5	7	7	5	14	17	18	3	1	5	7	7	5	14	17	18	32.2	32.2	32.2	88.885	793	793;793;690;259;38;63	0	150.85	5.7	2.5	8.8
A0A024R1M8;J3KQL8;B4E1T5;Q9BQE5;B0QYK8;E9PM95	A0A024R1M8;J3KQL8;B4E1T5;Q9BQE5;B0QYK8;E9PM95	4;4;4;4;2;2	4;4;4;4;2;2	4;4;4;4;2;2	Apolipoprotein L2	APOL2	tr|A0A024R1M8|A0A024R1M8_HUMAN Apolipoprotein L, 2, isoform CRA_a OS=Homo sapiens OX=9606 GN=APOL2 PE=4 SV=1;tr|J3KQL8|J3KQL8_HUMAN Apolipoprotein L2 OS=Homo sapiens OX=9606 GN=APOL2 PE=1 SV=2;tr|B4E1T5|B4E1T5_HUMAN cDNA FLJ55764, highly similar to Apolipo	6	4	4	4	0	0	0	1	0	2	2	2	2	0	0	0	1	0	2	2	2	2	0	0	0	1	0	2	2	2	2	18.4	18.4	18.4	37.078	337	337;449;449;337;74;128	0	14.222	0	0	0
P35579;A0A024R1N1;A0A0U4BW16;Q86XU5;B4E3S1;Q6ZNL4;Q5BKV1;Q99529;B1AH99;A0A494C024;Q7Z7R0;Q2PS10;Q9UMJ0;REV__S4R3H4;REV__E7EQT4;REV__Q9UKV3;REV__B4DQZ7	P35579;A0A024R1N1;A0A0U4BW16;Q86XU5	130;130;115;94;62;29;19;11;10;6;3;3;2;1;1;1;1	130;130;115;94;62;29;19;11;10;6;3;3;2;1;1;1;1	103;103;88;70;41;28;15;10;9;0;0;2;2;1;1;1;1	Myosin-9	MYH9	sp|P35579|MYH9_HUMAN Myosin-9 OS=Homo sapiens OX=9606 GN=MYH9 PE=1 SV=4;tr|A0A024R1N1|A0A024R1N1_HUMAN Myosin, heavy polypeptide 9, non-muscle, isoform CRA_a OS=Homo sapiens OX=9606 GN=MYH9 PE=3 SV=1;tr|A0A0U4BW16|A0A0U4BW16_HUMAN Non-muscle myosin heavy c	17	130	130	103	33	41	36	95	99	100	90	85	91	33	41	36	95	99	100	90	85	91	24	30	24	74	76	79	74	66	68	64	64	51.6	226.53	1960	1960;1960;1963;1374;964;563;218;208;103;635;1052;71;37;1283;1301;1341;1096	0	323.31	24.1	28.7	24.6
A0A024R1N4;P12956;B2RDN9;B1AHC9;B4DE32;B4E356;Q6IC76	A0A024R1N4;P12956;B2RDN9;B1AHC9;B4DE32;B4E356	36;36;33;31;30;25;14	36;36;33;31;30;25;14	36;36;33;31;30;25;14	X-ray repair cross-complementing protein 6	XRCC6	tr|A0A024R1N4|A0A024R1N4_HUMAN X-ray repair complementing defective repair in Chinese hamster cells 6 (Ku autoantigen, 70kDa), isoform CRA_a OS=Homo sapiens OX=9606 GN=XRCC6 PE=4 SV=1;sp|P12956|XRCC6_HUMAN X-ray repair cross-complementing protein 6 OS=Homo	7	36	36	36	26	25	29	24	27	26	26	27	26	26	25	29	24	27	26	26	27	26	26	25	29	24	27	26	26	27	26	63.2	63.2	63.2	69.842	609	609;609;609;559;559;476;227	0	323.31	54.5	50.9	59.8
A0A024R1Q5;P17050	A0A024R1Q5;P17050	1;1	1;1	1;1	Alpha-N-acetylgalactosaminidase	NAGA	tr|A0A024R1Q5|A0A024R1Q5_HUMAN Alpha-galactosidase OS=Homo sapiens OX=9606 GN=NAGA PE=3 SV=1;sp|P17050|NAGAB_HUMAN Alpha-N-acetylgalactosaminidase OS=Homo sapiens OX=9606 GN=NAGA PE=1 SV=2	2	1	1	1	0	0	0	0	0	0	0	1	0	0	0	0	0	0	0	0	1	0	0	0	0	0	0	0	0	1	0	2.9	2.9	2.9	46.564	411	411;411	0.0080921	2.172	0	0	0
Q9BTQ7;A0A024R1Q8;P62829;C9JD32;B9ZVP7;J3KT29;J3KTJ3;A4D142	Q9BTQ7;A0A024R1Q8;P62829;C9JD32;B9ZVP7;J3KT29	4;4;4;3;3;3;1;1	4;4;4;3;3;3;1;1	4;4;4;3;3;3;1;1	60S ribosomal protein L23	RPL23	tr|Q9BTQ7|Q9BTQ7_HUMAN Similar to ribosomal protein L23 (Fragment) OS=Homo sapiens OX=9606 PE=1 SV=1;tr|A0A024R1Q8|A0A024R1Q8_HUMAN Ribosomal protein L23, isoform CRA_b OS=Homo sapiens OX=9606 GN=RPL23 PE=3 SV=1;sp|P62829|RL23_HUMAN 60S ribosomal protein L	8	4	4	4	1	1	1	2	2	2	4	3	2	1	1	1	2	2	2	4	3	2	1	1	1	2	2	2	4	3	2	38.1	38.1	38.1	14.149	134	134;140;140;91;114;122;81;107	0	17.969	11.2	11.2	11.2
Q969G3;A0A2R8Y7U4;B4DGM3;A0A2R8Y855;A0A2R8YES3;A0A2R8Y4T4;A0A2R8Y7I9;A0A2U3TZQ7;J3QKS7;A0A2R8Y765;J3QR61;A0A024R1S7;C0IMW8;A0A2R8YD78;J3KT85;A0A2R8YEB8;J3QKX6;A0A2R8YFC8	Q969G3;A0A2R8Y7U4;B4DGM3;A0A2R8Y855;A0A2R8YES3;A0A2R8Y4T4;A0A2R8Y7I9;A0A2U3TZQ7;J3QKS7;A0A2R8Y765;J3QR61;A0A024R1S7;C0IMW8;A0A2R8YD78;J3KT85	3;3;3;3;3;3;3;3;3;3;3;3;2;2;2;1;1;1	3;3;3;3;3;3;3;3;3;3;3;3;2;2;2;1;1;1	3;3;3;3;3;3;3;3;3;3;3;3;2;2;2;1;1;1	SWI/SNF-related matrix-associated actin-dependent regulator of chromatin subfamily E member 1	SMARCE1	sp|Q969G3|SMCE1_HUMAN SWI/SNF-related matrix-associated actin-dependent regulator of chromatin subfamily E member 1 OS=Homo sapiens OX=9606 GN=SMARCE1 PE=1 SV=2;tr|A0A2R8Y7U4|A0A2R8Y7U4_HUMAN SWI/SNF-related matrix-associated actin-dependent regulator of c	18	3	3	3	1	1	0	0	0	0	0	1	0	1	1	0	0	0	0	0	1	0	1	1	0	0	0	0	0	1	0	8.5	8.5	8.5	46.649	411	411;297;393;367;347;335;332;311;287;277;259;411;153;115;109;96;135;58	0	4.2247	2.7	2.9	0
B4DIC4;C9J9W2;B4DJI4;A0A024R1S8;Q14847;F6S2S5;A8K1D2	B4DIC4;C9J9W2;B4DJI4;A0A024R1S8;Q14847;F6S2S5;A8K1D2	2;2;2;2;2;1;1	2;2;2;2;2;1;1	2;2;2;2;2;1;1	LIM and SH3 domain protein 1	LASP1	tr|B4DIC4|B4DIC4_HUMAN cDNA FLJ52195, highly similar to LIM and SH3 domain protein 1 OS=Homo sapiens OX=9606 PE=2 SV=1;tr|C9J9W2|C9J9W2_HUMAN LIM and SH3 domain protein 1 (Fragment) OS=Homo sapiens OX=9606 GN=LASP1 PE=1 SV=1;tr|B4DJI4|B4DJI4_HUMAN cDNA FLJ	7	2	2	2	2	1	2	1	1	2	1	1	2	2	1	2	1	1	2	1	1	2	2	1	2	1	1	2	1	1	2	19.2	19.2	19.2	14.598	125	125;166;220;261;261;91;261	0	32.275	19.2	11.2	19.2
A0A024R1T5;P09543;B4DI06;B4DFN6;K7ERC4;K7EN66;C9K0L8;K7ERZ0	A0A024R1T5;P09543;B4DI06;B4DFN6	14;14;8;7;4;2;2;2	14;14;8;7;4;2;2;2	14;14;8;7;4;2;2;2	2,3-cyclic-nucleotide 3-phosphodiesterase	CNP	tr|A0A024R1T5|A0A024R1T5_HUMAN 2,3-cyclic-nucleotide 3-phosphodiesterase OS=Homo sapiens OX=9606 GN=CNP PE=3 SV=1;sp|P09543|CN37_HUMAN 2,3-cyclic-nucleotide 3-phosphodiesterase OS=Homo sapiens OX=9606 GN=CNP PE=1 SV=2;tr|B4DI06|B4DI06_HUMAN cDNA FLJ5	8	14	14	14	7	9	10	4	2	2	4	3	3	7	9	10	4	2	2	4	3	3	7	9	10	4	2	2	4	3	3	43.6	43.6	43.6	45.098	401	401;421;298;186;164;120;144;153	0	178	24.4	29.9	35.7
A0A024R1T9;Q4LE36;P53396;A0A024R1Y2;Q8N9C4;K7ESG8;K7EIE7	A0A024R1T9;Q4LE36;P53396;A0A024R1Y2;Q8N9C4	67;67;67;65;43;5;5	67;67;67;65;43;5;5	67;67;67;65;43;5;5	ATP-citrate synthase	ACLY;ACLY variant protein	tr|A0A024R1T9|A0A024R1T9_HUMAN ATP-citrate synthase OS=Homo sapiens OX=9606 GN=ACLY PE=3 SV=1;tr|Q4LE36|Q4LE36_HUMAN ACLY variant protein (Fragment) OS=Homo sapiens OX=9606 GN=ACLY variant protein PE=2 SV=1;sp|P53396|ACLY_HUMAN ATP-citrate synthase OS=Homo	7	67	67	67	50	45	49	51	47	52	44	47	40	50	45	49	51	47	52	44	47	40	50	45	49	51	47	52	44	47	40	68.8	68.8	68.8	120.84	1101	1101;1137;1101;1091;701;109;133	0	323.31	54.1	52.9	54.4
A0A024R1U0;P46060;B4DY16;B4E0U0;H0Y4Q3;Q9BSK3;Q8WUS7;B0QYT5;B0QYT4;B0QYT6	A0A024R1U0;P46060;B4DY16;B4E0U0	19;19;15;11;8;6;4;3;3;1	19;19;15;11;8;6;4;3;3;1	19;19;15;11;8;6;4;3;3;1	Ran GTPase-activating protein 1	RANGAP1	tr|A0A024R1U0|A0A024R1U0_HUMAN Ran GTPase activating protein 1, isoform CRA_d OS=Homo sapiens OX=9606 GN=RANGAP1 PE=4 SV=1;sp|P46060|RAGP1_HUMAN Ran GTPase-activating protein 1 OS=Homo sapiens OX=9606 GN=RANGAP1 PE=1 SV=1;tr|B4DY16|B4DY16_HUMAN cDNA FLJ513	10	19	19	19	7	7	7	11	6	8	11	10	8	7	7	7	11	6	8	11	10	8	7	7	7	11	6	8	11	10	8	46.3	46.3	46.3	63.541	587	587;587;532;373;253;213;60;100;133;37	0	110.25	17.4	17.4	17.4
A0A024R1U2;Q7RTV0	A0A024R1U2;Q7RTV0	2;2	2;2	2;2	PHD finger-like domain-containing protein 5A	PHF5A	tr|A0A024R1U2|A0A024R1U2_HUMAN PHD finger protein 5A, isoform CRA_a OS=Homo sapiens OX=9606 GN=PHF5A PE=4 SV=1;sp|Q7RTV0|PHF5A_HUMAN PHD finger-like domain-containing protein 5A OS=Homo sapiens OX=9606 GN=PHF5A PE=1 SV=1	2	2	2	2	1	1	0	1	1	1	1	2	1	1	1	0	1	1	1	1	2	1	1	1	0	1	1	1	1	2	1	26.4	26.4	26.4	12.405	110	110;110	0	14.583	11.8	11.8	0
A0A024R1U4;P51148;K7ENY4;K7ERI8;K7ERQ8;F8VVK3;F8VWU4;F8VVZ0;F8VSF8;K7EIP6;F8WCY6;F8WD79;F8VPW9;F8VWZ7	A0A024R1U4;P51148;K7ENY4;K7ERI8;K7ERQ8;F8VVK3	12;12;7;7;7;6;3;3;2;1;1;1;1;1	12;12;7;7;7;6;3;3;2;1;1;1;1;1	9;9;5;4;4;3;1;0;1;1;0;0;0;0	Ras-related protein Rab-5C	RAB5C	tr|A0A024R1U4|A0A024R1U4_HUMAN RAB5C, member RAS oncogene family, isoform CRA_a OS=Homo sapiens OX=9606 GN=RAB5C PE=4 SV=1;sp|P51148|RAB5C_HUMAN Ras-related protein Rab-5C OS=Homo sapiens OX=9606 GN=RAB5C PE=1 SV=2;tr|K7ENY4|K7ENY4_HUMAN Ras-related protei	14	12	12	9	10	7	10	6	5	7	11	8	7	10	7	10	6	5	7	11	8	7	7	6	7	5	4	5	9	6	5	72.2	72.2	62	23.482	216	216;216;150;161;282;124;91;100;74;27;62;65;73;79	0	174.39	59.3	56.5	66.7
Q3LRK1;Q3LRI0;Q3LRI6;B7Z5R6;A0A024R1Y3;A8K1U0;A0A024R1V3;Q14596;Q3LRI9;Q3LRJ5;Q3LRJ8	Q3LRK1;Q3LRI0;Q3LRI6;B7Z5R6;A0A024R1Y3;A8K1U0;A0A024R1V3;Q14596;Q3LRI9;Q3LRJ5;Q3LRJ8	2;2;2;2;2;2;2;2;1;1;1	2;2;2;2;2;2;2;2;1;1;1	2;2;2;2;2;2;2;2;1;1;1	Next to BRCA1 gene 1 protein	NBR1	tr|Q3LRK1|Q3LRK1_HUMAN Neighbor of BRCA1 gene 1 (Fragment) OS=Homo sapiens OX=9606 GN=NBR1 PE=4 SV=1;tr|Q3LRI0|Q3LRI0_HUMAN Neighbor of BRCA1 gene 1 (Fragment) OS=Homo sapiens OX=9606 GN=NBR1 PE=4 SV=1;tr|Q3LRI6|Q3LRI6_HUMAN Neighbor of BRCA1 gene 1 (Fragm	11	2	2	2	1	0	1	0	0	0	0	0	0	1	0	1	0	0	0	0	0	0	1	0	1	0	0	0	0	0	0	5.2	5.2	5.2	62.369	553	553;558;583;837;897;966;966;966;231;478;502	0	5.3292	3.4	0	1.8
E4W6B6;B2R4D8;A0A024R1V4;K7ELC7;P61353	E4W6B6;B2R4D8;A0A024R1V4;K7ELC7;P61353	1;1;1;1;1	1;1;1;1;1	1;1;1;1;1	60S ribosomal protein L27	RPL27	tr|E4W6B6|E4W6B6_HUMAN RPL27/NME2 fusion protein (Fragment) OS=Homo sapiens OX=9606 GN=RPL27 PE=2 SV=1;tr|B2R4D8|B2R4D8_HUMAN 60S ribosomal protein L27 OS=Homo sapiens OX=9606 PE=2 SV=1;tr|A0A024R1V4|A0A024R1V4_HUMAN 60S ribosomal protein L27 OS=Homo sapie	5	1	1	1	1	0	1	0	0	1	0	1	0	1	0	1	0	0	1	0	1	0	1	0	1	0	0	1	0	1	0	8.7	8.7	8.7	14.257	126	126;136;136;144;136	0.0060051	2.3007	8.7	0	8.7
A0A024R1X3;Q9BRG1;K7EP45;K7ENE3;K7EKV4	A0A024R1X3;Q9BRG1;K7EP45;K7ENE3;K7EKV4	2;2;1;1;1	2;2;1;1;1	2;2;1;1;1	Vacuolar protein-sorting-associated protein 25	VPS25	tr|A0A024R1X3|A0A024R1X3_HUMAN Vacuolar protein sorting 25 (Yeast), isoform CRA_a OS=Homo sapiens OX=9606 GN=VPS25 PE=4 SV=1;sp|Q9BRG1|VPS25_HUMAN Vacuolar protein-sorting-associated protein 25 OS=Homo sapiens OX=9606 GN=VPS25 PE=1 SV=1;tr|K7EP45|K7EP45_HU	5	2	2	2	2	2	1	0	0	0	0	0	0	2	2	1	0	0	0	0	0	0	2	2	1	0	0	0	0	0	0	30.1	30.1	30.1	20.747	176	176;176;99;108;111	0	10.818	30.1	30.1	19.3
B4DS82;Q53F78;A0A024R1X5;Q14457;K7EMA2;K7ER46;K7ELY9;E7EV84;B4DQ36;W0FFG4	B4DS82;Q53F78;A0A024R1X5;Q14457;K7EMA2;K7ER46	3;3;3;3;2;2;1;1;1;1	3;3;3;3;2;2;1;1;1;1	3;3;3;3;2;2;1;1;1;1	Beclin-1	BECN1	tr|B4DS82|B4DS82_HUMAN cDNA FLJ53178, highly similar to Beclin-1 OS=Homo sapiens OX=9606 PE=2 SV=1;tr|Q53F78|Q53F78_HUMAN Beclin 1 variant (Fragment) OS=Homo sapiens OX=9606 PE=2 SV=1;tr|A0A024R1X5|A0A024R1X5_HUMAN Beclin 1 (Coiled-coil, myosin-like BCL2 i	10	3	3	3	1	1	0	0	1	1	0	0	0	1	1	0	0	1	1	0	0	0	1	1	0	0	1	1	0	0	0	11.6	11.6	11.6	42.214	363	363;450;450;450;106;132;229;279;279;355	0	3.9521	3.9	3.9	0
A0A0S2Z487;A0A024R1X8;P14923;A0A0S2Z495;C9JTX4;C9J826;C9JK18;C9JKY1;C9JPI2;K7ERP3;Q7KZ86	A0A0S2Z487;A0A024R1X8;P14923	26;26;26;12;10;10;10;10;3;3;3	16;16;16;11;0;0;0;0;0;0;3	12;12;12;9;0;0;0;0;0;0;1	Junction plakoglobin	JUP	tr|A0A0S2Z487|A0A0S2Z487_HUMAN Junction plakoglobin isoform 1 (Fragment) OS=Homo sapiens OX=9606 GN=JUP PE=2 SV=1;tr|A0A024R1X8|A0A024R1X8_HUMAN Junction plakoglobin, isoform CRA_a OS=Homo sapiens OX=9606 GN=JUP PE=4 SV=1;sp|P14923|PLAK_HUMAN Junction plak	11	26	16	12	16	18	19	10	7	8	12	10	10	10	12	13	6	4	4	10	6	7	7	9	9	5	3	2	9	5	6	51.5	33.6	27.2	81.744	745	745;745;745;334;235;276;295;297;86;104;171	0	172.73	34.1	37.6	35.8
A0A024R1Z6;Q99536;B3KUF8;K7ERT7;K7ESA3;K7ENX2;K7EM19;K7EJM4;K7ER81	A0A024R1Z6;Q99536;B3KUF8	20;20;13;9;7;4;4;1;1	20;20;13;9;7;4;4;1;1	20;20;13;9;7;4;4;1;1	Synaptic vesicle membrane protein VAT-1 homolog	VAT1	tr|A0A024R1Z6|A0A024R1Z6_HUMAN Vesicle amine transport protein 1 homolog (T californica), isoform CRA_a OS=Homo sapiens OX=9606 GN=VAT1 PE=4 SV=1;sp|Q99536|VAT1_HUMAN Synaptic vesicle membrane protein VAT-1 homolog OS=Homo sapiens OX=9606 GN=VAT1 PE=1 SV=2	9	20	20	20	11	11	9	15	9	8	14	15	17	11	11	9	15	9	8	14	15	17	11	11	9	15	9	8	14	15	17	66.9	66.9	66.9	41.92	393	393;393;300;146;125;151;154;30;92	0	237.86	45.3	39.7	29.8
A0A024R201;Q9UNM6;Q53GN6;B2RBM7;Q9Y6E3;A0A087WUL9;B4DJ66;J3KNQ3;E9PL38;H0YD73;Q9UNM7;E9PQG3;E9PPD2;Q5HYL3;F8W8J6	A0A024R201;Q9UNM6;Q53GN6;B2RBM7;Q9Y6E3;A0A087WUL9;B4DJ66;J3KNQ3;E9PL38;H0YD73	24;23;22;22;22;21;20;20;16;13;9;5;3;3;2	24;23;22;22;22;21;20;20;16;13;9;5;3;3;2	24;23;22;22;22;21;20;20;16;13;9;5;3;3;2	26S proteasome non-ATPase regulatory subunit 13	PSMD13	tr|A0A024R201|A0A024R201_HUMAN Proteasome (Prosome, macropain) 26S subunit, non-ATPase, 13, isoform CRA_a OS=Homo sapiens OX=9606 GN=PSMD13 PE=4 SV=1;sp|Q9UNM6|PSD13_HUMAN 26S proteasome non-ATPase regulatory subunit 13 OS=Homo sapiens OX=9606 GN=PSMD13 PE	15	24	24	24	19	22	16	15	18	17	15	16	14	19	22	16	15	18	17	15	16	14	19	22	16	15	18	17	15	16	14	79.3	79.3	79.3	42.918	376	376;376;376;376;377;377;311;349;263;221;160;113;70;72;72	0	270.45	69.1	74.5	58.2
V9HWJ8;A0A024R203;P61289;K9J957;Q6FHK7;B3KQ25;K7ESG5;K7ENH2;K7EMD0;K7EPX6;K7EKR3;A0A087WTV2;J7FRP4;B7Z8D3	V9HWJ8;A0A024R203;P61289;K9J957;Q6FHK7;B3KQ25;K7ESG5;K7ENH2;K7EMD0;K7EPX6;K7EKR3	11;11;11;10;10;9;9;8;6;6;6;5;4;2	11;11;11;10;10;9;9;8;6;6;6;5;4;2	11;11;11;10;10;9;9;8;6;6;6;5;4;2	Proteasome activator complex subunit 3	HEL-S-283;PSME3	tr|V9HWJ8|V9HWJ8_HUMAN Epididymis secretory protein Li 283 OS=Homo sapiens OX=9606 GN=HEL-S-283 PE=2 SV=1;tr|A0A024R203|A0A024R203_HUMAN Proteasome (Prosome, macropain) activator subunit 3 (PA28 gamma Ki), isoform CRA_a OS=Homo sapiens OX=9606 GN=PSME3 PE=	14	11	11	11	1	0	1	8	6	8	6	8	7	1	0	1	8	6	8	6	8	7	1	0	1	8	6	8	6	8	7	40.9	40.9	40.9	29.506	254	254;265;254;231;254;193;198;179;96;110;118;170;170;130	0	116.47	3.9	0	5.9
A0A024R222;B4DHQ3;Q9Y617;A0A024R280;B4DHX7;A9LS35	A0A024R222;B4DHQ3;Q9Y617;A0A024R280	19;19;19;17;7;1	19;19;19;17;7;1	19;19;19;17;7;1	Phosphoserine aminotransferase	PSAT1	tr|A0A024R222|A0A024R222_HUMAN Phosphoserine aminotransferase OS=Homo sapiens OX=9606 GN=PSAT1 PE=3 SV=1;tr|B4DHQ3|B4DHQ3_HUMAN Phosphoserine aminotransferase OS=Homo sapiens OX=9606 PE=2 SV=1;sp|Q9Y617|SERC_HUMAN Phosphoserine aminotransferase OS=Homo sap	6	19	19	19	13	13	12	17	17	17	17	15	17	13	13	12	17	17	17	17	15	17	13	13	12	17	17	17	17	15	17	63.5	63.5	63.5	40.422	370	370;415;370;324;194;20	0	286.92	47	50	47
A0A024R228;P61978;Q5EC54;B4DFF1;B3KU16;S4R457;S4R359	A0A024R228;P61978;Q5EC54;B4DFF1	28;28;26;24;9;5;3	28;28;26;24;9;5;3	1;1;1;1;0;0;0	Heterogeneous nuclear ribonucleoprotein K	HNRPK;HNRNPK	tr|A0A024R228|A0A024R228_HUMAN Heterogeneous nuclear ribonucleoprotein K, isoform CRA_d OS=Homo sapiens OX=9606 GN=HNRPK PE=4 SV=1;sp|P61978|HNRPK_HUMAN Heterogeneous nuclear ribonucleoprotein K OS=Homo sapiens OX=9606 GN=HNRNPK PE=1 SV=1;tr|Q5EC54|Q5EC54_	7	28	28	1	15	20	20	25	26	25	23	22	24	15	20	20	25	26	25	23	22	24	0	1	1	1	1	1	1	1	1	65.9	65.9	7.8	51.218	463	463;463;464;459;223;77;100	0	323.31	46.4	58.5	57.7
A0A024R229;Q9UHN6;B4E1B9;B4DTX3;H3BLY0;B3KNL9;F5H6B2	A0A024R229;Q9UHN6	6;6;2;2;1;1;1	6;6;2;2;1;1;1	6;6;2;2;1;1;1	Transmembrane protein 2	TMEM2	tr|A0A024R229|A0A024R229_HUMAN Transmembrane protein 2, isoform CRA_b OS=Homo sapiens OX=9606 GN=TMEM2 PE=4 SV=1;sp|Q9UHN6|CEIP2_HUMAN Cell surface hyaluronidase OS=Homo sapiens OX=9606 GN=CEMIP2 PE=1 SV=1	7	6	6	6	3	2	3	0	0	0	0	1	0	3	2	3	0	0	0	0	1	0	3	2	3	0	0	0	0	1	0	7.9	7.9	7.9	154.37	1383	1383;1383;376;657;178;217;580	0	13.777	4	2	4.1
A0A024R231;Q9Y2T3;B3KUM3;Q5SZC5;Q5SZC6	A0A024R231;Q9Y2T3;B3KUM3	3;3;2;1;1	3;3;2;1;1	3;3;2;1;1	Guanine deaminase	GDA	tr|A0A024R231|A0A024R231_HUMAN Guanine deaminase OS=Homo sapiens OX=9606 GN=GDA PE=3 SV=1;sp|Q9Y2T3|GUAD_HUMAN Guanine deaminase OS=Homo sapiens OX=9606 GN=GDA PE=1 SV=1;tr|B3KUM3|B3KUM3_HUMAN cDNA FLJ40221 fis, clone TESTI2021736, highly similar to Guanin	5	3	3	3	0	0	0	1	0	0	1	1	2	0	0	0	1	0	0	1	1	2	0	0	0	1	0	0	1	1	2	9.5	9.5	9.5	51.002	454	454;454;233;195;393	0	8.605	0	0	0
A0A024R233;A0A3B3IRI3;A0A3B3ITE1;A0A1B0GTW1;A0A2R8YDH4;Q9UDY2;B7Z2R3;A0A024R225;A0A3B3ISZ5;A0A3B3ISF1;A0A3B3IU51;B7Z954;A0A3B3IT83;A0A3B3IS03;A0A3B3IRV6	A0A024R233;A0A3B3IRI3;A0A3B3ITE1;A0A1B0GTW1;A0A2R8YDH4;Q9UDY2;B7Z2R3;A0A024R225;A0A3B3ISZ5;A0A3B3ISF1;A0A3B3IU51;B7Z954;A0A3B3IT83;A0A3B3IS03;A0A3B3IRV6	17;16;16;16;16;16;15;15;15;14;14;13;11;11;11	17;16;16;16;16;16;15;15;15;14;14;13;11;11;11	17;16;16;16;16;16;15;15;15;14;14;13;11;11;11	Tight junction protein ZO-2	TJP2	tr|A0A024R233|A0A024R233_HUMAN Tight junction protein 2 (Zona occludens 2), isoform CRA_a OS=Homo sapiens OX=9606 GN=TJP2 PE=3 SV=1;tr|A0A3B3IRI3|A0A3B3IRI3_HUMAN Tight junction protein ZO-2 OS=Homo sapiens OX=9606 GN=TJP2 PE=1 SV=1;tr|A0A3B3ITE1|A0A3B3ITE	15	17	17	17	10	9	12	7	5	5	0	0	0	10	9	12	7	5	5	0	0	0	10	9	12	7	5	5	0	0	0	19.1	19.1	19.1	133.97	1190	1190;1128;1191;1249;1319;1190;1020;1043;1099;989;1047;1108;621;652;851	0	50.261	12.2	10.6	12.5
G9FP35;A0A024R240;P50148;G3V1P7;B7Z581;B1AM21	G9FP35;A0A024R240;P50148	8;8;8;3;3;3	3;3;3;0;0;2	3;3;3;0;0;2	Guanine nucleotide-binding protein G(q) subunit alpha	GNAQ	tr|G9FP35|G9FP35_HUMAN Guanine nucleotide binding protein OS=Homo sapiens OX=9606 GN=GNAQ PE=2 SV=1;tr|A0A024R240|A0A024R240_HUMAN Epididymis secretory sperm binding protein OS=Homo sapiens OX=9606 GN=GNAQ PE=2 SV=1;sp|P50148|GNAQ_HUMAN Guanine nucleotide-	6	8	3	3	4	1	3	0	0	1	2	0	1	0	0	0	0	0	1	1	0	1	0	0	0	0	0	1	1	0	1	32.9	12.8	12.8	42.111	359	359;359;359;157;157;170	0	3.9539	17	4.5	11.7
A0A087WXM6;J3QQT2;J3QLC8;J3KRX5;A0A024R261;A0A0A0MRF8;A0A0A6YYL6;P18621;J3KRB3;A0A087WWH0;J3QS96;A0A087WY81;A4D1R6;A4D1R5	A0A087WXM6;J3QQT2;J3QLC8;J3KRX5;A0A024R261;A0A0A0MRF8;A0A0A6YYL6;P18621;J3KRB3;A0A087WWH0;J3QS96;A0A087WY81	4;4;4;4;4;4;4;4;3;3;3;2;1;1	4;4;4;4;4;4;4;4;3;3;3;2;1;1	4;4;4;4;4;4;4;4;3;3;3;2;1;1	60S ribosomal protein L17	RPL17;hCG_24487;RPL17-C18orf32	tr|A0A087WXM6|A0A087WXM6_HUMAN 60S ribosomal protein L17 (Fragment) OS=Homo sapiens OX=9606 GN=RPL17 PE=1 SV=1;tr|J3QQT2|J3QQT2_HUMAN 60S ribosomal protein L17 (Fragment) OS=Homo sapiens OX=9606 GN=RPL17 PE=1 SV=1;tr|J3QLC8|J3QLC8_HUMAN 60S ribosomal prote	14	4	4	4	2	3	2	1	1	0	2	1	1	2	3	2	1	1	0	2	1	1	2	3	2	1	1	0	2	1	1	28.4	28.4	28.4	19.586	169	169;171;174;174;184;190;228;184;129;131;138;97;102;282	0	8.1921	17.8	23.7	14.2
B3KQK4;A5PLM9;A0A024R276;P07711;Q9HBQ7;Q6LAF7;Q5T8F0	B3KQK4;A5PLM9;A0A024R276;P07711;Q9HBQ7	3;3;3;3;2;1;1	3;3;3;3;2;1;1	3;3;3;3;2;1;1	Cathepsin L1;Cathepsin L1 heavy chain;Cathepsin L1 light chain	CTSL1;CTSL	tr|B3KQK4|B3KQK4_HUMAN cDNA FLJ90619 fis, clone PLACE1002374, highly similar to Cathepsin L OS=Homo sapiens OX=9606 PE=2 SV=1;tr|A5PLM9|A5PLM9_HUMAN Cathepsin L1 OS=Homo sapiens OX=9606 GN=CTSL1 PE=2 SV=1;tr|A0A024R276|A0A024R276_HUMAN Cathepsin L, isoform	7	3	3	3	0	0	0	0	2	3	0	0	0	0	0	0	0	2	3	0	0	0	0	0	0	0	2	3	0	0	0	14.7	14.7	14.7	37.53	333	333;333;333;333;151;175;225	0	7.1019	0	0	0
A0A024R277;O15269;Q6NUL7	A0A024R277;O15269;Q6NUL7	3;3;2	3;3;2	3;3;2	Serine palmitoyltransferase 1	SPTLC1	tr|A0A024R277|A0A024R277_HUMAN Serine palmitoyltransferase, long chain base subunit 1, isoform CRA_a OS=Homo sapiens OX=9606 GN=SPTLC1 PE=4 SV=1;sp|O15269|SPTC1_HUMAN Serine palmitoyltransferase 1 OS=Homo sapiens OX=9606 GN=SPTLC1 PE=1 SV=1;tr|Q6NUL7|Q6NUL	3	3	3	3	2	2	2	0	0	0	0	0	0	2	2	2	0	0	0	0	0	0	2	2	2	0	0	0	0	0	0	9.9	9.9	9.9	52.743	473	473;473;513	0	20.081	5.5	5.5	7.4
A0A024R297;Q5JUX0;Q9Y657;Q5JZB8;A0A024R9Y9;A0A024R9W1;Q9BPZ2;Q99865	A0A024R297;Q5JUX0;Q9Y657;Q5JZB8;A0A024R9Y9;A0A024R9W1;Q9BPZ2;Q99865	2;2;2;1;1;1;1;1	2;2;2;1;1;1;1;1	2;2;2;1;1;1;1;1	Spindlin-3;Spindlin-1;Spindlin-2B;Spindlin-2A	SPIN;SPIN3;SPIN1;SPIN2B;SPIN-2;SPIN2;SPIN2A	tr|A0A024R297|A0A024R297_HUMAN Spindlin, isoform CRA_a OS=Homo sapiens OX=9606 GN=SPIN PE=4 SV=1;sp|Q5JUX0|SPIN3_HUMAN Spindlin-3 OS=Homo sapiens OX=9606 GN=SPIN3 PE=1 SV=1;sp|Q9Y657|SPIN1_HUMAN Spindlin-1 OS=Homo sapiens OX=9606 GN=SPIN1 PE=1 SV=3;tr|Q5JZ	8	2	2	2	0	0	0	0	0	1	1	2	0	0	0	0	0	0	1	1	2	0	0	0	0	0	0	1	1	2	0	11.8	11.8	11.8	29.6	262	262;258;262;247;258;258;258;258	0	6.7424	0	0	0
B2R774;A0A024R2A7;P49257;Q53FS4;A0PJ85;B4DVV0	B2R774;A0A024R2A7;P49257;Q53FS4	5;5;5;4;2;1	5;5;5;4;2;1	5;5;5;4;2;1	Protein ERGIC-53	LMAN1	tr|B2R774|B2R774_HUMAN cDNA, FLJ93313, highly similar to Homo sapiens lectin, mannose-binding, 1 (LMAN1), mRNA OS=Homo sapiens OX=9606 PE=2 SV=1;tr|A0A024R2A7|A0A024R2A7_HUMAN Lectin, mannose-binding, 1, isoform CRA_b OS=Homo sapiens OX=9606 GN=LMAN1 PE=4	6	5	5	5	3	3	3	1	0	0	1	0	1	3	3	3	1	0	0	1	0	1	3	3	3	1	0	0	1	0	1	18.2	18.2	18.2	57.518	510	510;510;510;510;311;223	0	21.279	9.8	9.8	9.8
A8K5D8;A8K4G7;A0A024R2C5;O75351;Q6PJZ4;K7EL71;K7EKZ3;B3KNH6;Q6PIW4	A8K5D8;A8K4G7;A0A024R2C5;O75351	4;4;4;4;1;1;1;1;1	3;3;3;3;1;1;1;0;0	3;3;3;3;1;1;1;0;0	Vacuolar protein sorting-associated protein 4B	VPS4B	tr|A8K5D8|A8K5D8_HUMAN cDNA FLJ75934, highly similar to Homo sapiens vacuolar protein sorting 4B (yeast) (VPS4B), mRNA OS=Homo sapiens OX=9606 PE=2 SV=1;tr|A8K4G7|A8K4G7_HUMAN cDNA FLJ78528, highly similar to Homo sapiens vacuolar protein sorting 4B (yeast	9	4	3	3	4	3	3	2	3	3	2	2	2	3	2	2	2	2	2	1	1	1	3	2	2	2	2	2	1	1	1	14.4	11.7	11.7	49.23	444	444;444;444;444;81;111;128;674;674	0	24.72	14.4	10.8	10.8
A0A024R2E9;B3KQM6;O95352;B4DQK1;B2RB57;C9JFF4;C9JE55;C9J415;C9JGL2;F8WDY9;C9JNU2;C9JKA3;H7C2R3;H7BZ92;H7C2J8;H7C369	A0A024R2E9;B3KQM6;O95352;B4DQK1;B2RB57	12;12;12;11;11;5;4;4;2;2;2;2;2;2;2;1	12;12;12;11;11;5;4;4;2;2;2;2;2;2;2;1	12;12;12;11;11;5;4;4;2;2;2;2;2;2;2;1	Ubiquitin-like modifier-activating enzyme ATG7	ATG7	tr|A0A024R2E9|A0A024R2E9_HUMAN Ubiquitin-like modifier-activating enzyme ATG7 OS=Homo sapiens OX=9606 GN=ATG7 PE=3 SV=1;tr|B3KQM6|B3KQM6_HUMAN Ubiquitin-like modifier-activating enzyme ATG7 OS=Homo sapiens OX=9606 PE=2 SV=1;sp|O95352|ATG7_HUMAN Ubiquitin-l	16	12	12	12	0	0	0	4	7	7	7	8	7	0	0	0	4	7	7	7	8	7	0	0	0	4	7	7	7	8	7	26	26	26	77.003	695	695;703;703;681;703;176;126;152;66;76;89;93;95;96;139;77	0	91.333	0	0	0
D3YTB1;A0A024R2G7;F8W727;P62910	D3YTB1;A0A024R2G7;F8W727;P62910	1;1;1;1	1;1;1;1	1;1;1;1	60S ribosomal protein L32	RPL32	tr|D3YTB1|D3YTB1_HUMAN 60S ribosomal protein L32 (Fragment) OS=Homo sapiens OX=9606 GN=RPL32 PE=1 SV=1;tr|A0A024R2G7|A0A024R2G7_HUMAN Ribosomal protein L32, isoform CRA_a OS=Homo sapiens OX=9606 GN=RPL32 PE=4 SV=1;tr|F8W727|F8W727_HUMAN 60S ribosomal prote	4	1	1	1	1	1	1	1	1	1	0	1	1	1	1	1	1	1	1	0	1	1	1	1	1	1	1	1	0	1	1	9.8	9.8	9.8	15.616	133	133;135;153;135	0	9.6674	9.8	9.8	9.8
C9J3F6;B9A6K1;A0A024R2J9;A0A024R2H0;Q92609	C9J3F6;B9A6K1;A0A024R2J9;A0A024R2H0;Q92609	2;2;2;2;2	2;2;2;2;2	2;2;2;2;2	TBC1 domain family member 5	TBC1D5	tr|C9J3F6|C9J3F6_HUMAN TBC1 domain family member 5 OS=Homo sapiens OX=9606 GN=TBC1D5 PE=1 SV=1;tr|B9A6K1|B9A6K1_HUMAN TBC1 domain family, member 5 OS=Homo sapiens OX=9606 GN=TBC1D5 PE=1 SV=1;tr|A0A024R2J9|A0A024R2J9_HUMAN TBC1 domain family, member 5, isof	5	2	2	2	0	0	0	0	0	0	0	2	0	0	0	0	0	0	0	0	2	0	0	0	0	0	0	0	0	2	0	4.9	4.9	4.9	67.534	593	593;795;795;795;795	0.0057052	2.3277	0	0	0
A0A024R2H7;Q96Q11;A0A494C181;A0A494C1D4;F8W8C3;A0A494C0A0;A0A494C0Y2;A0A494C1L4;A0A494C1P4;C9JRS7;A0A494BZV5;A0A494C0N8	A0A024R2H7;Q96Q11;A0A494C181;A0A494C1D4	12;12;6;6;4;3;3;2;1;1;1;1	12;12;6;6;4;3;3;2;1;1;1;1	12;12;6;6;4;3;3;2;1;1;1;1	CCA tRNA nucleotidyltransferase 1, mitochondrial	TRNT1	tr|A0A024R2H7|A0A024R2H7_HUMAN tRNA nucleotidyl transferase, CCA-adding, 1, isoform CRA_b OS=Homo sapiens OX=9606 GN=TRNT1 PE=3 SV=1;sp|Q96Q11|TRNT1_HUMAN CCA tRNA nucleotidyltransferase 1, mitochondrial OS=Homo sapiens OX=9606 GN=TRNT1 PE=1 SV=2;tr|A0A494	12	12	12	12	1	0	0	9	9	8	5	7	8	1	0	0	9	9	8	5	7	8	1	0	0	9	9	8	5	7	8	37.1	37.1	37.1	50.143	434	434;434;206;213;140;129;147;71;51;62;65;79	0	49.717	2.3	0	0
B4DIW9;A0A024R2I9;O15084	B4DIW9;A0A024R2I9;O15084	1;1;1	1;1;1	1;1;1	Serine/threonine-protein phosphatase 6 regulatory ankyrin repeat subunit A	ANKRD28	tr|B4DIW9|B4DIW9_HUMAN Serine/threonine-protein phosphatase 6 regulatory ankyrin repeat subunit A OS=Homo sapiens OX=9606 GN=ANKRD28 PE=1 SV=1;tr|A0A024R2I9|A0A024R2I9_HUMAN Ankyrin repeat domain 28, isoform CRA_c OS=Homo sapiens OX=9606 GN=ANKRD28 PE=4 SV	3	1	1	1	0	1	0	0	0	0	0	0	0	0	1	0	0	0	0	0	0	0	0	1	0	0	0	0	0	0	0	2.2	2.2	2.2	77.746	722	722;1053;1053	0	8.5441	0	2.2	0
P20339;A0A024R2K1;A0A0A1HAN9	P20339;A0A024R2K1;A0A0A1HAN9	5;5;3	2;2;2	2;2;2	Ras-related protein Rab-5A	RAB5A	sp|P20339|RAB5A_HUMAN Ras-related protein Rab-5A OS=Homo sapiens OX=9606 GN=RAB5A PE=1 SV=2;tr|A0A024R2K1|A0A024R2K1_HUMAN RAB5A, member RAS oncogene family, isoform CRA_a OS=Homo sapiens OX=9606 GN=RAB5A PE=4 SV=1;tr|A0A0A1HAN9|A0A0A1HAN9_HUMAN H.sapiens	3	5	2	2	4	2	3	1	1	2	3	3	4	1	1	0	0	0	0	1	1	2	1	1	0	0	0	0	1	1	2	30.2	15.3	15.3	23.658	215	215;215;215	0	10.644	21.4	13.5	14.9
A0A024R2L1;Q8TAF3	A0A024R2L1;Q8TAF3	2;2	2;2	2;2	WD repeat-containing protein 48	WDR48	tr|A0A024R2L1|A0A024R2L1_HUMAN Testicular tissue protein Li 224 OS=Homo sapiens OX=9606 GN=WDR48 PE=2 SV=1;sp|Q8TAF3|WDR48_HUMAN WD repeat-containing protein 48 OS=Homo sapiens OX=9606 GN=WDR48 PE=1 SV=1	2	2	2	2	0	0	0	0	0	1	1	1	2	0	0	0	0	0	1	1	1	2	0	0	0	0	0	1	1	1	2	5.8	5.8	5.8	76.21	677	677;677	0	5.3683	0	0	0
C9J9K3;A0A024R2L6;A0A0C4DG17;P08865;Q96RS2;A0A024R7P5;F8WD59;A0A024RCF2	C9J9K3;A0A024R2L6;A0A0C4DG17;P08865;Q96RS2;A0A024R7P5;F8WD59	18;18;18;18;14;11;9;2	18;18;18;18;14;11;9;2	18;18;18;18;14;11;9;2	40S ribosomal protein SA	RPSA;LOC388524	tr|C9J9K3|C9J9K3_HUMAN 40S ribosomal protein SA (Fragment) OS=Homo sapiens OX=9606 GN=RPSA PE=1 SV=8;tr|A0A024R2L6|A0A024R2L6_HUMAN 40S ribosomal protein SA OS=Homo sapiens OX=9606 GN=RPSA PE=3 SV=1;tr|A0A0C4DG17|A0A0C4DG17_HUMAN 40S ribosomal protein SA O	8	18	18	18	13	13	12	15	17	16	16	17	18	13	13	12	15	17	16	16	17	18	13	13	12	15	17	16	16	17	18	71.9	71.9	71.9	29.404	263	263;295;300;295;295;199;116;161	0	323.31	65.8	60.8	60.8
A0A024R2M6;P09110;B4DEN6;H7C131;Q8NCW8;A0A140VJX0;C9JDE9;O43203;B4DVF4;H0Y4D4;B4E072;F2Z2Q6;F2Z3P7	A0A024R2M6;P09110;B4DEN6;H7C131;Q8NCW8;A0A140VJX0;C9JDE9	9;9;8;7;7;7;7;3;3;3;2;1;1	9;9;8;7;7;7;7;3;3;3;2;1;1	9;9;8;7;7;7;7;3;3;3;2;1;1	3-ketoacyl-CoA thiolase, peroxisomal	ACAA1	tr|A0A024R2M6|A0A024R2M6_HUMAN Acetyl-Coenzyme A acyltransferase 1 (Peroxisomal 3-oxoacyl-Coenzyme A thiolase), isoform CRA_a OS=Homo sapiens OX=9606 GN=ACAA1 PE=2 SV=1;sp|P09110|THIK_HUMAN 3-ketoacyl-CoA thiolase, peroxisomal OS=Homo sapiens OX=9606 GN=AC	13	9	9	9	5	6	5	0	0	0	0	0	0	5	6	5	0	0	0	0	0	0	5	6	5	0	0	0	0	0	0	41.5	41.5	41.5	44.292	424	424;424;356;290;326;331;383;132;153;237;126;113;121	0	60.05	23.1	29	21.2
C9JPV1;B4E140;Q59GD7;A0A087WYN0;A0A024R2N0;A0A087WY96;P31641	C9JPV1;B4E140;Q59GD7;A0A087WYN0;A0A024R2N0;A0A087WY96;P31641	1;1;1;1;1;1;1	1;1;1;1;1;1;1	1;1;1;1;1;1;1	Transporter;Sodium- and chloride-dependent taurine transporter	SLC6A6	tr|C9JPV1|C9JPV1_HUMAN Transporter (Fragment) OS=Homo sapiens OX=9606 GN=SLC6A6 PE=1 SV=1;tr|B4E140|B4E140_HUMAN Transporter OS=Homo sapiens OX=9606 PE=2 SV=1;tr|Q59GD7|Q59GD7_HUMAN Transporter (Fragment) OS=Homo sapiens OX=9606 PE=2 SV=1;tr|A0A087WYN0|A0A	7	1	1	1	1	1	1	0	0	0	1	1	0	1	1	1	0	0	0	1	1	0	1	1	1	0	0	0	1	1	0	15.6	15.6	15.6	12.063	109	109;359;367;460;622;721;620	0	4.4847	15.6	15.6	15.6
P35222;A0A2R8Y543;A0A024R2Q3;A0A2R8YCH5;A0A2R8Y750;B4DL06;A0A2R8Y804;A0A2R8Y5A3;A0A2R8Y5C3;B4DGU4;A0A2R8Y7Z0;B5BU28;B4DSW9;A0A2R8Y5Z1;A0A2R8Y6G0;A0A2R8Y815;A0A2R8YG06;G9GAG7	P35222;A0A2R8Y543;A0A024R2Q3;A0A2R8YCH5;A0A2R8Y750;B4DL06;A0A2R8Y804;A0A2R8Y5A3;A0A2R8Y5C3;B4DGU4;A0A2R8Y7Z0;B5BU28;B4DSW9;A0A2R8Y5Z1;A0A2R8Y6G0	23;23;23;23;23;23;23;23;22;22;22;22;21;21;14;5;2;1	18;18;18;18;18;18;18;18;17;17;17;17;16;16;10;5;2;1	18;18;18;18;18;18;18;18;17;17;17;17;16;16;10;5;2;1	Catenin beta-1	CTNNB1	sp|P35222|CTNB1_HUMAN Catenin beta-1 OS=Homo sapiens OX=9606 GN=CTNNB1 PE=1 SV=1;tr|A0A2R8Y543|A0A2R8Y543_HUMAN Catenin beta-1 OS=Homo sapiens OX=9606 GN=CTNNB1 PE=1 SV=1;tr|A0A024R2Q3|A0A024R2Q3_HUMAN Catenin (Cadherin-associated protein), beta 1, 88kDa,	18	23	18	18	20	17	21	2	1	6	3	3	3	17	14	16	1	0	4	2	2	2	17	14	16	1	0	4	2	2	2	40.7	33.7	33.7	85.496	781	781;715;781;779;744;739;702;783;737;774;780;781;709;752;367;186;146;71	0	194.56	34.8	31.9	35.5
A0A2R8YEM3;E7EQV9;A0A024R2Q4;P61313;E7ENU7;E7EX53;A0A2R8Y738;B4DLP4;B4DEN1;A4D1Q5;Q96S84	A0A2R8YEM3;E7EQV9;A0A024R2Q4;P61313;E7ENU7;E7EX53;A0A2R8Y738;B4DLP4	7;7;7;7;6;5;5;4;3;1;1	7;7;7;7;6;5;5;4;3;1;1	7;7;7;7;6;5;5;4;3;1;1	Ribosomal protein L15;60S ribosomal protein L15	RPL15	tr|A0A2R8YEM3|A0A2R8YEM3_HUMAN Ribosomal protein L15 (Fragment) OS=Homo sapiens OX=9606 GN=RPL15 PE=1 SV=1;tr|E7EQV9|E7EQV9_HUMAN Ribosomal protein L15 (Fragment) OS=Homo sapiens OX=9606 GN=RPL15 PE=1 SV=1;tr|A0A024R2Q4|A0A024R2Q4_HUMAN Ribosomal protein L	11	7	7	7	2	4	2	1	3	0	4	5	4	2	4	2	1	3	0	4	5	4	2	4	2	1	3	0	4	5	4	40.8	40.8	40.8	19.968	169	169;174;204;204;175;133;138;164;108;204;204	0	25.138	15.4	25.4	12.4
Q53R15;A0A024R2Q5;P05976;P08590	Q53R15;A0A024R2Q5;P05976;P08590	1;1;1;1	1;1;1;1	1;1;1;1	Myosin light chain 1/3, skeletal muscle isoform;Myosin light chain 3	MYL1;MYL3	tr|Q53R15|Q53R15_HUMAN Uncharacterized protein MYL1 (Fragment) OS=Homo sapiens OX=9606 GN=MYL1 PE=4 SV=1;tr|A0A024R2Q5|A0A024R2Q5_HUMAN Myosin, light polypeptide 3, alkali ventricular, skeletal, slow, isoform CRA_a OS=Homo sapiens OX=9606 GN=MYL3 PE=4 SV=1	4	1	1	1	1	1	0	1	0	1	1	1	1	1	1	0	1	0	1	1	1	1	1	1	0	1	0	1	1	1	1	8.6	8.6	8.6	15.603	140	140;195;194;195	0.00068871	3.4725	8.6	8.6	0
B2RDZ9;A0A024R2T3;Q15024;B4DIU0	B2RDZ9;A0A024R2T3;Q15024;B4DIU0	4;4;4;2	4;4;4;2	4;4;4;2	Exosome complex component RRP42	EXOSC7	tr|B2RDZ9|B2RDZ9_HUMAN cDNA, FLJ96850 OS=Homo sapiens OX=9606 PE=2 SV=1;tr|A0A024R2T3|A0A024R2T3_HUMAN Exosome component 7, isoform CRA_a OS=Homo sapiens OX=9606 GN=EXOSC7 PE=4 SV=1;sp|Q15024|EXOS7_HUMAN Exosome complex component RRP42 OS=Homo sapiens OX=9	4	4	4	4	0	0	0	0	0	0	2	4	3	0	0	0	0	0	0	2	4	3	0	0	0	0	0	0	2	4	3	22.3	22.3	22.3	31.874	291	291;291;291;164	0	18.384	0	0	0
B4DGG9;A0A1B0GTB6;H0Y695;B3KTU4;A0A1B0GTA8;A0A1B0GTM2;A0A024R2U7;A0A1B0GUH1;P48728;B4DEE9;A0A1B0GV07;A0A1B0GWC4;Q49A62;B3KRJ7;A0A1B0GVP5;A0A1B0GTV8	B4DGG9;A0A1B0GTB6;H0Y695;B3KTU4;A0A1B0GTA8;A0A1B0GTM2;A0A024R2U7;A0A1B0GUH1;P48728;B4DEE9;A0A1B0GV07;A0A1B0GWC4;Q49A62;B3KRJ7;A0A1B0GVP5;A0A1B0GTV8	2;2;2;2;2;2;2;2;2;1;1;1;1;1;1;1	2;2;2;2;2;2;2;2;2;1;1;1;1;1;1;1	2;2;2;2;2;2;2;2;2;1;1;1;1;1;1;1	Aminomethyltransferase;Aminomethyltransferase, mitochondrial	AMT;hCG_2001997	tr|B4DGG9|B4DGG9_HUMAN Aminomethyltransferase OS=Homo sapiens OX=9606 PE=2 SV=1;tr|A0A1B0GTB6|A0A1B0GTB6_HUMAN Aminomethyltransferase (Fragment) OS=Homo sapiens OX=9606 GN=AMT PE=1 SV=1;tr|H0Y695|H0Y695_HUMAN Aminomethyltransferase OS=Homo sapiens OX=9606	16	2	2	2	2	2	1	0	0	0	0	0	0	2	2	1	0	0	0	0	0	0	2	2	1	0	0	0	0	0	0	15.4	15.4	15.4	32.953	306	306;321;338;355;359;376;403;482;403;142;146;257;270;334;351;351	0	29.974	15.4	15.4	4.6
A0A0S2Z472;A8KAH7;A0A024R2W3;P13861;H7C330;H7C1L0;C9J830;A0A0K0K1I3;H7C4A9;Q75MP1	A0A0S2Z472;A8KAH7;A0A024R2W3;P13861	12;12;12;12;4;4;3;3;1;1	12;12;12;12;4;4;3;3;1;1	10;10;10;10;3;3;3;3;1;0	cAMP-dependent protein kinase type II-alpha regulatory subunit	PRKAR2A	tr|A0A0S2Z472|A0A0S2Z472_HUMAN Protein kinase cAMP-dependent regulatory type II alpha isoform 1 (Fragment) OS=Homo sapiens OX=9606 GN=PRKAR2A PE=2 SV=1;tr|A8KAH7|A8KAH7_HUMAN cDNA FLJ75444, highly similar to Homo sapiens protein kinase, cAMP-dependent, reg	10	12	12	10	4	3	3	3	4	5	4	8	7	4	3	3	3	4	5	4	8	7	3	2	3	3	3	4	3	7	5	47.1	47.1	39.5	43.066	382	382;404;404;404;92;200;114;161;99;306	0	106.15	17	12.8	13.1
Q14118;A0A024R2W4;B4DN78	Q14118;A0A024R2W4	11;11;2	11;11;2	11;11;2	Dystroglycan;Alpha-dystroglycan;Beta-dystroglycan	DAG1	sp|Q14118|DAG1_HUMAN Dystroglycan OS=Homo sapiens OX=9606 GN=DAG1 PE=1 SV=2;tr|A0A024R2W4|A0A024R2W4_HUMAN Dystroglycan 1 (Dystrophin-associated glycoprotein 1), isoform CRA_a OS=Homo sapiens OX=9606 GN=DAG1 PE=4 SV=1	3	11	11	11	5	6	9	0	0	0	1	1	1	5	6	9	0	0	0	1	1	1	5	6	9	0	0	0	1	1	1	18	18	18	97.44	895	895;895;142	0	65.718	9.3	11.7	15.9
H7C189;Q53H56;A0A024R2X6;Q53FJ3;Q08AK7;A1LPW7;Q13107	H7C189;Q53H56;A0A024R2X6;Q53FJ3;Q08AK7;A1LPW7;Q13107	1;1;1;1;1;1;1	1;1;1;1;1;1;1	1;1;1;1;1;1;1	Ubiquitin carboxyl-terminal hydrolase;Ubiquitin carboxyl-terminal hydrolase 4	USP4	tr|H7C189|H7C189_HUMAN Ubiquitin carboxyl-terminal hydrolase (Fragment) OS=Homo sapiens OX=9606 GN=USP4 PE=1 SV=1;tr|Q53H56|Q53H56_HUMAN Ubiquitin carboxyl-terminal hydrolase (Fragment) OS=Homo sapiens OX=9606 PE=2 SV=1;tr|A0A024R2X6|A0A024R2X6_HUMAN Ubiqu	7	1	1	1	1	0	0	0	0	0	0	0	0	1	0	0	0	0	0	0	0	0	1	0	0	0	0	0	0	0	0	4.8	4.8	4.8	69.447	621	621;916;916;963;963;963;963	0.0078149	2.211	4.8	0	0
A0A024R316;A0A384N611;Q6DK41;P41221;B3KQX9;C9J8I8;Q9H1J7;B7Z1Y5;F5H364;F5H7Q6;Q59G81;O00755	A0A024R316;A0A384N611;Q6DK41;P41221;B3KQX9	7;7;7;7;6;3;2;1;1;1;1;1	7;7;7;7;6;3;2;1;1;1;1;1	7;7;7;7;6;3;2;1;1;1;1;1	Protein Wnt;Protein Wnt-5a	WNT5A	tr|A0A024R316|A0A024R316_HUMAN Protein Wnt OS=Homo sapiens OX=9606 GN=WNT5A PE=3 SV=1;tr|A0A384N611|A0A384N611_HUMAN Protein Wnt OS=Homo sapiens OX=9606 PE=2 SV=1;tr|Q6DK41|Q6DK41_HUMAN Protein Wnt (Fragment) OS=Homo sapiens OX=9606 GN=WNT5A PE=2 SV=2;sp|P	12	7	7	7	0	0	0	5	6	3	2	2	1	0	0	0	5	6	3	2	2	1	0	0	0	5	6	3	2	2	1	24.1	24.1	24.1	40.886	365	365;380;381;380;291;214;359;153;157;253;284;349	0	58.56	0	0	0
A0A024R324;P61586;B4DKN9;C9JNR4;C9JX21;Q9BVT0;A0A0B6XK12;C9JRM1	A0A024R324;P61586;B4DKN9;C9JNR4;C9JX21;Q9BVT0;A0A0B6XK12	14;14;12;9;9;8;7;4	14;14;12;9;9;8;7;4	6;6;5;2;2;5;5;1	Transforming protein RhoA	RHOA;ARHA	tr|A0A024R324|A0A024R324_HUMAN Epididymis secretory sperm binding protein OS=Homo sapiens OX=9606 GN=RHOA PE=2 SV=1;sp|P61586|RHOA_HUMAN Transforming protein RhoA OS=Homo sapiens OX=9606 GN=RHOA PE=1 SV=1;tr|B4DKN9|B4DKN9_HUMAN cDNA FLJ57740, highly simila	8	14	14	6	5	9	7	10	13	13	12	11	13	5	9	7	10	13	13	12	11	13	1	3	2	4	5	5	4	4	6	80.8	80.8	37.8	21.768	193	193;193;173;138;187;101;101;90	0	218.47	29	51.3	47.2
B4DFV1;A0A024R328;Q05655	B4DFV1;A0A024R328;Q05655	2;2;2	2;2;2	2;2;2	Protein kinase C;Protein kinase C delta type;Protein kinase C delta type;Protein kinase C delta type regulatory subunit;Protein kinase C delta type catalytic subunit	PRKCD	tr|B4DFV1|B4DFV1_HUMAN Protein kinase C OS=Homo sapiens OX=9606 PE=2 SV=1;tr|A0A024R328|A0A024R328_HUMAN Protein kinase C delta type OS=Homo sapiens OX=9606 GN=PRKCD PE=3 SV=1;sp|Q05655|KPCD_HUMAN Protein kinase C delta type OS=Homo sapiens OX=9606 GN=PRKC	3	2	2	2	1	0	0	0	0	1	0	0	0	1	0	0	0	0	1	0	0	0	1	0	0	0	0	1	0	0	0	4.1	4.1	4.1	69.156	603	603;676;676	0	3.7842	2	0	0
A0A024R329;Q9Y5P6	A0A024R329;Q9Y5P6	11;11	11;11	11;11	Mannose-1-phosphate guanyltransferase beta	GMPPB	tr|A0A024R329|A0A024R329_HUMAN GDP-mannose pyrophosphorylase B, isoform CRA_a OS=Homo sapiens OX=9606 GN=GMPPB PE=4 SV=1;sp|Q9Y5P6|GMPPB_HUMAN Mannose-1-phosphate guanyltransferase beta OS=Homo sapiens OX=9606 GN=GMPPB PE=1 SV=2	2	11	11	11	4	4	4	7	9	7	10	11	8	4	4	4	7	9	7	10	11	8	4	4	4	7	9	7	10	11	8	40.1	40.1	40.1	42.621	387	387;360	0	100.19	13.7	13.2	14.2
C9JY17;A0A024R330;Q9HBI5	C9JY17;A0A024R330;Q9HBI5	1;1;1	1;1;1	1;1;1	Uncharacterized protein C3orf14	C3orf14	tr|C9JY17|C9JY17_HUMAN Uncharacterized protein C3orf14 (Fragment) OS=Homo sapiens OX=9606 GN=C3orf14 PE=1 SV=8;tr|A0A024R330|A0A024R330_HUMAN Chromosome 3 open reading frame 14, isoform CRA_a OS=Homo sapiens OX=9606 GN=C3orf14 PE=4 SV=1;sp|Q9HBI5|CC014_HUM	3	1	1	1	0	0	0	1	0	0	0	0	0	0	0	0	1	0	0	0	0	0	0	0	0	1	0	0	0	0	0	16.1	16.1	16.1	7.2843	62	62;128;128	1	-2	0	0	0
Q6I9Y2;A0A024R332;F8WF22	Q6I9Y2;A0A024R332;F8WF22	2;2;1	2;2;1	2;2;1	THO complex subunit 7 homolog	THOC7;NIF3L1BP1	sp|Q6I9Y2|THOC7_HUMAN THO complex subunit 7 homolog OS=Homo sapiens OX=9606 GN=THOC7 PE=1 SV=3;tr|A0A024R332|A0A024R332_HUMAN Ngg1 interacting factor 3 like 1 binding protein 1, isoform CRA_a OS=Homo sapiens OX=9606 GN=NIF3L1BP1 PE=4 SV=1;tr|F8WF22|F8WF22_	3	2	2	2	0	2	0	1	1	1	0	1	1	0	2	0	1	1	1	0	1	1	0	2	0	1	1	1	0	1	1	14.7	14.7	14.7	23.743	204	204;204;60	0	13.899	0	14.7	0
A0A024R333;Q6UXN9;C9JBU3;C9J355	A0A024R333;Q6UXN9	14;14;3;1	14;14;3;1	14;14;3;1	WD repeat-containing protein 82	TMEM113;WDR82	tr|A0A024R333|A0A024R333_HUMAN Transmembrane protein 113, isoform CRA_a OS=Homo sapiens OX=9606 GN=TMEM113 PE=4 SV=1;sp|Q6UXN9|WDR82_HUMAN WD repeat-containing protein 82 OS=Homo sapiens OX=9606 GN=WDR82 PE=1 SV=1	4	14	14	14	2	7	2	9	10	8	11	11	13	2	7	2	9	10	8	11	11	13	2	7	2	9	10	8	11	11	13	58.5	58.5	58.5	35.079	313	313;313;74;47	0	92.155	8.6	26.2	10.5
A0A024R355;Q8IV48;E5RIV7;B4DWF4	A0A024R355;Q8IV48;E5RIV7	3;3;2;1	3;3;2;1	3;3;2;1	3-5 exoribonuclease 1	THEX1;ERI1	tr|A0A024R355|A0A024R355_HUMAN Three prime histone mRNA exonuclease 1, isoform CRA_b OS=Homo sapiens OX=9606 GN=THEX1 PE=4 SV=1;sp|Q8IV48|ERI1_HUMAN 3-5 exoribonuclease 1 OS=Homo sapiens OX=9606 GN=ERI1 PE=1 SV=3;tr|E5RIV7|E5RIV7_HUMAN 3-5 exoribonucle	4	3	3	3	0	0	0	1	1	1	1	2	2	0	0	0	1	1	1	1	2	2	0	0	0	1	1	1	1	2	2	10.3	10.3	10.3	40.063	349	349;349;99;136	0	9.1728	0	0	0
B4DZZ0;B3KQB4;A0A024R371;O75915;F8WF90;C9JQU6;F8WF33;B4DWQ6	B4DZZ0;B3KQB4;A0A024R371;O75915;F8WF90;C9JQU6;F8WF33;B4DWQ6	2;2;2;2;1;1;1;1	2;2;2;2;1;1;1;1	2;2;2;2;1;1;1;1	PRA1 family protein 3	ARL6IP5	tr|B4DZZ0|B4DZZ0_HUMAN PRA1 family protein OS=Homo sapiens OX=9606 PE=2 SV=1;tr|B3KQB4|B3KQB4_HUMAN PRA1 family protein OS=Homo sapiens OX=9606 PE=2 SV=1;tr|A0A024R371|A0A024R371_HUMAN PRA1 family protein OS=Homo sapiens OX=9606 GN=ARL6IP5 PE=3 SV=1;sp|O75	8	2	2	2	0	0	0	2	2	2	1	0	0	0	0	0	2	2	2	1	0	0	0	0	0	2	2	2	1	0	0	18.8	18.8	18.8	19.206	165	165;188;188;188;59;88;93;136	0	8.803	0	0	0
P07858;A0A024R374;B4DL49;A8K2H4;B3KUJ8;B4DMY4;E9PLY3;E9PQM1;E9PSG5;E9PHZ5;E9PNL5;E9PKQ7;E9PCB3;Q5HYG5;E9PJ67;E9PR54;R4GMQ5;E9PS78	P07858;A0A024R374;B4DL49;A8K2H4;B3KUJ8;B4DMY4	10;10;10;9;6;6;4;4;4;4;4;4;2;2;2;2;2;1	10;10;10;9;6;6;4;4;4;4;4;4;2;2;2;2;2;1	6;6;6;6;2;2;4;4;4;4;4;4;2;2;2;2;1;1	Cathepsin B;Cathepsin B light chain;Cathepsin B heavy chain	CTSB	sp|P07858|CATB_HUMAN Cathepsin B OS=Homo sapiens OX=9606 GN=CTSB PE=1 SV=3;tr|A0A024R374|A0A024R374_HUMAN Cathepsin B, isoform CRA_a OS=Homo sapiens OX=9606 GN=CTSB PE=2 SV=1;tr|B4DL49|B4DL49_HUMAN cDNA FLJ58073, moderately similar to Cathepsin B OS=Homo s	18	10	10	6	9	10	8	6	5	5	7	6	6	9	10	8	6	5	5	7	6	6	5	6	4	2	2	2	4	4	3	37.5	37.5	21.2	37.821	339	339;339;273;339;276;245;165;175;170;148;143;136;110;110;101;98;76;92	0	174.69	35.1	37.5	34.2
A0A024R394;Q9UHD1;A0A024R3C3;E9PHZ2;E9PPQ5;Q9NZ93;E9PIZ4;E9PSD5;E9PL00;E9PIF7	A0A024R394;Q9UHD1;A0A024R3C3	13;13;12;6;6;5;4;4;2;1	13;13;12;6;6;5;4;4;2;1	13;13;12;6;6;5;4;4;2;1	Cysteine and histidine-rich domain-containing protein 1	CHORDC1	tr|A0A024R394|A0A024R394_HUMAN Cysteine and histidine-rich domain (CHORD)-containing 1, isoform CRA_c OS=Homo sapiens OX=9606 GN=CHORDC1 PE=4 SV=1;sp|Q9UHD1|CHRD1_HUMAN Cysteine and histidine-rich domain-containing protein 1 OS=Homo sapiens OX=9606 GN=CHOR	10	13	13	13	1	1	0	9	9	10	12	12	12	1	1	0	9	9	10	12	12	12	1	1	0	9	9	10	12	12	12	53.6	53.6	53.6	37.533	332	332;332;313;144;184;116;116;120;39;117	0	167.73	4.2	3	0
F8W7U8;A0A024R395;P49959;Q9BS79;F5GXT0;Q05D78;F5H742;A0A0S2Z438;F5H256	F8W7U8;A0A024R395;P49959;Q9BS79;F5GXT0;Q05D78	3;3;3;2;2;2;1;1;1	3;3;3;2;2;2;1;1;1	3;3;3;2;2;2;1;1;1	Double-strand break repair protein MRE11A	MRE11A	tr|F8W7U8|F8W7U8_HUMAN Double-strand break repair protein OS=Homo sapiens OX=9606 GN=MRE11 PE=1 SV=1;tr|A0A024R395|A0A024R395_HUMAN Double-strand break repair protein OS=Homo sapiens OX=9606 GN=MRE11A PE=3 SV=1;sp|P49959|MRE11_HUMAN Double-strand break rep	9	3	3	3	1	2	2	0	1	2	0	0	1	1	2	2	0	1	2	0	0	1	1	2	2	0	1	2	0	0	1	5.1	5.1	5.1	80.521	707	707;708;708;206;221;517;111;114;127	0	9.6475	1.4	3.3	3.3
B4DP84;H0YCN4;A0A024R3A2;Q9BTE7	B4DP84;H0YCN4;A0A024R3A2;Q9BTE7	1;1;1;1	1;1;1;1	1;1;1;1	DCN1-like protein;DCN1-like protein 5	DCUN1D5	tr|B4DP84|B4DP84_HUMAN DCN1-like protein OS=Homo sapiens OX=9606 PE=2 SV=1;tr|H0YCN4|H0YCN4_HUMAN DCN1-like protein (Fragment) OS=Homo sapiens OX=9606 GN=DCUN1D5 PE=1 SV=1;tr|A0A024R3A2|A0A024R3A2_HUMAN DCN1-like protein OS=Homo sapiens OX=9606 GN=DCUN1D5	4	1	1	1	1	0	0	0	1	0	0	0	0	1	0	0	0	1	0	0	0	0	1	0	0	0	1	0	0	0	0	7.1	7.1	7.1	20.055	168	168;195;237;237	0.0081174	2.1913	7.1	0	0
B4DDL6;C9JEX3;A0A024R3B7;A8K5G2;Q13614	B4DDL6;C9JEX3;A0A024R3B7;A8K5G2;Q13614	2;2;2;2;2	2;2;2;2;2	2;2;2;2;2	Myotubularin-related protein 2	MTMR2	tr|B4DDL6|B4DDL6_HUMAN cDNA FLJ54325, highly similar to Myotubularin-related protein 2 OS=Homo sapiens OX=9606 PE=2 SV=1;tr|C9JEX3|C9JEX3_HUMAN Myotubularin-related protein 2 (Fragment) OS=Homo sapiens OX=9606 GN=MTMR2 PE=1 SV=8;tr|A0A024R3B7|A0A024R3B7_HU	5	2	2	2	0	0	0	2	0	0	0	0	0	0	0	0	2	0	0	0	0	0	0	0	0	2	0	0	0	0	0	8	8	8	36.438	325	325;556;571;643;643	0	4.8782	0	0	0
A0A024R3C7;Q13315;E9PIN0;Q68DE6;B4DSP3	A0A024R3C7;Q13315;E9PIN0	6;6;4;2;2	6;6;4;2;2	6;6;4;2;2	Serine-protein kinase ATM	ATM	tr|A0A024R3C7|A0A024R3C7_HUMAN Serine-protein kinase ATM OS=Homo sapiens OX=9606 GN=ATM PE=3 SV=1;sp|Q13315|ATM_HUMAN Serine-protein kinase ATM OS=Homo sapiens OX=9606 GN=ATM PE=1 SV=4;tr|E9PIN0|E9PIN0_HUMAN Serine-protein kinase ATM (Fragment) OS=Homo sap	5	6	6	6	4	4	1	0	0	0	0	0	0	4	4	1	0	0	0	0	0	0	4	4	1	0	0	0	0	0	0	2.9	2.9	2.9	350.68	3056	3056;3056;1369;1017;1090	0	19.76	1.9	1.9	0.4
A0A024R3E0;B0YJ28;Q14116;Q96KJ8	A0A024R3E0;B0YJ28;Q14116;Q96KJ8	2;2;2;1	2;2;2;1	2;2;2;1	Interleukin-18	IL18	tr|A0A024R3E0|A0A024R3E0_HUMAN Interleukin-18 OS=Homo sapiens OX=9606 GN=IL18 PE=3 SV=1;tr|B0YJ28|B0YJ28_HUMAN Interleukin-18 OS=Homo sapiens OX=9606 GN=IL18 PE=3 SV=1;sp|Q14116|IL18_HUMAN Interleukin-18 OS=Homo sapiens OX=9606 GN=IL18 PE=1 SV=1;tr|Q96KJ8|	4	2	2	2	0	1	0	0	0	0	1	0	1	0	1	0	0	0	0	1	0	1	0	1	0	0	0	0	1	0	1	20.6	20.6	20.6	21.896	189	189;193;193;193	0	4.4996	0	12.2	0
A0A024R3E3;P02647;F8W696;Q9Y355;Q8TDB0	A0A024R3E3;P02647;F8W696	20;20;17;4;1	19;19;16;4;1	19;19;16;4;1	Apolipoprotein A-I;Proapolipoprotein A-I;Truncated apolipoprotein A-I	APOA1	tr|A0A024R3E3|A0A024R3E3_HUMAN Apolipoprotein A-I, isoform CRA_a OS=Homo sapiens OX=9606 GN=APOA1 PE=2 SV=1;sp|P02647|APOA1_HUMAN Apolipoprotein A-I OS=Homo sapiens OX=9606 GN=APOA1 PE=1 SV=1;tr|F8W696|F8W696_HUMAN Apolipoprotein A-I OS=Homo sapiens OX=960	5	20	19	19	16	19	19	1	1	1	1	1	1	15	18	18	0	0	0	0	0	0	15	18	18	0	0	0	0	0	0	67	67	67	30.777	267	267;267;245;67;50	0	144.89	59.2	67	64.4
A0A024R3H2;Q92673;E9PKB0;B4DG45;E9PS32;B4DHG9;E9PP43;B4DYT0;E9PPB3;B4DJ13	A0A024R3H2;Q92673;E9PKB0;B4DG45;E9PS32;B4DHG9;E9PP43;B4DYT0;E9PPB3;B4DJ13	2;2;1;1;1;1;1;1;1;1	2;2;1;1;1;1;1;1;1;1	2;2;1;1;1;1;1;1;1;1	Sortilin-related receptor	SORL1	tr|A0A024R3H2|A0A024R3H2_HUMAN Sortilin-related receptor, L(DLR class) A repeats-containing, isoform CRA_b OS=Homo sapiens OX=9606 GN=SORL1 PE=4 SV=1;sp|Q92673|SORL_HUMAN Sortilin-related receptor OS=Homo sapiens OX=9606 GN=SORL1 PE=1 SV=2;tr|E9PKB0|E9PKB0	10	2	2	2	2	0	1	0	0	0	0	0	0	2	0	1	0	0	0	0	0	0	2	0	1	0	0	0	0	0	0	1.4	1.4	1.4	248.44	2214	2214;2214;829;829;1060;1060;1124;1124;1158;1158	0	5.4502	1.4	0	0.6
Q4G0F5;A0A024R3L9;A0A0D9SFQ6	Q4G0F5;A0A024R3L9	4;4;1	3;3;1	3;3;1	Vacuolar protein sorting-associated protein 26B	VPS26B	sp|Q4G0F5|VP26B_HUMAN Vacuolar protein sorting-associated protein 26B OS=Homo sapiens OX=9606 GN=VPS26B PE=1 SV=2;tr|A0A024R3L9|A0A024R3L9_HUMAN Vacuolar protein sorting 26 homolog B (Yeast), isoform CRA_a OS=Homo sapiens OX=9606 GN=VPS26B PE=4 SV=1	3	4	3	3	0	0	0	1	3	1	1	2	4	0	0	0	1	2	1	0	1	3	0	0	0	1	2	1	0	1	3	14.3	12.2	12.2	39.154	336	336;336;48	0	6.8326	0	0	0
A0A024R3M1;Q9P016	A0A024R3M1;Q9P016	3;3	3;3	3;3	Thymocyte nuclear protein 1	THYN1	tr|A0A024R3M1|A0A024R3M1_HUMAN Thymocyte nuclear protein 1, isoform CRA_a OS=Homo sapiens OX=9606 GN=THYN1 PE=4 SV=1;sp|Q9P016|THYN1_HUMAN Thymocyte nuclear protein 1 OS=Homo sapiens OX=9606 GN=THYN1 PE=1 SV=1	2	3	3	3	0	0	0	1	2	0	3	3	3	0	0	0	1	2	0	3	3	3	0	0	0	1	2	0	3	3	3	15.1	15.1	15.1	25.697	225	225;225	0	7.4339	0	0	0
A0A024R3N3;A0A140VJE9;Q06481;B4E3I5;B4DTV1;B4DKY3;E9PQS3	A0A024R3N3;A0A140VJE9;Q06481;B4E3I5;B4DTV1	15;15;15;13;12;7;1	15;15;15;13;12;7;1	14;14;14;12;11;7;1	Amyloid-like protein 2	APLP2	tr|A0A024R3N3|A0A024R3N3_HUMAN Amyloid beta (A4)-like protein 2, isoform CRA_a OS=Homo sapiens OX=9606 GN=APLP2 PE=4 SV=1;tr|A0A140VJE9|A0A140VJE9_HUMAN Testicular tissue protein Li 23 OS=Homo sapiens OX=9606 PE=2 SV=1;sp|Q06481|APLP2_HUMAN Amyloid-like pr	7	15	15	14	8	10	6	4	3	5	4	4	3	8	10	6	4	3	5	4	4	3	8	10	6	4	2	5	3	3	3	27	27	25.9	81.979	710	710;751;763;689;551;396;158	0	67.172	16.5	18.3	10.8
A0A024R3N8;Q96B21	A0A024R3N8;Q96B21	2;2	2;2	2;2	Transmembrane protein 45B	TMEM45B	tr|A0A024R3N8|A0A024R3N8_HUMAN Transmembrane protein 45B, isoform CRA_b OS=Homo sapiens OX=9606 GN=TMEM45B PE=4 SV=1;sp|Q96B21|TM45B_HUMAN Transmembrane protein 45B OS=Homo sapiens OX=9606 GN=TMEM45B PE=1 SV=1	2	2	2	2	1	1	1	0	0	0	0	0	0	1	1	1	0	0	0	0	0	0	1	1	1	0	0	0	0	0	0	4	4	4	31.838	275	275;275	0.0032499	2.6095	4	2.9	4
A0A024R3P9;Q9H3P7	A0A024R3P9;Q9H3P7	4;4	4;4	4;4	Golgi resident protein GCP60	ACBD3	tr|A0A024R3P9|A0A024R3P9_HUMAN Acyl-Coenzyme A binding domain containing 3, isoform CRA_a OS=Homo sapiens OX=9606 GN=ACBD3 PE=4 SV=1;sp|Q9H3P7|GCP60_HUMAN Golgi resident protein GCP60 OS=Homo sapiens OX=9606 GN=ACBD3 PE=1 SV=4	2	4	4	4	2	3	2	3	2	1	1	1	1	2	3	2	3	2	1	1	1	1	2	3	2	3	2	1	1	1	1	13.4	13.4	13.4	60.593	528	528;528	0	32.995	7.6	10	7.6
A0A024R3Q0;P84077;B4DJC8;B4DN70;B4DEB9	A0A024R3Q0;P84077;B4DJC8;B4DN70;B4DEB9	11;11;8;8;8	11;11;8;8;8	1;1;1;1;1	ADP-ribosylation factor 1	ARF1	tr|A0A024R3Q0|A0A024R3Q0_HUMAN ADP-ribosylation factor 1, isoform CRA_a OS=Homo sapiens OX=9606 GN=ARF1 PE=3 SV=1;sp|P84077|ARF1_HUMAN ADP-ribosylation factor 1 OS=Homo sapiens OX=9606 GN=ARF1 PE=1 SV=2;tr|B4DJC8|B4DJC8_HUMAN cDNA FLJ51215, highly similar	5	11	11	1	9	8	9	10	9	9	10	11	11	9	8	9	10	9	9	10	11	11	0	0	0	1	0	0	1	1	1	80.1	80.1	16	20.697	181	181;181;156;170;173	0	246.47	58	60.2	64.1
A0A024R3Q7;Q7L0Q8	A0A024R3Q7;Q7L0Q8	1;1	1;1	1;1	Rho-related GTP-binding protein RhoU	RHOU	tr|A0A024R3Q7|A0A024R3Q7_HUMAN Ras homolog gene family, member U, isoform CRA_a OS=Homo sapiens OX=9606 GN=RHOU PE=4 SV=1;sp|Q7L0Q8|RHOU_HUMAN Rho-related GTP-binding protein RhoU OS=Homo sapiens OX=9606 GN=RHOU PE=1 SV=1	2	1	1	1	0	1	0	0	0	0	0	0	0	0	1	0	0	0	0	0	0	0	0	1	0	0	0	0	0	0	0	5.4	5.4	5.4	28.218	258	258;258	0	4.1201	0	5.4	0
A0A024R3R2;O95749;C9J7M1;C9J6G3;A0A2R8YE82;A0A2R8Y4N4;A0A2R8Y551	A0A024R3R2;O95749;C9J7M1;C9J6G3;A0A2R8YE82	7;7;6;5;4;3;1	7;7;6;5;4;3;1	7;7;6;5;4;3;1	Geranylgeranyl pyrophosphate synthase	GGPS1	tr|A0A024R3R2|A0A024R3R2_HUMAN Geranylgeranyl diphosphate synthase 1, isoform CRA_a OS=Homo sapiens OX=9606 GN=GGPS1 PE=4 SV=1;sp|O95749|GGPPS_HUMAN Geranylgeranyl pyrophosphate synthase OS=Homo sapiens OX=9606 GN=GGPS1 PE=1 SV=1;tr|C9J7M1|C9J7M1_HUMAN Ger	7	7	7	7	0	1	0	3	1	1	5	3	5	0	1	0	3	1	1	5	3	5	0	1	0	3	1	1	5	3	5	31.7	31.7	31.7	34.87	300	300;300;242;230;174;154;47	0	25.07	0	3.3	0
A0A024R3R7;B2RWN5;Q9H583;A2VDI1;Q5T3Q7;B7ZAU8;B4E263;B3KWS1;Q8N7L7	A0A024R3R7;B2RWN5;Q9H583;A2VDI1;Q5T3Q7;B7ZAU8;B4E263;B3KWS1	7;7;7;6;6;5;5;4;3	7;7;7;6;6;5;5;4;3	7;7;7;6;6;5;5;4;3	HEAT repeat-containing protein 1;HEAT repeat-containing protein 1, N-terminally processed	HEATR1	tr|A0A024R3R7|A0A024R3R7_HUMAN HEAT repeat containing 1, isoform CRA_b OS=Homo sapiens OX=9606 GN=HEATR1 PE=4 SV=1;tr|B2RWN5|B2RWN5_HUMAN HEAT repeat containing 1 OS=Homo sapiens OX=9606 GN=HEATR1 PE=2 SV=1;sp|Q9H583|HEAT1_HUMAN HEAT repeat-containing prot	9	7	7	7	1	6	0	0	0	1	0	0	0	1	6	0	0	0	1	0	0	0	1	6	0	0	0	1	0	0	0	5.8	5.8	5.8	230.54	2036	2036;2144;2144;1502;2063;1126;1126;1229;897	0	19.672	0.4	5.5	0
B4E0E1;B2R5W3;A0A024R3T8;P09874	B4E0E1;B2R5W3;A0A024R3T8;P09874	8;8;8;8	8;8;8;8	8;8;8;8	Poly [ADP-ribose] polymerase 1	PARP1	tr|B4E0E1|B4E0E1_HUMAN Poly [ADP-ribose] polymerase OS=Homo sapiens OX=9606 PE=2 SV=1;tr|B2R5W3|B2R5W3_HUMAN Poly [ADP-ribose] polymerase OS=Homo sapiens OX=9606 PE=2 SV=1;tr|A0A024R3T8|A0A024R3T8_HUMAN Poly [ADP-ribose] polymerase OS=Homo sapiens OX=9606	4	8	8	8	3	2	2	1	1	1	2	2	1	3	2	2	1	1	1	2	2	1	3	2	2	1	1	1	2	2	1	14.1	14.1	14.1	111.13	993	993;1014;1014;1014	0	16.047	6.2	3.3	3.3
A0A0A1HAV9;Q53GC2;A0A024R3U9;P20338;A0A087WYT5;A0A024R0K8;A0A024R0J7;P61018	A0A0A1HAV9;Q53GC2;A0A024R3U9;P20338	5;5;5;5;2;1;1;1	5;5;5;5;2;1;1;1	3;3;3;3;2;1;1;1	Ras-related protein Rab-4A	RAB4A	tr|A0A0A1HAV9|A0A0A1HAV9_HUMAN H.sapiens ras-related Hrab4 protein OS=Homo sapiens OX=9606 PE=2 SV=1;tr|Q53GC2|Q53GC2_HUMAN RAB4A, member RAS oncogene family variant (Fragment) OS=Homo sapiens OX=9606 PE=2 SV=1;tr|A0A024R3U9|A0A024R3U9_HUMAN RAB4A, member	8	5	5	3	1	2	1	1	1	0	0	1	0	1	2	1	1	1	0	0	1	0	1	2	0	1	1	0	0	0	0	27.2	27.2	17.4	23.902	213	213;218;218;218;113;213;248;213	0	16.793	6.1	12.7	5.2
B8ZZZ7;A0A024R3V0;Q9NUQ6;F8W6C2;C9JW67;H7C2G5	B8ZZZ7;A0A024R3V0;Q9NUQ6;F8W6C2;C9JW67	4;4;4;3;2;1	4;4;4;3;2;1	4;4;4;3;2;1	SPATS2-like protein	SPATS2L;DNAPTP6	tr|B8ZZZ7|B8ZZZ7_HUMAN DNA polymerase-transactivated protein 6, isoform CRA_b OS=Homo sapiens OX=9606 GN=SPATS2L PE=1 SV=1;tr|A0A024R3V0|A0A024R3V0_HUMAN DNA polymerase-transactivated protein 6, isoform CRA_a OS=Homo sapiens OX=9606 GN=DNAPTP6 PE=4 SV=1;sp	6	4	4	4	1	0	0	0	0	0	1	1	2	1	0	0	0	0	0	1	1	2	1	0	0	0	0	0	1	1	2	12.4	12.4	12.4	54.945	498	498;558;558;265;238;117	0	10.971	3.6	0	0
A0A024R3V8;Q99598;C4P0D6;C4P0D8;Q7Z3N9;C4P0D4;Q5VVQ1	A0A024R3V8;Q99598;C4P0D6;C4P0D8	9;9;5;5;3;3;3	9;9;5;5;3;3;3	9;9;5;5;3;3;3	Translin-associated protein X	TSNAX;DISC1	tr|A0A024R3V8|A0A024R3V8_HUMAN Translin-associated factor X, isoform CRA_c OS=Homo sapiens OX=9606 GN=TSNAX PE=4 SV=1;sp|Q99598|TSNAX_HUMAN Translin-associated protein X OS=Homo sapiens OX=9606 GN=TSNAX PE=1 SV=1;tr|C4P0D6|C4P0D6_HUMAN Disrupted in schizop	7	9	9	9	2	6	4	5	3	4	5	3	3	2	6	4	5	3	4	5	3	3	2	6	4	5	3	4	5	3	3	49.7	49.7	49.7	33.112	290	290;290;186;188;93;138;163	0	47.032	10.7	33.8	24.1
A0A024R3W7;P24534;A4D1M6;C9JZW3;F2Z2G2;F8WF65	A0A024R3W7;P24534;A4D1M6	10;10;7;4;2;1	8;8;5;4;2;1	8;8;5;4;2;1	Elongation factor 1-beta	EEF1B2;LOC392793	tr|A0A024R3W7|A0A024R3W7_HUMAN Eukaryotic translation elongation factor 1 beta 2, isoform CRA_a OS=Homo sapiens OX=9606 GN=EEF1B2 PE=3 SV=1;sp|P24534|EF1B_HUMAN Elongation factor 1-beta OS=Homo sapiens OX=9606 GN=EEF1B2 PE=1 SV=3;tr|A4D1M6|A4D1M6_HUMAN HCG	6	10	8	8	3	3	2	8	10	10	8	8	8	2	2	1	6	8	8	6	6	6	2	2	1	6	8	8	6	6	6	72.9	67.6	67.6	24.763	225	225;225;225;123;68;29	0	261.35	23.6	25.8	11.6
P10809;A0A024R3X4;B3GQS7;B7Z597;B7Z4F6;B7Z5E7;Q53SE2;B7Z532;E7ESH4;E7EXB4;B9VPB4;B9VP19;Q53QD5;C9JL25;A0A0S2Z415;C9J0S9;C9JCQ4;C9JL19	P10809;A0A024R3X4;B3GQS7;B7Z597;B7Z4F6;B7Z5E7	28;28;28;27;24;24;8;8;8;7;5;5;3;2;2;1;1;1	28;28;28;27;24;24;8;8;8;7;5;5;3;2;2;1;1;1	28;28;28;27;24;24;8;8;8;7;5;5;3;2;2;1;1;1	60 kDa heat shock protein, mitochondrial	HSPD1	sp|P10809|CH60_HUMAN 60 kDa heat shock protein, mitochondrial OS=Homo sapiens OX=9606 GN=HSPD1 PE=1 SV=2;tr|A0A024R3X4|A0A024R3X4_HUMAN Epididymis secretory sperm binding protein (Fragment) OS=Homo sapiens OX=9606 GN=HSPD1 PE=2 SV=1;tr|B3GQS7|B3GQS7_HUMAN	18	28	28	28	14	12	14	9	8	9	20	21	23	14	12	14	9	8	9	20	21	23	14	12	14	9	8	9	20	21	23	61.4	61.4	61.4	61.054	573	573;573;569;564;550;517;233;245;234;221;184;184;55;175;169;58;94;83	0	323.31	34.4	30	37.5
A0A024R3Y6;O75874;V9HW78;Q6FI37;B2R5M8;Q0QER2;Q6FIA4;B4DXS4;C9J4N6;C9JJE5;C9JLU6;A0A0A0U6N4	A0A024R3Y6;O75874;V9HW78;Q6FI37;B2R5M8;Q0QER2;Q6FIA4	19;19;18;18;18;16;16;9;8;4;4;3	19;19;18;18;18;16;16;9;8;4;4;3	18;18;17;17;17;15;15;9;7;4;4;2	Isocitrate dehydrogenase [NADP] cytoplasmic;Isocitrate dehydrogenase [NADP]	IDH1;HEL-216	tr|A0A024R3Y6|A0A024R3Y6_HUMAN Isocitrate dehydrogenase [NADP] OS=Homo sapiens OX=9606 GN=IDH1 PE=2 SV=1;sp|O75874|IDHC_HUMAN Isocitrate dehydrogenase [NADP] cytoplasmic OS=Homo sapiens OX=9606 GN=IDH1 PE=1 SV=2;tr|V9HW78|V9HW78_HUMAN Isocitrate dehydrogen	12	19	19	18	16	17	17	9	8	8	3	4	4	16	17	17	9	8	8	3	4	4	15	16	16	8	7	7	3	4	4	52.4	52.4	50.2	46.659	414	414;414;414;414;414;371;414;235;157;62;73;72	0	302.14	48.6	52.2	49.3
A0A024R3Z2;B8ZZN6;P63165;B8ZZJ0;B9A032;A0A5P8PBC0;B8ZZ67;G2XKQ0	A0A024R3Z2;B8ZZN6;P63165;B8ZZJ0;B9A032;A0A5P8PBC0	3;3;3;2;2;2;1;1	3;3;3;2;2;2;1;1	3;3;3;2;2;2;1;1	Small ubiquitin-related modifier 1	SUMO1	tr|A0A024R3Z2|A0A024R3Z2_HUMAN Small ubiquitin-related modifier OS=Homo sapiens OX=9606 GN=SUMO1 PE=3 SV=1;tr|B8ZZN6|B8ZZN6_HUMAN Small ubiquitin-related modifier 1 OS=Homo sapiens OX=9606 GN=SUMO1 PE=1 SV=1;sp|P63165|SUMO1_HUMAN Small ubiquitin-related mo	8	3	3	3	0	2	0	0	0	0	0	1	1	0	2	0	0	0	0	0	1	1	0	2	0	0	0	0	0	1	1	36.6	36.6	36.6	11.557	101	101;146;101;58;77;101;62;101	0	5.3521	0	20.8	0
Q6FHH6;Q53TN2;B2R602;A0A024R3Z5;O43813;E9PHS0;F8WDS9;B4DGM7;H7C2E3	Q6FHH6;Q53TN2;B2R602;A0A024R3Z5;O43813;E9PHS0	12;12;12;12;12;7;4;4;3	12;12;12;12;12;7;4;4;3	12;12;12;12;12;7;4;4;3	LanC-like protein 1	LANCL1	tr|Q6FHH6|Q6FHH6_HUMAN LANCL1 protein (Fragment) OS=Homo sapiens OX=9606 GN=LANCL1 PE=2 SV=1;tr|Q53TN2|Q53TN2_HUMAN LanC lantibiotic synthetase component C-like 1 (Bacterial), isoform CRA_a OS=Homo sapiens OX=9606 GN=LANCL1 PE=4 SV=1;tr|B2R602|B2R602_HUMAN	9	12	12	12	9	10	9	3	3	5	5	4	5	9	10	9	3	3	5	5	4	5	9	10	9	3	3	5	5	4	5	50.6	50.6	50.6	45.267	399	399;399;399;411;399;196;82;117;147	0	89.674	33.8	46.1	33.6
C9JB29;A0A024R3Z9;Q6NVI2;A0A0A0MS31;B5BU46;A0A024R3Z8;Q14790	C9JB29;A0A024R3Z9;Q6NVI2;A0A0A0MS31;B5BU46;A0A024R3Z8;Q14790	1;1;1;1;1;1;1	1;1;1;1;1;1;1	1;1;1;1;1;1;1	Caspase-8;Caspase-8 subunit p18;Caspase-8 subunit p10	CASP8;hCG_16983	tr|C9JB29|C9JB29_HUMAN Caspase-8 (Fragment) OS=Homo sapiens OX=9606 GN=CASP8 PE=1 SV=1;tr|A0A024R3Z9|A0A024R3Z9_HUMAN HCG16983, isoform CRA_a OS=Homo sapiens OX=9606 GN=hCG_16983 PE=4 SV=1;tr|Q6NVI2|Q6NVI2_HUMAN CASP8 protein OS=Homo sapiens OX=9606 GN=CAS	7	1	1	1	0	0	0	0	0	1	0	0	0	0	0	0	0	0	1	0	0	0	0	0	0	0	0	1	0	0	0	7.4	7.4	7.4	17.328	149	149;276;278;278;464;464;479	0.0057161	2.3351	0	0	0
B3KPP7;A0A024R438;Q7Z3C6;A8K140;B4DYN3;C9JXG2;H7C152;C9JX27;C9IYZ9;C9JKV7;C9JDK4;C9JS65;C9JFV2;F2Z3I6;C9JD65;H7C1G6	B3KPP7;A0A024R438;Q7Z3C6;A8K140;B4DYN3	10;10;10;9;8;4;4;3;3;3;3;2;2;2;2;2	10;10;10;9;8;4;4;3;3;3;3;2;2;2;2;2	10;10;10;9;8;4;4;3;3;3;3;2;2;2;2;2	Autophagy-related protein 9A	ATG9A	tr|B3KPP7|B3KPP7_HUMAN Autophagy-related protein 9 OS=Homo sapiens OX=9606 PE=2 SV=1;tr|A0A024R438|A0A024R438_HUMAN Autophagy-related protein 9 OS=Homo sapiens OX=9606 GN=ATG9A PE=3 SV=1;sp|Q7Z3C6|ATG9A_HUMAN Autophagy-related protein 9A OS=Homo sapiens OX	16	10	10	10	4	4	8	0	0	0	0	0	0	4	4	8	0	0	0	0	0	0	4	4	8	0	0	0	0	0	0	19.2	19.2	19.2	94.474	839	839;839;839;839;778;187;255;131;144;169;172;93;97;98;133;244	0	38.803	9.2	7	15.5
A0A024R451;P07093;C9JN98;C9K031	A0A024R451;P07093	17;17;7;1	1;1;0;0	1;1;0;0	Glia-derived nexin	SERPINE2	tr|A0A024R451|A0A024R451_HUMAN Serpin peptidase inhibitor, clade E (Nexin, plasminogen activator inhibitor type 1), member 2, isoform CRA_a OS=Homo sapiens OX=9606 GN=SERPINE2 PE=3 SV=1;sp|P07093|GDN_HUMAN Glia-derived nexin OS=Homo sapiens OX=9606 GN=SERP	4	17	1	1	0	0	0	15	15	15	12	13	14	0	0	0	0	1	1	1	1	1	0	0	0	0	1	1	1	1	1	55	4	4	44.002	398	398;398;275;86	0	4.3207	0	0	0
B4DHC5;A0A024R458;A0A0S2Z444;A0A0S2Z3Y3;A0A0S2Z3Z1;A0A0S2Z462;P52594	B4DHC5;A0A024R458;A0A0S2Z444;A0A0S2Z3Y3;A0A0S2Z3Z1;A0A0S2Z462;P52594	1;1;1;1;1;1;1	1;1;1;1;1;1;1	1;1;1;1;1;1;1	Arf-GAP domain and FG repeat-containing protein 1	HRB;AGFG1	tr|B4DHC5|B4DHC5_HUMAN cDNA FLJ57927, highly similar to Nucleoporin-like protein RIP OS=Homo sapiens OX=9606 PE=2 SV=1;tr|A0A024R458|A0A024R458_HUMAN HIV-1 Rev binding protein, isoform CRA_a OS=Homo sapiens OX=9606 GN=HRB PE=4 SV=1;tr|A0A0S2Z444|A0A0S2Z444	7	1	1	1	1	1	0	0	0	0	1	0	0	1	1	0	0	0	0	1	0	0	1	1	0	0	0	0	1	0	0	4.2	4.2	4.2	46.506	453	453;493;562;578;586;602;562	0	4.2993	4.2	4.2	0
A0A024R462;B7ZLE5;A0A384MR03;Q6MZM7;Q68CX6;Q6N084;Q59G22;Q6MZF4;B4DU16;Q5CZ99;O95617;Q9UQS6;B4DN21;Q6PJE5;Q7L553;Q9H382;O95608;A0A075B5G3	A0A024R462;B7ZLE5;A0A384MR03;Q6MZM7	113;110;108;86;51;51;50;49;46;34;19;18;16;16;14;14;2;1	113;110;108;86;51;51;50;49;46;34;19;18;16;16;14;14;2;1	1;1;1;0;0;1;1;0;0;1;0;0;0;0;0;0;0;0		FN1;DKFZp686O12165	tr|A0A024R462|A0A024R462_HUMAN Fibronectin 1, isoform CRA_n OS=Homo sapiens OX=9606 GN=FN1 PE=4 SV=1;tr|B7ZLE5|B7ZLE5_HUMAN FN1 protein OS=Homo sapiens OX=9606 GN=FN1 PE=2 SV=1;tr|A0A384MR03|A0A384MR03_HUMAN Epididymis secretory sperm binding protein OS=Ho	18	113	113	1	93	95	91	82	82	82	81	79	77	93	95	91	82	82	82	81	79	77	1	1	1	1	1	1	1	1	1	63.7	63.7	0.8	259.21	2355	2355;2240;2176;2193;2146;1034;1011;1103;894;787;379;354;306;268;211;163;120;99	0	323.31	58.4	58.4	55.3
A8MSZ8;A0A024R468;A6NN50;O75147	A8MSZ8;A0A024R468;A6NN50;O75147	1;1;1;1	1;1;1;1	1;1;1;1	Obscurin-like protein 1	OBSL1;CHPF	tr|A8MSZ8|A8MSZ8_HUMAN Obscurin-like protein 1 OS=Homo sapiens OX=9606 GN=OBSL1 PE=1 SV=1;tr|A0A024R468|A0A024R468_HUMAN Chondroitin polymerizing factor, isoform CRA_d OS=Homo sapiens OX=9606 GN=CHPF PE=4 SV=1;tr|A6NN50|A6NN50_HUMAN Obscurin-like protein 1	4	1	1	1	0	1	0	0	0	0	0	0	0	0	1	0	0	0	0	0	0	0	0	1	0	0	0	0	0	0	0	2.9	2.9	2.9	68.12	612	612;1025;1804;1896	0.0026221	2.7265	0	2.9	0
Q9H9Q2;A0A024R471;J3KQ34;A0A087X1P5;A0A024R478;J3QT73;B3KW51;Q53GQ2;B3KV02;J3KQ41;J3QT95;J3QT67;Q6ZTQ7;J3QT43;J3QT50;J3QT69;J3QT66;J3KQV6	Q9H9Q2;A0A024R471;J3KQ34;A0A087X1P5;A0A024R478;J3QT73;B3KW51;Q53GQ2;B3KV02	7;7;6;6;5;5;5;4;4;3;2;1;1;1;1;1;1;1	7;7;6;6;5;5;5;4;4;3;2;1;1;1;1;1;1;1	7;7;6;6;5;5;5;4;4;3;2;1;1;1;1;1;1;1	COP9 signalosome complex subunit 7b	COPS7B	sp|Q9H9Q2|CSN7B_HUMAN COP9 signalosome complex subunit 7b OS=Homo sapiens OX=9606 GN=COPS7B PE=1 SV=1;tr|A0A024R471|A0A024R471_HUMAN COP9 constitutive photomorphogenic homolog subunit 7B (Arabidopsis), isoform CRA_b OS=Homo sapiens OX=9606 GN=COPS7B PE=4 S	18	7	7	7	1	1	2	0	2	3	4	3	4	1	1	2	0	2	3	4	3	4	1	1	2	0	2	3	4	3	4	32.6	32.6	32.6	29.622	264	264;264;230;209;157;172;157;264;157;278;150;62;171;103;78;68;62;54	0	33.812	4.9	4.9	11.4
C9JEN3;C9IYT2;F8WDY4;C9IZ27;C9JW19;C9JWV9;B4DUD2;B4DNZ1;Q1MW40;A0A024R472;Q969X1	C9JEN3;C9IYT2;F8WDY4;C9IZ27;C9JW19;C9JWV9;B4DUD2;B4DNZ1;Q1MW40;A0A024R472;Q969X1	1;1;1;1;1;1;1;1;1;1;1	1;1;1;1;1;1;1;1;1;1;1	1;1;1;1;1;1;1;1;1;1;1	Protein lifeguard 3	TMBIM1;RECS1	tr|C9JEN3|C9JEN3_HUMAN Protein lifeguard 3 (Fragment) OS=Homo sapiens OX=9606 GN=TMBIM1 PE=1 SV=1;tr|C9IYT2|C9IYT2_HUMAN Protein lifeguard 3 (Fragment) OS=Homo sapiens OX=9606 GN=TMBIM1 PE=1 SV=1;tr|F8WDY4|F8WDY4_HUMAN Protein lifeguard 3 OS=Homo sapiens O	11	1	1	1	0	0	1	0	0	0	0	0	0	0	0	1	0	0	0	0	0	0	0	0	1	0	0	0	0	0	0	14.2	14.2	14.2	11.535	106	106;107;140;150;167;171;215;249;311;311;311	0.0023341	2.9291	0	0	14.2
Q53S54;A0A024R475;Q13618;B7Z600;A0A087WTG3;H7C1L6;A0A087X1R9;H7C399	Q53S54;A0A024R475;Q13618;B7Z600	25;25;25;19;11;4;3;2	25;25;25;19;11;4;3;2	25;25;25;19;11;4;3;2	Cullin-3	CUL3	tr|Q53S54|Q53S54_HUMAN Uncharacterized protein CUL3 (Fragment) OS=Homo sapiens OX=9606 GN=CUL3 PE=3 SV=1;tr|A0A024R475|A0A024R475_HUMAN Cullin 3, isoform CRA_a OS=Homo sapiens OX=9606 GN=CUL3 PE=3 SV=1;sp|Q13618|CUL3_HUMAN Cullin-3 OS=Homo sapiens OX=9606	8	25	25	25	2	3	2	6	8	9	13	14	17	2	3	2	6	8	9	13	14	17	2	3	2	6	8	9	13	14	17	40.6	40.6	40.6	86.465	746	746;768;768;550;342;192;55;111	0	109.67	3.1	5.1	3.5
B3KVR4;B4DYC9;A0A024R483;Q66K66	B3KVR4;B4DYC9;A0A024R483;Q66K66	2;2;2;2	2;2;2;2	2;2;2;2	Transmembrane protein 198	MGC99813;TMEM198	tr|B3KVR4|B3KVR4_HUMAN cDNA FLJ41180 fis, clone BRACE2043142 OS=Homo sapiens OX=9606 PE=2 SV=1;tr|B4DYC9|B4DYC9_HUMAN cDNA FLJ55861 OS=Homo sapiens OX=9606 PE=2 SV=1;tr|A0A024R483|A0A024R483_HUMAN DUF4203 domain-containing protein OS=Homo sapiens OX=9606 G	4	2	2	2	2	2	1	0	0	0	0	0	0	2	2	1	0	0	0	0	0	0	2	2	1	0	0	0	0	0	0	14.4	14.4	14.4	27.52	250	250;317;360;360	0	7.9089	14.4	14.4	5.2
B3KN05;B2RBE0;A0A024R487;O95573;B3KMA6;Q6PIM8;F5GWH2	B3KN05;B2RBE0;A0A024R487;O95573;B3KMA6	7;7;7;7;6;3;1	5;5;5;5;4;1;1	5;5;5;5;4;1;1	Long-chain-fatty-acid--CoA ligase 3	ACSL3	tr|B3KN05|B3KN05_HUMAN cDNA FLJ13129 fis, clone NT2RP3002969, highly similar to Long-chain-fatty-acid--CoA ligase 3 OS=Homo sapiens OX=9606 PE=2 SV=1;tr|B2RBE0|B2RBE0_HUMAN cDNA, FLJ95462, highly similar to Homo sapiens fatty-acid-Coenzyme A ligase, long-c	7	7	5	5	4	7	4	0	0	1	0	0	0	2	5	2	0	0	0	0	0	0	2	5	2	0	0	0	0	0	0	13.5	9.4	9.4	79.222	709	709;720;720;720;465;164;141	0	17.234	7.3	13.5	8.3
A0A024R488;Q8IWB7;Q9H8N9;C9JJ54;A0A494C0A6	A0A024R488;Q8IWB7;Q9H8N9;C9JJ54	9;9;8;6;3	9;9;8;6;3	9;9;8;6;3	WD repeat and FYVE domain-containing protein 1	WDFY1	tr|A0A024R488|A0A024R488_HUMAN WD repeat and FYVE domain containing 1, isoform CRA_a OS=Homo sapiens OX=9606 GN=WDFY1 PE=4 SV=1;sp|Q8IWB7|WDFY1_HUMAN WD repeat and FYVE domain-containing protein 1 OS=Homo sapiens OX=9606 GN=WDFY1 PE=1 SV=1;tr|Q9H8N9|Q9H8N9	5	9	9	9	6	6	4	4	3	2	2	3	4	6	6	4	4	3	2	2	3	4	6	6	4	4	3	2	2	3	4	33.9	33.9	33.9	46.323	410	410;410;367;215;175	0	30.571	21.2	22.2	13.7
A0A024R4B6;Q53SV2;B7ZLM5;Q17RG0;L7UQD0;A5YM60;A0A024R494;E7EVC7;Q676U5;Q9NWG8	A0A024R4B6;Q53SV2;B7ZLM5;Q17RG0;L7UQD0;A5YM60;A0A024R494;E7EVC7;Q676U5;Q9NWG8	2;2;2;2;2;2;2;2;2;1	2;2;2;2;2;2;2;2;2;1	2;2;2;2;2;2;2;2;2;1	Autophagy-related protein 16-1	ATG16L1;FLJ10035	tr|A0A024R4B6|A0A024R4B6_HUMAN ATG16 autophagy related 16-like 1 (S. cerevisiae), isoform CRA_f OS=Homo sapiens OX=9606 GN=ATG16L1 PE=4 SV=1;tr|Q53SV2|Q53SV2_HUMAN Uncharacterized protein FLJ10035 OS=Homo sapiens OX=9606 GN=FLJ10035 PE=4 SV=1;tr|B7ZLM5|B7Z	10	2	2	2	0	0	0	1	1	0	0	0	0	0	0	0	1	1	0	0	0	0	0	0	0	1	1	0	0	0	0	10.6	10.6	10.6	51.455	463	463;523;561;580;588;588;588;624;607;309	0	17.997	0	0	0
A0A024R498;B4DMR3	A0A024R498;B4DMR3	17;16	17;16	1;1		SERPINE2	tr|A0A024R498|A0A024R498_HUMAN Serpin peptidase inhibitor, clade E (Nexin, plasminogen activator inhibitor type 1), member 2, isoform CRA_b OS=Homo sapiens OX=9606 GN=SERPINE2 PE=3 SV=1;tr|B4DMR3|B4DMR3_HUMAN cDNA FLJ51896, highly similar to Glia-derived n	2	17	17	1	0	0	0	16	15	15	11	13	14	0	0	0	16	15	15	11	13	14	0	0	0	1	1	1	0	1	1	54.2	54.2	3	44	397	397;334	0	248.17	0	0	0
Q6FIH2;A0A024R4A4;Q9H0T7;C9J0T6;H7C1P7	Q6FIH2;A0A024R4A4;Q9H0T7	3;3;3;1;1	3;3;3;1;1	3;3;3;1;1	Ras-related protein Rab-17	RAB17	tr|Q6FIH2|Q6FIH2_HUMAN RAB17 protein OS=Homo sapiens OX=9606 GN=RAB17 PE=2 SV=1;tr|A0A024R4A4|A0A024R4A4_HUMAN RAB17, member RAS oncogene family, isoform CRA_a OS=Homo sapiens OX=9606 GN=RAB17 PE=4 SV=1;sp|Q9H0T7|RAB17_HUMAN Ras-related protein Rab-17 OS=H	5	3	3	3	2	1	0	0	0	0	0	0	0	2	1	0	0	0	0	0	0	0	2	1	0	0	0	0	0	0	0	23.6	23.6	23.6	23.475	212	212;212;212;130;140	0	5.9829	15.1	8.5	0
B4DZM1;A0A024R4A5;I1E4Y6;Q6Y7W6	B4DZM1;A0A024R4A5;I1E4Y6;Q6Y7W6	1;1;1;1	1;1;1;1	1;1;1;1	PERQ amino acid-rich with GYF domain-containing protein 2	TNRC15;GIGYF2	tr|B4DZM1|B4DZM1_HUMAN cDNA FLJ58310, highly similar to Homo sapiens trinucleotide repeat containing 15 (TNRC15), mRNA OS=Homo sapiens OX=9606 PE=2 SV=1;tr|A0A024R4A5|A0A024R4A5_HUMAN Trinucleotide repeat containing 15, isoform CRA_a OS=Homo sapiens OX=960	4	1	1	1	1	0	1	0	0	0	0	0	0	1	0	1	0	0	0	0	0	0	1	0	1	0	0	0	0	0	0	1.6	1.6	1.6	100.61	872	872;1298;1321;1299	0	4.3018	1.6	0	1.6
E9PGT6;B2R8N1;A0A024R4D1;Q99627;B4DFF9;H7C3S9	E9PGT6;B2R8N1;A0A024R4D1;Q99627;B4DFF9	4;4;4;4;3;1	4;4;4;4;3;1	4;4;4;4;3;1	COP9 signalosome complex subunit 8	COPS8	tr|E9PGT6|E9PGT6_HUMAN COP9 signalosome complex subunit 8 OS=Homo sapiens OX=9606 GN=COPS8 PE=1 SV=1;tr|B2R8N1|B2R8N1_HUMAN cDNA, FLJ93976, highly similar to Homo sapiens COP9 homolog (COP9), mRNA OS=Homo sapiens OX=9606 PE=2 SV=1;tr|A0A024R4D1|A0A024R4D1_	6	4	4	4	0	1	1	2	2	2	4	2	2	0	1	1	2	2	2	4	2	2	0	1	1	2	2	2	4	2	2	54.3	54.3	54.3	19.344	173	173;209;209;209;115;83	0	25.588	0	8.1	8.1
Q13148;A0A024R4E2;A0A0A0N0L3;B4DRW3;A0A087WYY0;A0A087X260;G3V162;B1AKP7;A0A087WXQ5;A0A0A0N0M3;A0A087WX29;A0A087WV68;A0A087WXV3;A0A087WX67;A0A087WW61;A0A0A0N0N3;A0A1W2PNU8;K7EN94;A0A087WZC9;K7EJM5;A0A087WYE7;A0A087WZM1;K7EL26;A0A0A0MSV7;K7EJ99;A0A087WTZ4	Q13148;A0A024R4E2;A0A0A0N0L3;B4DRW3;A0A087WYY0;A0A087X260;G3V162;B1AKP7;A0A087WXQ5;A0A0A0N0M3;A0A087WX29;A0A087WV68;A0A087WXV3;A0A087WX67;A0A087WW61;A0A0A0N0N3;A0A1W2PNU8;K7EN94;A0A087WZC9	6;6;6;5;5;5;5;5;4;4;4;4;4;4;4;3;3;3;3;2;2;2;1;1;1;1	6;6;6;5;5;5;5;5;4;4;4;4;4;4;4;3;3;3;3;2;2;2;1;1;1;1	6;6;6;5;5;5;5;5;4;4;4;4;4;4;4;3;3;3;3;2;2;2;1;1;1;1	TAR DNA-binding protein 43	TARDBP;TDP43	sp|Q13148|TADBP_HUMAN TAR DNA-binding protein 43 OS=Homo sapiens OX=9606 GN=TARDBP PE=1 SV=1;tr|A0A024R4E2|A0A024R4E2_HUMAN TAR DNA binding protein, isoform CRA_b OS=Homo sapiens OX=9606 GN=TARDBP PE=4 SV=1;tr|A0A0A0N0L3|A0A0A0N0L3_HUMAN TDP43 isoform H OS	26	6	6	6	4	2	3	1	4	2	0	0	1	4	2	3	1	4	2	0	0	1	4	2	3	1	4	2	0	0	1	23.7	23.7	23.7	44.739	414	414;414;372;330;304;301;298;295;200;269;243;212;175;149;138;243;258;275;127;201;89;78;65;84;80;61	0	43.108	18.8	7.2	13
A0A024R4E5;B2R5V9;Q00341;H0Y394;B4DKR8;Q96CF6;Q6ZS03;H7C0A4;C9J5E5;C9JIZ1;Q5HYC5;Q6ZN49;Q2HJC8;C9JZI8;C9JES8;C9JHZ8;H7BZC3;H7C2D1;C9JHS7;C9JK79;C9JT62;C9JHN6;C9JEJ8;C9JBS3;C9JQ82;C9JMQ6	A0A024R4E5;B2R5V9;Q00341;H0Y394;B4DKR8	29;29;28;20;17;14;14;12;9;9;8;8;7;6;5;5;5;5;5;3;3;2;2;2;1;1	29;29;28;20;17;14;14;12;9;9;8;8;7;6;5;5;5;5;5;3;3;2;2;2;1;1	29;29;28;20;17;14;14;12;9;9;8;8;7;6;5;5;5;5;5;3;3;2;2;2;1;1	Vigilin	HDLBP	tr|A0A024R4E5|A0A024R4E5_HUMAN High density lipoprotein binding protein (Vigilin), isoform CRA_a OS=Homo sapiens OX=9606 GN=HDLBP PE=1 SV=1;tr|B2R5V9|B2R5V9_HUMAN cDNA, FLJ92652, highly similar to Homo sapiens high density lipoprotein binding protein (vigi	26	29	29	29	25	19	19	3	3	1	0	0	0	25	19	19	3	3	1	0	0	0	25	19	19	3	3	1	0	0	0	31.9	31.9	31.9	141.44	1268	1268;1268;1268;973;757;898;847;332;221;224;248;577;589;164;147;141;267;308;126;128;96;81;79;69;53;46	0	106.44	27.9	19.7	18.9
A0A024R4F1;P06733;A0A2R8Y6G6;E2DRY6;K7EM90;A4QMW8;A0A2R8YEM5;A0A2R8Y879;A4UCS8;K7ERS8;L0R849;A0A2R8Y6I8;A0A2R8Y798;A0A2R8YEG5	A0A024R4F1;P06733;A0A2R8Y6G6;E2DRY6	30;30;28;23;11;9;9;8;8;4;4;3;3;3	30;30;28;23;11;9;9;8;8;4;4;3;3;3	27;27;25;21;9;8;7;6;7;3;4;3;2;2	Alpha-enolase;Enolase	ENO1	tr|A0A024R4F1|A0A024R4F1_HUMAN Enolase 1, (Alpha), isoform CRA_a OS=Homo sapiens OX=9606 GN=HEL-S-17 PE=2 SV=1;sp|P06733|ENOA_HUMAN Alpha-enolase OS=Homo sapiens OX=9606 GN=ENO1 PE=1 SV=2;tr|A0A2R8Y6G6|A0A2R8Y6G6_HUMAN Alpha-enolase OS=Homo sapiens OX=9606	14	30	30	27	15	16	16	23	21	22	29	28	27	15	16	16	23	21	22	29	28	27	13	14	14	20	18	19	26	25	24	75.3	75.3	66.8	47.168	434	434;434;434;338;195;135;171;125;166;83;388;33;70;101	0	323.31	52.5	54.6	60.8
A0A087WYJ2;A0A024R4F4;Q308M6;M0R2B7;P28340;M0QZR8;Q59FA0;A0A2R8Y705;M0QXE6;M0QXQ2;A0A2R8Y7K6;M0R3H8	A0A087WYJ2;A0A024R4F4;Q308M6;M0R2B7;P28340;M0QZR8;Q59FA0;A0A2R8Y705;M0QXE6	8;8;8;8;8;7;7;5;4;2;2;1	8;8;8;8;8;7;7;5;4;2;2;1	8;8;8;8;8;7;7;5;4;2;2;1	DNA polymerase;DNA polymerase delta catalytic subunit	POLD1	tr|A0A087WYJ2|A0A087WYJ2_HUMAN DNA polymerase OS=Homo sapiens OX=9606 GN=POLD1 PE=1 SV=1;tr|A0A024R4F4|A0A024R4F4_HUMAN DNA polymerase OS=Homo sapiens OX=9606 GN=POLD1 PE=3 SV=1;tr|Q308M6|Q308M6_HUMAN DNA polymerase OS=Homo sapiens OX=9606 PE=2 SV=1;tr|M0R	12	8	8	8	1	2	2	4	1	2	4	3	3	1	2	2	4	1	2	4	3	3	1	2	2	4	1	2	4	3	3	10.7	10.7	10.7	121.18	1083	1083;1107;1133;1133;1107;1009;1011;447;289;291;762;397	0	24.74	1.3	2.2	2.6
Q0QF37;Q75MT9;Q6FHZ0;A0A024R4K3;P40926;G3XAL0;B3KTM1	Q0QF37;Q75MT9;Q6FHZ0;A0A024R4K3;P40926;G3XAL0;B3KTM1	18;18;18;18;18;14;13	18;18;18;18;18;14;13	18;18;18;18;18;14;13	Malate dehydrogenase;Malate dehydrogenase, mitochondrial	MDH2	tr|Q0QF37|Q0QF37_HUMAN Malate dehydrogenase (Fragment) OS=Homo sapiens OX=9606 GN=MDH2 PE=2 SV=1;tr|Q75MT9|Q75MT9_HUMAN Malate dehydrogenase (Fragment) OS=Homo sapiens OX=9606 GN=MDH2 PE=3 SV=1;tr|Q6FHZ0|Q6FHZ0_HUMAN Malate dehydrogenase OS=Homo sapiens OX	7	18	18	18	11	9	11	16	15	14	17	16	18	11	9	11	16	15	14	17	16	18	11	9	11	16	15	14	17	16	18	70.5	70.5	70.5	31.969	305	305;316;338;338;338;231;231	0	323.31	49.2	40.3	47.5
A0A024R4M0;P46781;A5D904;B5MCT8;C9JM19;B7Z732;F2Z3C0;A8MXK4	A0A024R4M0;P46781;A5D904;B5MCT8;C9JM19;B7Z732	9;9;8;7;7;7;1;1	9;9;8;7;7;7;1;1	9;9;8;7;7;7;1;1	40S ribosomal protein S9	RPS9	tr|A0A024R4M0|A0A024R4M0_HUMAN Ribosomal protein S9, isoform CRA_a OS=Homo sapiens OX=9606 GN=RPS9 PE=1 SV=1;sp|P46781|RS9_HUMAN 40S ribosomal protein S9 OS=Homo sapiens OX=9606 GN=RPS9 PE=1 SV=3;tr|A5D904|A5D904_HUMAN RPS9 protein (Fragment) OS=Homo sapie	8	9	9	9	4	5	6	4	3	5	4	3	6	4	5	6	4	3	5	4	3	6	4	5	6	4	3	5	4	3	6	34	34	34	22.591	194	194;194;113;139;156;157;77;79	0	17.276	17.5	21.1	24.7
A0A494C017;C9JJV6;C9JZL8;A0A499FIY8;C9JC07;B4DG42;A0A024R4N0;Q96S97	A0A494C017;C9JJV6;C9JZL8;A0A499FIY8;C9JC07;B4DG42;A0A024R4N0;Q96S97	1;1;1;1;1;1;1;1	1;1;1;1;1;1;1;1	1;1;1;1;1;1;1;1	Myeloid-associated differentiation marker	MYADM;hCG_1640809	tr|A0A494C017|A0A494C017_HUMAN Myeloid-associated differentiation marker (Fragment) OS=Homo sapiens OX=9606 GN=MYADM PE=1 SV=1;tr|C9JJV6|C9JJV6_HUMAN Myeloid-associated differentiation marker (Fragment) OS=Homo sapiens OX=9606 GN=MYADM PE=1 SV=8;tr|C9JZL8|	8	1	1	1	1	1	1	0	0	0	0	0	0	1	1	1	0	0	0	0	0	0	1	1	1	0	0	0	0	0	0	18.9	18.9	18.9	13.153	122	122;146;188;203;259;285;322;322	0	5.3935	18.9	18.9	18.9
M0R0F0;Q53G25;A0A024R4Q8;P46782;M0R0R2;M0QZN2;Q59EK8	M0R0F0;Q53G25;A0A024R4Q8;P46782;M0R0R2	9;9;9;9;8;4;2	9;9;9;9;8;4;2	9;9;9;9;8;4;2	40S ribosomal protein S5;40S ribosomal protein S5, N-terminally processed	RPS5	tr|M0R0F0|M0R0F0_HUMAN 40S ribosomal protein S5 (Fragment) OS=Homo sapiens OX=9606 GN=RPS5 PE=1 SV=1;tr|Q53G25|Q53G25_HUMAN Ribosomal protein S5 variant (Fragment) OS=Homo sapiens OX=9606 PE=2 SV=1;tr|A0A024R4Q8|A0A024R4Q8_HUMAN Ribosomal protein S5, isofo	7	9	9	9	4	6	4	6	6	4	8	6	5	4	6	4	6	6	4	8	6	5	4	6	4	6	6	4	8	6	5	63	63	63	22.391	200	200;204;204;204;225;134;107	0	182.07	26.5	45.5	26.5
A0A024R4S0;O43633;M0R1T5;M0R1L7;M0QXX8	A0A024R4S0;O43633;M0R1T5;M0R1L7	4;4;3;2;1	4;4;3;2;1	4;4;3;2;1	Charged multivesicular body protein 2a	CHMP2A	tr|A0A024R4S0|A0A024R4S0_HUMAN Chromatin modifying protein 2A, isoform CRA_b OS=Homo sapiens OX=9606 GN=CHMP2A PE=4 SV=1;sp|O43633|CHM2A_HUMAN Charged multivesicular body protein 2a OS=Homo sapiens OX=9606 GN=CHMP2A PE=1 SV=1;tr|M0R1T5|M0R1T5_HUMAN Charged	5	4	4	4	2	3	2	1	1	1	0	0	0	2	3	2	1	1	1	0	0	0	2	3	2	1	1	1	0	0	0	15.8	15.8	15.8	25.104	222	222;222;227;159;55	0	12.88	12.6	15.3	12.2
A0A024R4T4;P61081;M0QX69;M0QYI6	A0A024R4T4;P61081	6;6;2;2	6;6;2;2	6;6;2;2	NEDD8-conjugating enzyme Ubc12	UBE2M	tr|A0A024R4T4|A0A024R4T4_HUMAN Epididymis secretory sperm binding protein OS=Homo sapiens OX=9606 GN=UBE2M PE=2 SV=1;sp|P61081|UBC12_HUMAN NEDD8-conjugating enzyme Ubc12 OS=Homo sapiens OX=9606 GN=UBE2M PE=1 SV=1	4	6	6	6	0	0	1	3	5	5	5	4	5	0	0	1	3	5	5	5	4	5	0	0	1	3	5	5	5	4	5	37.2	37.2	37.2	20.9	183	183;183;69;114	0	17.864	0	0	6
A0A024R4U3;Q14166;Q9BR23;V9GY16	A0A024R4U3;Q14166	25;25;4;2	25;25;4;2	25;25;4;2	Tubulin--tyrosine ligase-like protein 12	TTLL12	tr|A0A024R4U3|A0A024R4U3_HUMAN Tubulin tyrosine ligase-like family, member 12, isoform CRA_a OS=Homo sapiens OX=9606 GN=TTLL12 PE=4 SV=1;sp|Q14166|TTL12_HUMAN Tubulin--tyrosine ligase-like protein 12 OS=Homo sapiens OX=9606 GN=TTLL12 PE=1 SV=2	4	25	25	25	17	17	20	15	17	16	15	16	17	17	17	20	15	17	16	15	16	17	17	17	20	15	17	16	15	16	17	67.2	67.2	67.2	74.403	644	644;644;210;65	0	323.31	44.1	49.8	54.3
A0A024R4V7;Q5R3I4;B4DUE0;A9UJP8;H7C089;H7C2L7;F8WBU8	A0A024R4V7;Q5R3I4;B4DUE0;A9UJP8	11;11;9;6;3;3;1	11;11;9;6;3;3;1	11;11;9;6;3;3;1	Tetratricopeptide repeat protein 38	FLJ20699;TTC38	tr|A0A024R4V7|A0A024R4V7_HUMAN Uncharacterized protein OS=Homo sapiens OX=9606 GN=FLJ20699 PE=4 SV=1;sp|Q5R3I4|TTC38_HUMAN Tetratricopeptide repeat protein 38 OS=Homo sapiens OX=9606 GN=TTC38 PE=1 SV=1;tr|B4DUE0|B4DUE0_HUMAN cDNA FLJ58627 OS=Homo sapiens O	7	11	11	11	2	7	1	1	1	1	3	3	4	2	7	1	1	1	1	3	3	4	2	7	1	1	1	1	3	3	4	39.5	39.5	39.5	50.74	453	453;469;411;263;119;209;53	0	41.419	6.8	26.3	4.4
A0A024R4X0;P00387;Q6ZVI6;B1AHF3	A0A024R4X0;P00387;Q6ZVI6;B1AHF3	11;11;9;6	11;11;9;6	11;11;9;6	NADH-cytochrome b5 reductase;NADH-cytochrome b5 reductase 3;NADH-cytochrome b5 reductase 3 membrane-bound form;NADH-cytochrome b5 reductase 3 soluble form	CYB5R3	tr|A0A024R4X0|A0A024R4X0_HUMAN NADH-cytochrome b5 reductase OS=Homo sapiens OX=9606 GN=CYB5R3 PE=3 SV=1;sp|P00387|NB5R3_HUMAN NADH-cytochrome b5 reductase 3 OS=Homo sapiens OX=9606 GN=CYB5R3 PE=1 SV=3;tr|Q6ZVI6|Q6ZVI6_HUMAN NADH-cytochrome b5 reductase OS=	4	11	11	11	7	5	7	1	0	1	1	1	0	7	5	7	1	0	1	1	1	0	7	5	7	1	0	1	1	1	0	52.2	52.2	52.2	33.238	291	291;301;257;147	0	47.191	35.1	24.4	39.5
B3KNL1;A0A024R4Y3;O75387;E9PJ68	B3KNL1;A0A024R4Y3;O75387;E9PJ68	3;3;3;2	3;3;3;2	3;3;3;2	Large neutral amino acids transporter small subunit 3	SLC43A1	tr|B3KNL1|B3KNL1_HUMAN cDNA FLJ14826 fis, clone OVARC1000850, highly similar to Large neutral amino acids transporter small subunit 3 OS=Homo sapiens OX=9606 PE=2 SV=1;tr|A0A024R4Y3|A0A024R4Y3_HUMAN Solute carrier family 43, member 1, isoform CRA_b OS=Homo	4	3	3	3	3	2	3	0	0	0	0	0	0	3	2	3	0	0	0	0	0	0	3	2	3	0	0	0	0	0	0	10.3	10.3	10.3	52.976	485	485;559;559;259	0	32.511	10.3	7	10.3
A0A024R4Z6;Q08945;E9PMD4;Q59GH7;E9PPZ7;A0A0U1RRK2	A0A024R4Z6;Q08945	20;20;6;4;2;2	20;20;6;4;2;2	20;20;6;4;2;2	FACT complex subunit SSRP1	SSRP1	tr|A0A024R4Z6|A0A024R4Z6_HUMAN FACT complex subunit SSRP1 OS=Homo sapiens OX=9606 GN=SSRP1 PE=3 SV=1;sp|Q08945|SSRP1_HUMAN FACT complex subunit SSRP1 OS=Homo sapiens OX=9606 GN=SSRP1 PE=1 SV=1	6	20	20	20	10	10	9	10	11	11	10	10	13	10	10	9	10	11	11	10	10	13	10	10	9	10	11	11	10	10	13	35.8	35.8	35.8	81.074	709	709;709;173;547;89;225	0	111.42	19.9	21.3	17.5
G3V192;Q6NZ44;B3KXC3;A0A024R525;Q6NS36;P02794;A9JQE1;E9PRK8;G3V1D1;E9PKY7;Q8TD27;E9PPQ4	G3V192;Q6NZ44;B3KXC3;A0A024R525;Q6NS36;P02794;A9JQE1;E9PRK8;G3V1D1;E9PKY7;Q8TD27	5;5;5;5;5;5;3;3;3;3;3;1	5;5;5;5;5;5;3;3;3;3;3;1	5;5;5;5;5;5;3;3;3;3;3;1	Ferritin;Ferritin heavy chain;Ferritin heavy chain, N-terminally processed	FTH1	tr|G3V192|G3V192_HUMAN Ferritin OS=Homo sapiens OX=9606 GN=FTH1 PE=1 SV=1;tr|Q6NZ44|Q6NZ44_HUMAN Ferritin OS=Homo sapiens OX=9606 GN=FTH1 PE=1 SV=1;tr|B3KXC3|B3KXC3_HUMAN Ferritin OS=Homo sapiens OX=9606 PE=2 SV=1;tr|A0A024R525|A0A024R525_HUMAN Ferritin OS	12	5	5	5	4	3	4	0	0	0	0	0	0	4	3	4	0	0	0	0	0	0	4	3	4	0	0	0	0	0	0	31.4	31.4	31.4	17.653	153	153;183;183;183;232;183;49;95;113;114;165;58	0	10.555	21.6	21.6	31.4
A0A140VJH7;A0A024R529;Q3LXA3;H0YCY6;I3L252;Q9UFX5;E9PJG8;A0AUP5	A0A140VJH7;A0A024R529;Q3LXA3;H0YCY6;I3L252	20;20;20;19;11;7;5;4	20;20;20;19;11;7;5;4	20;20;20;19;11;7;5;4	Bifunctional ATP-dependent dihydroxyacetone kinase/FAD-AMP lyase (cyclizing);ATP-dependent dihydroxyacetone kinase;FAD-AMP lyase (cyclizing)	DAK;TKFC	tr|A0A140VJH7|A0A140VJH7_HUMAN Testis tissue sperm-binding protein Li 84P OS=Homo sapiens OX=9606 PE=2 SV=1;tr|A0A024R529|A0A024R529_HUMAN Dihydroxyacetone kinase 2 homolog (Yeast), isoform CRA_a OS=Homo sapiens OX=9606 GN=DAK PE=4 SV=1;sp|Q3LXA3|TKFC_HUMA	8	20	20	20	14	15	17	3	3	1	4	3	3	14	15	17	3	3	1	4	3	3	14	15	17	3	3	1	4	3	3	48.9	48.9	48.9	58.946	575	575;575;575;533;219;165;162;238	0	178.4	40.5	38.1	45.7
A0A024R534;O94776;F6RRE2;Q86TR6;Q53RX8	A0A024R534;O94776	18;18;3;2;2	18;18;3;2;2	15;15;0;0;0	Metastasis-associated protein MTA2	MTA2	tr|A0A024R534|A0A024R534_HUMAN Metastasis associated 1 family, member 2, isoform CRA_a OS=Homo sapiens OX=9606 GN=MTA2 PE=4 SV=1;sp|O94776|MTA2_HUMAN Metastasis-associated protein MTA2 OS=Homo sapiens OX=9606 GN=MTA2 PE=1 SV=1	5	18	18	15	6	8	4	7	4	8	7	4	7	6	8	4	7	4	8	7	4	7	4	5	3	6	4	6	6	2	7	35.8	35.8	30.4	75.022	668	668;668;537;177;233	0	54.2	11.4	15.7	8.7
F5GX77;A0A024R565;Q9UI30;F5GYQ2	F5GX77;A0A024R565;Q9UI30;F5GYQ2	3;3;3;2	3;3;3;2	3;3;3;2	Multifunctional methyltransferase subunit TRM112-like protein	TRMT112;HSPC152	tr|F5GX77|F5GX77_HUMAN Multifunctional methyltransferase subunit TRM112-like protein OS=Homo sapiens OX=9606 GN=TRMT112 PE=1 SV=1;tr|A0A024R565|A0A024R565_HUMAN Uncharacterized protein OS=Homo sapiens OX=9606 GN=HSPC152 PE=4 SV=1;sp|Q9UI30|TR112_HUMAN Mult	4	3	3	3	0	0	0	2	1	1	2	2	0	0	0	0	2	1	1	2	2	0	0	0	0	2	1	1	2	2	0	38.7	38.7	38.7	11.972	106	106;125;125;81	0	13.088	0	0	0
A0A024R576;O95159;E9PQ47;E9PNY1;E9PJX1;E9PJ47;B4DHV1;E9PMQ3;E9PQA5	A0A024R576;O95159;E9PQ47;E9PNY1	5;5;3;3;2;2;2;2;2	5;5;3;3;2;2;2;2;2	5;5;3;3;2;2;2;2;2	Zinc finger protein-like 1	ZFPL1	tr|A0A024R576|A0A024R576_HUMAN Zinc finger protein-like 1, isoform CRA_a OS=Homo sapiens OX=9606 GN=ZFPL1 PE=4 SV=1;sp|O95159|ZFPL1_HUMAN Zinc finger protein-like 1 OS=Homo sapiens OX=9606 GN=ZFPL1 PE=1 SV=2;tr|E9PQ47|E9PQ47_HUMAN Zinc finger protein-like	9	5	5	5	2	3	1	2	1	3	0	0	1	2	3	1	2	1	3	0	0	1	2	3	1	2	1	3	0	0	1	21	21	21	34.114	310	310;310;188;207;65;80;101;109;172	0	11.643	10	13.2	3.2
A0A024R5C4;B7Z3E3;B7Z8W8;O95197;B7Z4M1;B7Z361;Q7RTN4;F5H891;F5GWG7;F5H617	A0A024R5C4;B7Z3E3;B7Z8W8;O95197;B7Z4M1;B7Z361	4;3;3;3;2;2;1;1;1;1	4;3;3;3;2;2;1;1;1;1	4;3;3;3;2;2;1;1;1;1	Reticulon;Reticulon-3	RTN3	tr|A0A024R5C4|A0A024R5C4_HUMAN Reticulon OS=Homo sapiens OX=9606 GN=RTN3 PE=4 SV=1;tr|B7Z3E3|B7Z3E3_HUMAN Reticulon OS=Homo sapiens OX=9606 PE=2 SV=1;tr|B7Z8W8|B7Z8W8_HUMAN Reticulon OS=Homo sapiens OX=9606 PE=2 SV=1;sp|O95197|RTN3_HUMAN Reticulon-3 OS=Hom	10	4	4	4	3	2	1	2	1	2	1	1	1	3	2	1	2	1	2	1	1	1	3	2	1	2	1	2	1	1	1	32.6	32.6	32.6	25.609	236	236;920;1032;1032;123;205;85;130;136;185	0	12.383	27.5	11.4	4.7
A0A494C101;E9PRE7;A0A494C0T2;A0A494C016;A0A024R5C5;P11498	A0A494C101;E9PRE7;A0A494C0T2;A0A494C016;A0A024R5C5;P11498	1;1;1;1;1;1	1;1;1;1;1;1	1;1;1;1;1;1	Pyruvate carboxylase;Pyruvate carboxylase, mitochondrial	PC	tr|A0A494C101|A0A494C101_HUMAN Pyruvate carboxylase, mitochondrial (Fragment) OS=Homo sapiens OX=9606 GN=PC PE=1 SV=1;tr|E9PRE7|E9PRE7_HUMAN Pyruvate carboxylase, mitochondrial OS=Homo sapiens OX=9606 GN=PC PE=1 SV=1;tr|A0A494C0T2|A0A494C0T2_HUMAN Pyruvate	6	1	1	1	0	1	0	0	0	0	0	0	0	0	1	0	0	0	0	0	0	0	0	1	0	0	0	0	0	0	0	3.3	3.3	3.3	53.49	483	483;489;531;631;1178;1178	0.0020263	3.1223	0	3.3	0
A0A024R5E5;Q13488;E9PNA6;E9PMC5;E9PM12;Q64F87;H0YCE3;Q6QBN8	A0A024R5E5;Q13488;E9PNA6;E9PMC5;E9PM12;Q64F87;H0YCE3	6;6;5;3;3;3;3;1	6;6;5;3;3;3;3;1	6;6;5;3;3;3;3;1	V-type proton ATPase subunit a;V-type proton ATPase 116 kDa subunit a isoform 3	TCIRG1	tr|A0A024R5E5|A0A024R5E5_HUMAN V-type proton ATPase subunit a OS=Homo sapiens OX=9606 GN=TCIRG1 PE=3 SV=1;sp|Q13488|VPP3_HUMAN V-type proton ATPase 116 kDa subunit a isoform 3 OS=Homo sapiens OX=9606 GN=TCIRG1 PE=1 SV=3;tr|E9PNA6|E9PNA6_HUMAN V-type proton	8	6	6	6	4	3	2	0	0	0	0	0	0	4	3	2	0	0	0	0	0	0	4	3	2	0	0	0	0	0	0	12.7	12.7	12.7	92.967	830	830;830;299;174;217;218;290;125	0	51.509	10	5.7	3.1
A0A024R5F3;H7BXH2;E9PKF6;Q5H9R7;B4DTT7;B4DYU6;H0YEN2;E9PQP7;B4E0C2;H0YDW1;Q7L294	A0A024R5F3;H7BXH2;E9PKF6;Q5H9R7;B4DTT7;B4DYU6;H0YEN2;E9PQP7;B4E0C2	4;4;4;4;2;2;2;2;2;1;1	4;4;4;4;2;2;2;2;2;1;1	4;4;4;4;2;2;2;2;2;1;1	Serine/threonine-protein phosphatase 6 regulatory subunit 3	SAPS3;PPP6R3	tr|A0A024R5F3|A0A024R5F3_HUMAN SAPS domain family, member 3, isoform CRA_c OS=Homo sapiens OX=9606 GN=SAPS3 PE=4 SV=1;tr|H7BXH2|H7BXH2_HUMAN Serine/threonine-protein phosphatase 6 regulatory subunit 3 OS=Homo sapiens OX=9606 GN=PPP6R3 PE=1 SV=1;tr|E9PKF6|E	11	4	4	4	1	1	0	3	2	1	2	1	2	1	1	0	3	2	1	2	1	2	1	1	0	3	2	1	2	1	2	7.6	7.6	7.6	88.951	793	793;827;838;873;551;556;580;641;641;112;336	0	39.056	1.8	1.4	0
A0A1Y1BG54;A0A1Y1BBN3;H0YE57;B4E1K5;X5DNI9;A8K0D2;A0A1Y1B909;A0A024R5F7;Q9UBM7	A0A1Y1BG54;A0A1Y1BBN3;H0YE57;B4E1K5;X5DNI9;A8K0D2;A0A1Y1B909;A0A024R5F7;Q9UBM7	1;1;1;1;1;1;1;1;1	1;1;1;1;1;1;1;1;1	1;1;1;1;1;1;1;1;1	7-dehydrocholesterol reductase	DHCR7	tr|A0A1Y1BG54|A0A1Y1BG54_HUMAN 7-dehydrocholesterol (Fragment) OS=Homo sapiens OX=9606 GN=DHCR7 PE=4 SV=1;tr|A0A1Y1BBN3|A0A1Y1BBN3_HUMAN 7-dehydrocholesterol (Fragment) OS=Homo sapiens OX=9606 GN=DHCR7 PE=4 SV=1;tr|H0YE57|H0YE57_HUMAN 7-dehydrocholesterol	9	1	1	1	1	1	1	0	0	0	0	0	0	1	1	1	0	0	0	0	0	0	1	1	1	0	0	0	0	0	0	6.6	6.6	6.6	22.989	198	198;198;221;280;475;475;475;475;475	0	5.4225	6.6	6.6	6.6
A0A024R5F9;O43505;B4DEN5;B3KQQ7;B4DGI0	A0A024R5F9;O43505;B4DEN5;B3KQQ7	11;11;10;10;4	11;11;10;10;4	11;11;10;10;4	Beta-1,4-glucuronyltransferase 1	B3GNT6;B4GAT1	tr|A0A024R5F9|A0A024R5F9_HUMAN UDP-GlcNAc:betaGal beta-1,3-N-acetylglucosaminyltransferase 6, isoform CRA_a OS=Homo sapiens OX=9606 GN=B3GNT6 PE=4 SV=1;sp|O43505|B4GA1_HUMAN Beta-1,4-glucuronyltransferase 1 OS=Homo sapiens OX=9606 GN=B4GAT1 PE=1 SV=1;tr|B4	5	11	11	11	8	7	10	5	6	5	4	4	2	8	7	10	5	6	5	4	4	2	8	7	10	5	6	5	4	4	2	46.3	46.3	46.3	47.119	415	415;415;408;415;186	0	75.343	38.6	31.1	42.9
E9PRU1;Q9H3D5;Q96TF5;Q6FH22;A0A024R5G1;Q59GI8;O95967;B2RCM5	E9PRU1;Q9H3D5;Q96TF5;Q6FH22;A0A024R5G1;Q59GI8;O95967;B2RCM5	3;3;3;3;3;3;3;2	3;3;3;3;3;3;3;2	3;3;3;3;3;3;3;2	EGF-containing fibulin-like extracellular matrix protein 2	EFEMP2;MBP1	tr|E9PRU1|E9PRU1_HUMAN EGF-containing fibulin-like extracellular matrix protein 2 OS=Homo sapiens OX=9606 GN=EFEMP2 PE=1 SV=1;tr|Q9H3D5|Q9H3D5_HUMAN Fibulin-like extracellular matrix protein OS=Homo sapiens OX=9606 PE=2 SV=1;tr|Q96TF5|Q96TF5_HUMAN Mutant p	8	3	3	3	2	2	1	1	0	0	3	2	2	2	2	1	1	0	0	3	2	2	2	2	1	1	0	0	3	2	2	14	14	14	48.191	436	436;443;443;443;443;620;443;443	0	24.96	7.3	7.3	3.9
A0A024R5G4;A0A087WY61;A0A024R5M9;Q4LE64;Q14980;Q7Z757;Q59HB8;Q9UPG3;Q3SYK8;F5H6Y5;F5H4J1;A8K394;Q96HN5;H0YFY6	A0A024R5G4;A0A087WY61;A0A024R5M9;Q4LE64;Q14980;Q7Z757;Q59HB8	5;5;5;5;5;3;3;2;2;2;2;2;1;1	5;5;5;5;5;3;3;2;2;2;2;2;1;1	5;5;5;5;5;3;3;2;2;2;2;2;1;1	Nuclear mitotic apparatus protein 1	NUMA1;NUMA1 variant protein	tr|A0A024R5G4|A0A024R5G4_HUMAN Nuclear mitotic apparatus protein 1, isoform CRA_c (Fragment) OS=Homo sapiens OX=9606 GN=NUMA1 PE=4 SV=1;tr|A0A087WY61|A0A087WY61_HUMAN Nuclear mitotic apparatus protein 1 OS=Homo sapiens OX=9606 GN=NUMA1 PE=1 SV=1;tr|A0A024R	14	5	5	5	0	0	0	1	1	0	3	4	1	0	0	0	1	1	0	3	4	1	0	0	0	1	1	0	3	4	1	4.5	4.5	4.5	174.51	1536	1536;2099;2101;2121;2115;1193;1585;173;691;691;851;852;963;964	0	17.019	0	0	0
H0YD65;Q6FHS1;A0A024R5G9;Q9UBX1	H0YD65;Q6FHS1;A0A024R5G9;Q9UBX1	1;1;1;1	1;1;1;1	1;1;1;1	Cathepsin F	CTSF	tr|H0YD65|H0YD65_HUMAN Cathepsin F (Fragment) OS=Homo sapiens OX=9606 GN=CTSF PE=1 SV=8;tr|Q6FHS1|Q6FHS1_HUMAN CTSF protein (Fragment) OS=Homo sapiens OX=9606 GN=CTSF PE=2 SV=1;tr|A0A024R5G9|A0A024R5G9_HUMAN Cathepsin F, isoform CRA_a OS=Homo sapiens OX=96	4	1	1	1	0	0	0	1	0	1	0	1	1	0	0	0	1	0	1	0	1	1	0	0	0	1	0	1	0	1	1	3.5	3.5	3.5	31.695	282	282;338;392;484	0.0096005	2.1335	0	0	0
A0A024R5H0;B2R4V4;O75531	A0A024R5H0;B2R4V4;O75531	2;2;2	2;2;2	2;2;2	Barrier-to-autointegration factor;Barrier-to-autointegration factor, N-terminally processed	BANF1	tr|A0A024R5H0|A0A024R5H0_HUMAN Barrier to autointegration factor 1, isoform CRA_a OS=Homo sapiens OX=9606 GN=BANF1 PE=4 SV=1;tr|B2R4V4|B2R4V4_HUMAN cDNA, FLJ92232, highly similar to Homo sapiens barrier to autointegration factor 1 (BANF1), mRNA OS=Homo sap	3	2	2	2	0	0	0	0	0	0	2	0	0	0	0	0	0	0	0	2	0	0	0	0	0	0	0	0	2	0	0	25.8	25.8	25.8	10.058	89	89;89;89	0.00034495	3.5351	0	0	0
Q6FGX3;A0A024R5H8;P20340;A0A024R5J5;Q53ET8;Q9NRW1;B7Z5Z9;Q6AZ91;J3KR73;C9JB90;F5GX61;C9JU14;F5H3K7;Q9UL30;C9J0I2;Q9UL29;Q53S08;Q9H0N0	Q6FGX3;A0A024R5H8;P20340;A0A024R5J5;Q53ET8;Q9NRW1;B7Z5Z9	7;7;6;6;6;4;4;3;3;2;2;2;2;1;1;1;1;1	7;7;6;6;6;4;4;3;3;2;2;2;2;1;1;1;1;1	6;6;5;5;5;3;3;2;2;1;2;1;2;1;1;1;1;1	Ras-related protein Rab-6A;Ras-related protein Rab-6B	RAB6A;RAB6B	tr|Q6FGX3|Q6FGX3_HUMAN RAB6A protein OS=Homo sapiens OX=9606 GN=RAB6A PE=2 SV=1;tr|A0A024R5H8|A0A024R5H8_HUMAN RAB6A, member RAS oncogene family, isoform CRA_b OS=Homo sapiens OX=9606 GN=RAB6A PE=4 SV=1;sp|P20340|RAB6A_HUMAN Ras-related protein Rab-6A OS=H	18	7	7	6	4	4	5	3	3	3	4	4	3	4	4	5	3	3	3	4	4	3	3	3	4	2	2	2	3	3	2	42.8	42.8	37.5	23.549	208	208;208;208;208;208;208;144;208;124;49;87;83;71;43;71;43;254;254	0	54.733	28.4	28.4	26.9
A0A024R5J8;Q8WUA8;B3KRF9;E9PLG7	A0A024R5J8;Q8WUA8;B3KRF9	7;7;6;1	7;7;6;1	7;7;6;1	Tsukushin	LRRC54;TSKU	tr|A0A024R5J8|A0A024R5J8_HUMAN Leucine rich repeat containing 54, isoform CRA_a OS=Homo sapiens OX=9606 GN=LRRC54 PE=4 SV=1;sp|Q8WUA8|TSK_HUMAN Tsukushin OS=Homo sapiens OX=9606 GN=TSKU PE=2 SV=3;tr|B3KRF9|B3KRF9_HUMAN cDNA FLJ34156 fis, clone FCBBF3013266	4	7	7	7	5	6	4	6	6	7	3	3	2	5	6	4	6	6	7	3	3	2	5	6	4	6	6	7	3	3	2	39.1	39.1	39.1	37.807	353	353;353;321;150	0	136.99	32	34.8	28
A0A024R5K1;Q9BR76;A0A087WW53;F5H390;Q9NSK3;Q59F81;B4DIU2;F5H0D2;Q2NNQ8;A9Z1Z3	A0A024R5K1;Q9BR76;A0A087WW53;F5H390;Q9NSK3;Q59F81;B4DIU2	16;16;9;9;9;9;9;2;1;1	16;16;9;9;9;9;9;2;1;1	16;16;9;9;9;9;9;2;1;1	Coronin;Coronin-1B	CORO1B;DKFZp762I166	tr|A0A024R5K1|A0A024R5K1_HUMAN Coronin OS=Homo sapiens OX=9606 GN=CORO1B PE=3 SV=1;sp|Q9BR76|COR1B_HUMAN Coronin-1B OS=Homo sapiens OX=9606 GN=CORO1B PE=1 SV=1;tr|A0A087WW53|A0A087WW53_HUMAN Coronin OS=Homo sapiens OX=9606 GN=CORO1B PE=1 SV=1;tr|F5H390|F5H	10	16	16	16	2	2	3	12	9	11	8	4	7	2	2	3	12	9	11	8	4	7	2	2	3	12	9	11	8	4	7	48.7	48.7	48.7	54.234	489	489;489;260;282;283;287;289;139;2055;1794	0	110.96	7.8	7.8	11.9
P50454;A0A024R5K8;A8K259;B4DN87;E9PPV6;E9PR70;E9PKH2;E9PK86;E9PMI5;Q9NPA9;E9PNX1;E9PRS3;E9PIG2;E9PJH8;E9PLA6;E9PQ34;H0YEP8	P50454;A0A024R5K8;A8K259;B4DN87;E9PPV6;E9PR70;E9PKH2;E9PK86;E9PMI5	14;14;13;13;10;10;8;7;7;6;5;4;4;4;2;2;2	14;14;13;13;10;10;8;7;7;6;5;4;4;4;2;2;2	14;14;13;13;10;10;8;7;7;6;5;4;4;4;2;2;2	Serpin H1	SERPINH1	sp|P50454|SERPH_HUMAN Serpin H1 OS=Homo sapiens OX=9606 GN=SERPINH1 PE=1 SV=2;tr|A0A024R5K8|A0A024R5K8_HUMAN Serpin peptidase inhibitor, clade H (Heat shock protein 47), member 1, (Collagen binding protein 1), isoform CRA_a OS=Homo sapiens OX=9606 GN=SERPI	17	14	14	14	4	4	5	12	13	12	10	5	10	4	4	5	12	13	12	10	5	10	4	4	5	12	13	12	10	5	10	50.7	50.7	50.7	46.44	418	418;418;418;397;324;295;201;247;249;172;203;166;165;150;85;142;56	0	80.037	11.7	12.4	15.6
B7Z7Q6;A0A024R5L0;P42785;B3KR26;E9PIG4;E9PQN3;E9PKN6;E9PLY4;E9PNF7;E9PQB5;E9PL85;E9PNJ1	B7Z7Q6;A0A024R5L0;P42785;B3KR26;E9PIG4	6;6;6;3;3;2;2;1;1;1;1;1	6;6;6;3;3;2;2;1;1;1;1;1	6;6;6;3;3;2;2;1;1;1;1;1	Lysosomal Pro-X carboxypeptidase	PRCP	tr|B7Z7Q6|B7Z7Q6_HUMAN cDNA FLJ57232, highly similar to Lysosomal Pro-X carboxypeptidase (EC3.4.16.2) OS=Homo sapiens OX=9606 PE=2 SV=1;tr|A0A024R5L0|A0A024R5L0_HUMAN Prolylcarboxypeptidase (Angiotensinase C), isoform CRA_a OS=Homo sapiens OX=9606 GN=PRCP	12	6	6	6	3	4	4	0	0	0	0	0	0	3	4	4	0	0	0	0	0	0	3	4	4	0	0	0	0	0	0	26.6	26.6	26.6	43.933	391	391;496;496;128;233;183;192;99;116;145;147;163	0	27.037	11.8	19.4	15.9
Q9Y365;A0A024R5L8;B3KTJ1;F5H8H3;F5H1Z6;F5GY11;F5H8G1;F5GWK5;H0YFF3;A0A024R5G8;H0YGA9;F5H0V7;H0YH17;F5H3G8;H0YGN8;F5H5A8;F5GY07	Q9Y365;A0A024R5L8;B3KTJ1;F5H8H3;F5H1Z6;F5GY11;F5H8G1;F5GWK5;H0YFF3;A0A024R5G8;H0YGA9;F5H0V7	5;5;5;5;5;4;4;3;3;3;3;3;2;2;2;2;2	5;5;5;5;5;4;4;3;3;3;3;3;2;2;2;2;2	5;5;5;5;5;4;4;3;3;3;3;3;2;2;2;2;2	PCTP-like protein	STARD10	sp|Q9Y365|STA10_HUMAN START domain-containing protein 10 OS=Homo sapiens OX=9606 GN=STARD10 PE=1 SV=2;tr|A0A024R5L8|A0A024R5L8_HUMAN START domain containing 10, isoform CRA_a OS=Homo sapiens OX=9606 GN=STARD10 PE=4 SV=1;tr|B3KTJ1|B3KTJ1_HUMAN cDNA FLJ38349	17	5	5	5	4	2	3	0	1	0	0	0	0	4	2	3	0	1	0	0	0	0	4	2	3	0	1	0	0	0	0	26.8	26.8	26.8	33.048	291	291;291;291;262;252;245;191;82;169;160;150;137;142;131;121;89;58	0	26.944	21.3	10	14.1
H0YEV2;B3KRK4;H0YCD9;B4E358;A0A024R5M3;Q53HG7;A0A384MDY8;Q14247	H0YEV2;B3KRK4;H0YCD9;B4E358;A0A024R5M3;Q53HG7;A0A384MDY8;Q14247	1;1;1;1;1;1;1;1	1;1;1;1;1;1;1;1	1;1;1;1;1;1;1;1	Src substrate cortactin	CTTN	tr|H0YEV2|H0YEV2_HUMAN Src substrate cortactin (Fragment) OS=Homo sapiens OX=9606 GN=CTTN PE=1 SV=1;tr|B3KRK4|B3KRK4_HUMAN cDNA FLJ34459 fis, clone HLUNG2002916, highly similar to SRC SUBSTRATE CORTACTIN OS=Homo sapiens OX=9606 PE=2 SV=1;tr|H0YCD9|H0YCD9_H	8	1	1	1	0	0	0	0	0	0	1	0	0	0	0	0	0	0	0	1	0	0	0	0	0	0	0	0	1	0	0	23.4	23.4	23.4	14.311	128	128;234;265;314;513;550;550;550	0	5.9969	0	0	0
A0A024R5N4;F5H0C4;Q9BRP4;F5H103;F5H3I1;F5H5D4;F5H3E9;F5H0F7;H0YGB1	A0A024R5N4;F5H0C4;Q9BRP4;F5H103;F5H3I1;F5H5D4	7;7;7;6;6;4;3;2;1	7;7;7;6;6;4;3;2;1	7;7;7;6;6;4;3;2;1	Proteasomal ATPase-associated factor 1	WDR71;PAAF1	tr|A0A024R5N4|A0A024R5N4_HUMAN WD repeat domain 71, isoform CRA_a OS=Homo sapiens OX=9606 GN=WDR71 PE=4 SV=1;tr|F5H0C4|F5H0C4_HUMAN Proteasomal ATPase-associated factor 1 OS=Homo sapiens OX=9606 GN=PAAF1 PE=1 SV=1;sp|Q9BRP4|PAAF1_HUMAN Proteasomal ATPase-a	9	7	7	7	1	1	1	0	1	2	4	3	3	1	1	1	0	1	2	4	3	3	1	1	1	0	1	2	4	3	3	22.4	22.4	22.4	40.439	375	375;393;392;237;247;150;100;161;117	0	11.873	3.7	3.5	3.7
A0A024R5Q7;P30520;B4E1L0;Q8N142	A0A024R5Q7;P30520;B4E1L0	15;15;13;1	15;15;13;1	15;15;13;1	Adenylosuccinate synthetase isozyme 2	ADSS	tr|A0A024R5Q7|A0A024R5Q7_HUMAN Adenylosuccinate synthetase isozyme 2 OS=Homo sapiens OX=9606 GN=ADSS PE=2 SV=1;sp|P30520|PURA2_HUMAN Adenylosuccinate synthetase isozyme 2 OS=Homo sapiens OX=9606 GN=ADSS2 PE=1 SV=3;tr|B4E1L0|B4E1L0_HUMAN Adenylosuccinate sy	4	15	15	15	0	0	1	10	12	12	10	11	11	0	0	1	10	12	12	10	11	11	0	0	1	10	12	12	10	11	11	45	45	45	50.097	456	456;456;435;457	0	100.42	0	0	3.3
A8K8N5;A0A024R5S4;P40818;B4DUC6;A0A075B720;Q05CD9;Q05DF5;H0YM17;H0YLH2;H0YM47;H0YNL5;H0YKV1;B3KRK3	A8K8N5;A0A024R5S4;P40818;B4DUC6	5;5;5;3;2;2;2;1;1;1;1;1;1	5;5;5;3;2;2;2;1;1;1;1;1;1	5;5;5;3;2;2;2;1;1;1;1;1;1	Ubiquitin carboxyl-terminal hydrolase;Ubiquitin carboxyl-terminal hydrolase 8	USP8	tr|A8K8N5|A8K8N5_HUMAN cDNA FLJ76940, highly similar to Homo sapiens ubiquitin specific peptidase 8 (USP8), mRNA OS=Homo sapiens OX=9606 PE=2 SV=1;tr|A0A024R5S4|A0A024R5S4_HUMAN Ubiquitin specific peptidase 8, isoform CRA_a OS=Homo sapiens OX=9606 GN=USP8	13	5	5	5	3	1	1	0	0	0	0	0	0	3	1	1	0	0	0	0	0	0	3	1	1	0	0	0	0	0	0	7.8	7.8	7.8	127.49	1118	1118;1118;1118;565;480;481;483;73;96;125;135;136;285	0	10.734	4.7	1.6	1.5
A0A024R5S9;H0Y8X6;P46934	A0A024R5S9;H0Y8X6;P46934	7;5;5	4;3;3	4;3;3	E3 ubiquitin-protein ligase NEDD4	NEDD4	tr|A0A024R5S9|A0A024R5S9_HUMAN E3 ubiquitin-protein ligase OS=Homo sapiens OX=9606 GN=NEDD4 PE=4 SV=1;tr|H0Y8X6|H0Y8X6_HUMAN E3 ubiquitin-protein ligase NEDD4 (Fragment) OS=Homo sapiens OX=9606 GN=NEDD4 PE=1 SV=1;sp|P46934|NEDD4_HUMAN E3 ubiquitin-protein	3	7	4	4	3	4	4	1	0	1	1	0	1	2	3	1	1	0	1	0	0	0	2	3	1	1	0	1	0	0	0	9.1	5.8	5.8	104.16	900	900;910;1319	0	38.528	4.8	5.7	4.8
A0A024R5T9;O95395;B2R758;H0YMW7;H0YM40	A0A024R5T9;O95395;B2R758	20;20;19;6;1	20;20;19;6;1	20;20;19;6;1	Beta-1,3-galactosyl-O-glycosyl-glycoprotein beta-1,6-N-acetylglucosaminyltransferase 3	GCNT3	tr|A0A024R5T9|A0A024R5T9_HUMAN Glucosaminyl (N-acetyl) transferase 3, mucin type, isoform CRA_a OS=Homo sapiens OX=9606 GN=GCNT3 PE=4 SV=1;sp|O95395|GCNT3_HUMAN Beta-1,3-galactosyl-O-glycosyl-glycoprotein beta-1,6-N-acetylglucosaminyltransferase 3 OS=Homo	5	20	20	20	0	0	0	16	13	11	7	7	10	0	0	0	16	13	11	7	7	10	0	0	0	16	13	11	7	7	10	57.8	57.8	57.8	50.863	438	438;438;438;153;87	0	77.681	0	0	0
A0A024R5U5;O14672;A0AV88;H0YNC5;H3BS53	A0A024R5U5;O14672;A0AV88	28;28;15;4;1	28;28;15;4;1	28;28;15;4;1	Disintegrin and metalloproteinase domain-containing protein 10	ADAM10	tr|A0A024R5U5|A0A024R5U5_HUMAN ADAM metallopeptidase domain 10, isoform CRA_b OS=Homo sapiens OX=9606 GN=ADAM10 PE=4 SV=1;sp|O14672|ADA10_HUMAN Disintegrin and metalloproteinase domain-containing protein 10 OS=Homo sapiens OX=9606 GN=ADAM10 PE=1 SV=1;tr|A0	5	28	28	28	23	23	19	7	10	7	12	13	12	23	23	19	7	10	7	12	13	12	23	23	19	7	10	7	12	13	12	47.1	47.1	47.1	84.141	748	748;748;512;148;58	0	323.31	41.3	36	32.5
A0A024R5Y1;Q9NZD8;H3BRR0;H0YML6;H0YLD7;H0YLW1;H0YLT5;H0YKM6;H0YMB7;H0YKB0	A0A024R5Y1;Q9NZD8;H3BRR0	4;4;3;1;1;1;1;1;1;1	4;4;3;1;1;1;1;1;1;1	4;4;3;1;1;1;1;1;1;1	Maspardin	SPG21	tr|A0A024R5Y1|A0A024R5Y1_HUMAN Spastic paraplegia 21 (Autosomal recessive, Mast syndrome), isoform CRA_a OS=Homo sapiens OX=9606 GN=SPG21 PE=4 SV=1;sp|Q9NZD8|SPG21_HUMAN Maspardin OS=Homo sapiens OX=9606 GN=SPG21 PE=1 SV=1;tr|H3BRR0|H3BRR0_HUMAN Maspardin	10	4	4	4	1	0	0	1	3	2	1	1	1	1	0	0	1	3	2	1	1	1	1	0	0	1	3	2	1	1	1	20.5	20.5	20.5	34.96	308	308;308;154;40;53;71;102;129;141;150	0	20.902	5.8	0	0
Q59F45;A0A024R5Z3;P84022;H3BQ00;B7Z5N5;Q53XR6;Q15796;Q68DS8;H0YMP2;H0YL71;H3BP09;B7Z725;H3BVD1;K7EJX0;A0A024RDR3;O15198	Q59F45;A0A024R5Z3;P84022;H3BQ00;B7Z5N5;Q53XR6;Q15796	3;3;3;2;2;2;2;1;1;1;1;1;1;1;1;1	3;3;3;2;2;2;2;1;1;1;1;1;1;1;1;1	3;3;3;2;2;2;2;1;1;1;1;1;1;1;1;1	Mothers against decapentaplegic homolog;Mothers against decapentaplegic homolog 3;Mothers against decapentaplegic homolog 2	SMAD3;SMAD2	tr|Q59F45|Q59F45_HUMAN Mothers against decapentaplegic homolog (Fragment) OS=Homo sapiens OX=9606 PE=2 SV=1;tr|A0A024R5Z3|A0A024R5Z3_HUMAN Mothers against decapentaplegic homolog OS=Homo sapiens OX=9606 GN=SMAD3 PE=3 SV=1;sp|P84022|SMAD3_HUMAN Mothers agai	16	3	3	3	0	0	0	2	2	1	0	0	0	0	0	0	2	2	1	0	0	0	0	0	0	2	2	1	0	0	0	8.8	8.8	8.8	43.658	386	386;425;425;156;431;467;467;42;63;92;114;194;213;217;430;467	0	5.5234	0	0	0
P07355;A0A024R5Z7;V9HW65;H0YN42;H0YMU9;H0YMD0;H0YM50;B3KRQ1;A6NMY6;B4DNH8;H0YKS4;H0YNP5;H0YMM1;H0YL33;H0YN28;H0YKX9;H0YMT9;H0YLV6;H0YKZ7;H0YMW4;H0YKL9;H0YKV8;H0YNA0;H0YMD9;H0YNB8;H0YKN4;H0YN52;H0YLE2	P07355;A0A024R5Z7;V9HW65;H0YN42;H0YMU9;H0YMD0;H0YM50;B3KRQ1;A6NMY6;B4DNH8;H0YKS4;H0YNP5	24;24;24;19;18;18;17;13;12;12;12;12;11;10;10;9;9;9;9;8;8;7;6;5;4;4;3;2	24;24;24;19;18;18;17;13;12;12;12;12;11;10;10;9;9;9;9;8;8;7;6;5;4;4;3;2	24;24;24;19;18;18;17;13;12;12;12;12;11;10;10;9;9;9;9;8;8;7;6;5;4;4;3;2	Annexin A2;Annexin;Putative annexin A2-like protein	ANXA2;HEL-S-270;ANXA2P2	sp|P07355|ANXA2_HUMAN Annexin A2 OS=Homo sapiens OX=9606 GN=ANXA2 PE=1 SV=2;tr|A0A024R5Z7|A0A024R5Z7_HUMAN Annexin OS=Homo sapiens OX=9606 GN=ANXA2 PE=2 SV=1;tr|V9HW65|V9HW65_HUMAN Annexin OS=Homo sapiens OX=9606 GN=HEL-S-270 PE=2 SV=1;tr|H0YN42|H0YN42_HUM	28	24	24	24	3	2	3	20	19	18	16	20	17	3	2	3	20	19	18	16	20	17	3	2	3	20	19	18	16	20	17	67	67	67	38.604	339	339;339;339;256;230;227;248;181;339;194;176;175;149;142;139;134;133;132;119;146;110;81;79;65;47;69;59;45	0	323.31	12.1	9.7	12.4
P05386;A0A024R608;Q6ICQ4	P05386;A0A024R608;Q6ICQ4	4;4;3	3;3;2	0;0;0	60S acidic ribosomal protein P1	RPLP1	sp|P05386|RLA1_HUMAN 60S acidic ribosomal protein P1 OS=Homo sapiens OX=9606 GN=RPLP1 PE=1 SV=1;tr|A0A024R608|A0A024R608_HUMAN Ribosomal protein, large, P1, isoform CRA_a OS=Homo sapiens OX=9606 GN=RPLP1 PE=3 SV=1;tr|Q6ICQ4|Q6ICQ4_HUMAN RPLP1 protein (Frag	3	4	3	0	4	4	4	3	4	4	4	4	4	3	3	3	2	3	3	3	3	3	0	0	0	0	0	0	0	0	0	89.5	74.6	0	11.514	114	114;114;114	0	141.85	89.5	89.5	89.5
A0A024R611;P31146;H3BRY3;Q59G88;H3BTU6;H3BNA2;H3BU76;B4DJS1;H3BSL1;H3BRJ0	A0A024R611;P31146;H3BRY3;Q59G88;H3BTU6	9;9;7;6;5;3;3;3;3;3	9;9;7;6;5;3;3;3;3;3	9;9;7;6;5;3;3;3;3;3	Coronin;Coronin-1A	CORO1A	tr|A0A024R611|A0A024R611_HUMAN Coronin OS=Homo sapiens OX=9606 GN=CORO1A PE=3 SV=1;sp|P31146|COR1A_HUMAN Coronin-1A OS=Homo sapiens OX=9606 GN=CORO1A PE=1 SV=4;tr|H3BRY3|H3BRY3_HUMAN Coronin OS=Homo sapiens OX=9606 GN=CORO1A PE=1 SV=1;tr|Q59G88|Q59G88_HUMA	10	9	9	9	5	4	4	3	3	2	1	1	1	5	4	4	3	3	2	1	1	1	5	4	4	3	3	2	1	1	1	31.2	31.2	31.2	51.026	461	461;461;389;558;246;148;165;166;218;249	0	56.531	15.8	11.3	14.5
A0A024R625;P60510;H3BTA2;Q5U086;H3BV22;I3L4X0;H3BPN5;H3BVE3	A0A024R625;P60510;H3BTA2;Q5U086;H3BV22	14;14;13;13;9;4;1;1	12;12;11;11;7;4;1;1	12;12;11;11;7;4;1;1	Serine/threonine-protein phosphatase;Serine/threonine-protein phosphatase 4 catalytic subunit	PPP4C	tr|A0A024R625|A0A024R625_HUMAN Serine/threonine-protein phosphatase OS=Homo sapiens OX=9606 GN=PPP4C PE=2 SV=1;sp|P60510|PP4C_HUMAN Serine/threonine-protein phosphatase 4 catalytic subunit OS=Homo sapiens OX=9606 GN=PPP4C PE=1 SV=1;tr|H3BTA2|H3BTA2_HUMAN S	8	14	12	12	2	3	3	6	6	8	11	10	10	2	2	2	5	5	7	10	9	9	2	2	2	5	5	7	10	9	9	57.3	52.4	52.4	35.08	307	307;307;267;307;203;120;50;56	0	69.755	6.8	14.3	13.7
A0A024R649;Q96EK6;G3V5E4;G3V4W4	A0A024R649;Q96EK6;G3V5E4;G3V4W4	6;6;4;4	6;6;4;4	6;6;4;4	Glucosamine 6-phosphate N-acetyltransferase	GNPNAT1	tr|A0A024R649|A0A024R649_HUMAN Glucosamine 6-phosphate N-acetyltransferase OS=Homo sapiens OX=9606 GN=GNPNAT1 PE=3 SV=1;sp|Q96EK6|GNA1_HUMAN Glucosamine 6-phosphate N-acetyltransferase OS=Homo sapiens OX=9606 GN=GNPNAT1 PE=1 SV=1;tr|G3V5E4|G3V5E4_HUMAN Glu	4	6	6	6	3	4	3	3	3	3	2	1	3	3	4	3	3	3	3	2	1	3	3	4	3	3	3	3	2	1	3	56	56	56	20.749	184	184;184;113;163	0	39.553	19.6	26.6	19.6
A0A024R663;Q86UP2;G3V4Y7;B3KWP6;B7Z6P3;G3V5P0;H0YJP2;G3V5G2;B3KP76;H0YJZ8	A0A024R663;Q86UP2;G3V4Y7	11;11;7;5;5;3;2;2;1;1	11;11;7;5;5;3;2;2;1;1	11;11;7;5;5;3;2;2;1;1	Kinectin	KTN1	tr|A0A024R663|A0A024R663_HUMAN Kinectin 1 (Kinesin receptor), isoform CRA_a OS=Homo sapiens OX=9606 GN=KTN1 PE=4 SV=1;sp|Q86UP2|KTN1_HUMAN Kinectin OS=Homo sapiens OX=9606 GN=KTN1 PE=1 SV=1;tr|G3V4Y7|G3V4Y7_HUMAN Kinectin OS=Homo sapiens OX=9606 GN=KTN1 PE	10	11	11	11	0	1	0	2	1	2	3	7	6	0	1	0	2	1	2	3	7	6	0	1	0	2	1	2	3	7	6	10.5	10.5	10.5	156.27	1357	1357;1357;595;290;334;160;138;162;152;153	0	23.148	0	0.7	0
G3V4B8;A0A024R667;Q96FK6	G3V4B8;A0A024R667;Q96FK6	1;1;1	1;1;1	1;1;1	WD repeat-containing protein 89	WDR89;C14orf150	tr|G3V4B8|G3V4B8_HUMAN WD repeat-containing protein 89 (Fragment) OS=Homo sapiens OX=9606 GN=WDR89 PE=1 SV=1;tr|A0A024R667|A0A024R667_HUMAN Chromosome 14 open reading frame 150, isoform CRA_a OS=Homo sapiens OX=9606 GN=C14orf150 PE=4 SV=1;sp|Q96FK6|WDR89_H	3	1	1	1	0	0	0	0	1	1	1	0	1	0	0	0	0	1	1	1	0	1	0	0	0	0	1	1	1	0	1	8	8	8	24.798	226	226;387;387	0	7.513	0	0	0
Q86SW5;G3V3R1;A0A024R684;A0A024R681;B2RCI6;A0A024R6C4;A0A024R6F4;P49757;G3V3M5;Q86SW6;G3V3Z8;G3V4S6;G3V433	Q86SW5;G3V3R1;A0A024R684;A0A024R681;B2RCI6;A0A024R6C4;A0A024R6F4;P49757;G3V3M5;Q86SW6	7;7;7;7;7;7;7;7;6;6;3;2;2	7;7;7;7;7;7;7;7;6;6;3;2;2	7;7;7;7;7;7;7;7;6;6;3;2;2	Protein numb homolog	NUMB	tr|Q86SW5|Q86SW5_HUMAN Full-length cDNA 5-PRIME end of clone CS0DL002YI06 of B cells (Ramos cell line) of Homo sapiens (human) (Fragment) OS=Homo sapiens OX=9606 PE=2 SV=1;tr|G3V3R1|G3V3R1_HUMAN Protein numb homolog (Fragment) OS=Homo sapiens OX=9606 GN=NU	13	7	7	7	2	3	3	0	0	0	1	0	0	2	3	3	0	0	0	1	0	0	2	3	3	0	0	0	1	0	0	33.1	33.1	33.1	27.092	242	242;258;592;603;640;640;651;651;223;233;507;67;80	0	10.677	6.2	12.8	17.8
A0A0U1RRM8;H0YJ34;A0A024R687;Q96AC1;A8K6S3;H0YJB6;G3V3J0	A0A0U1RRM8;H0YJ34;A0A024R687;Q96AC1;A8K6S3	9;9;9;9;8;2;1	9;9;9;9;8;2;1	9;9;9;9;8;2;1	Fermitin family homolog 2	FERMT2;PLEKHC1	tr|A0A0U1RRM8|A0A0U1RRM8_HUMAN Fermitin family homolog 2 (Fragment) OS=Homo sapiens OX=9606 GN=FERMT2 PE=1 SV=1;tr|H0YJ34|H0YJ34_HUMAN Fermitin family homolog 2 (Fragment) OS=Homo sapiens OX=9606 GN=FERMT2 PE=1 SV=1;tr|A0A024R687|A0A024R687_HUMAN Pleckstri	7	9	9	9	2	1	1	2	2	2	2	3	3	2	1	1	2	2	2	2	3	3	2	1	1	2	2	2	2	3	3	25.3	25.3	25.3	61.796	545	545;640;680;680;680;133;155	0	29.825	6.1	2.6	3.5
P12814;A0A024R694;H9KV75;B7Z565;Q86TX4;G3V2N5;B4DFY0;G3V2W4;B4DRP5;B3KUX9;A0A494C1A0;P35609;B7Z2N5;H7C5W8;B7Z2W3;H0YJW3;B2R8Y4;Q08043;A1L0V1;G3V2X9;B7Z4V1;B4DZQ2;Q5ZEZ4;B7Z4P6;Q59FD9;B7Z4K1;F6THM6;A0A494C166;A0A087WSZ2;H0YJ11;A0A494C033;A0A494C060;A0A494C0Q3;G3V5M4;B7Z4P8;Q4VAM3;G3V2E8	P12814;A0A024R694;H9KV75;B7Z565;Q86TX4	18;18;17;16;13;8;8;8;7;6;6;6;5;5;5;4;4;4;4;4;3;3;3;3;3;3;3;3;3;3;3;2;1;1;1;1;1	6;6;6;5;5;4;2;4;3;2;0;0;0;2;2;0;0;0;0;2;0;0;0;0;0;0;0;0;0;0;0;0;0;0;0;0;0	6;6;6;5;5;4;2;4;3;2;0;0;0;2;2;0;0;0;0;2;0;0;0;0;0;0;0;0;0;0;0;0;0;0;0;0;0	Alpha-actinin-1	ACTN1	sp|P12814|ACTN1_HUMAN Alpha-actinin-1 OS=Homo sapiens OX=9606 GN=ACTN1 PE=1 SV=2;tr|A0A024R694|A0A024R694_HUMAN Actinin, alpha 1, isoform CRA_a OS=Homo sapiens OX=9606 GN=ACTN1 PE=2 SV=1;tr|H9KV75|H9KV75_HUMAN Alpha-actinin-1 OS=Homo sapiens OX=9606 GN=ACT	37	18	6	6	5	5	2	11	7	8	11	12	13	0	0	0	2	1	3	4	3	3	0	0	0	2	1	3	4	3	3	26.9	10.8	10.8	103.06	892	892;892;822;822;533;260;534;238;255;472;858;894;803;297;597;251;901;901;309;144;284;944;86;649;664;679;686;263;944;207;182;588;131;126;388;620;85	0	59.337	6.5	7	2.6
B7Z8T5;E7ES96;Q53FV8;A0A0S2Z4D2;A0A218KGQ6;A0A218KGQ3;A0A218KGP3;A0A218KGP1;A0A218KGP0;A0A218KGN7;A0A218KGN4;A0A218KGN3;A0A024R6A3;P49768	B7Z8T5;E7ES96;Q53FV8;A0A0S2Z4D2;A0A218KGQ6;A0A218KGQ3;A0A218KGP3;A0A218KGP1;A0A218KGP0;A0A218KGN7;A0A218KGN4;A0A218KGN3;A0A024R6A3;P49768	1;1;1;1;1;1;1;1;1;1;1;1;1;1	1;1;1;1;1;1;1;1;1;1;1;1;1;1	1;1;1;1;1;1;1;1;1;1;1;1;1;1	Presenilin;Presenilin-1;Presenilin-1 NTF subunit;Presenilin-1 CTF subunit;Presenilin-1 CTF12	PSEN1	tr|B7Z8T5|B7Z8T5_HUMAN cDNA FLJ53003, highly similar to Presenilin-1 OS=Homo sapiens OX=9606 PE=2 SV=1;tr|E7ES96|E7ES96_HUMAN Presenilin OS=Homo sapiens OX=9606 GN=PSEN1 PE=1 SV=1;tr|Q53FV8|Q53FV8_HUMAN Presenilin (Fragment) OS=Homo sapiens OX=9606 PE=2 SV	14	1	1	1	1	1	1	0	0	0	0	0	0	1	1	1	0	0	0	0	0	0	1	1	1	0	0	0	0	0	0	3	3	3	29.544	264	264;375;463;463;467;467;467;467;467;467;467;467;467;467	0.0065893	2.2476	3	3	3
B5BUD5;B2R8E4;A0A024R6A5;P35813;E9PKB5;E9PL75;E9PJN3;Q5JB49	B5BUD5;B2R8E4;A0A024R6A5;P35813;E9PKB5	5;5;5;5;4;2;2;1	3;3;3;3;2;1;1;0	3;3;3;3;2;1;1;0	Protein phosphatase 1A	PPM1A	tr|B5BUD5|B5BUD5_HUMAN Protein phosphatase 1A isoform 1 (Fragment) OS=Homo sapiens OX=9606 GN=PPM1A PE=2 SV=1;tr|B2R8E4|B2R8E4_HUMAN cDNA, FLJ93859, highly similar to Homo sapiens protein phosphatase 1A (formerly 2C), magnesium-dependent, alpha isoform (PP	8	5	3	3	0	1	0	3	2	1	4	5	3	0	0	0	1	0	0	2	3	1	0	0	0	1	0	0	2	3	1	15.7	9.9	9.9	42.477	382	382;382;382;382;187;128;148;78	0	8.1997	0	3.1	0
A0A024R6D1;Q8TD19;G3V459;Q6PKF2;B3KY50	A0A024R6D1;Q8TD19	3;3;1;1;1	3;3;1;1;1	3;3;1;1;1	Serine/threonine-protein kinase Nek9	NEK9	tr|A0A024R6D1|A0A024R6D1_HUMAN NIMA (Never in mitosis gene a)-related kinase 9, isoform CRA_a OS=Homo sapiens OX=9606 GN=NEK9 PE=4 SV=1;sp|Q8TD19|NEK9_HUMAN Serine/threonine-protein kinase Nek9 OS=Homo sapiens OX=9606 GN=NEK9 PE=1 SV=2	5	3	3	3	0	1	2	1	1	1	0	0	0	0	1	2	1	1	1	0	0	0	0	1	2	1	1	1	0	0	0	5.9	5.9	5.9	107.15	979	979;979;104;322;514	0	19.55	0	3.1	2.9
O75356;A0A024R6D3;A0A024R6B4;G3V4I0;G3V450;REV__Q5TYW2;REV__Q5JPF3;REV__A0A494C151;REV__Q5VUR7;REV__Q5SQ80;REV__Q5CZ79;REV__Q4UJ75;REV__A0A384NKR9;H0YJH1;REV__B2RTT7;REV__E9PJI0;G3V3Y0;REV__A2VCN4;REV__A0A087X037;REV__A1A5B0;REV__A0A1W2PS33;REV__A6QL64;REV__B4DYH3	O75356;A0A024R6D3;A0A024R6B4;G3V4I0	11;11;10;10;4;1;1;1;1;1;1;1;1;1;1;1;1;1;1;1;1;1;1	11;11;10;10;4;1;1;1;1;1;1;1;1;1;1;1;1;1;1;1;1;1;1	10;10;9;9;3;0;0;0;0;0;0;0;0;1;0;0;1;0;0;0;0;0;0	Ectonucleoside triphosphate diphosphohydrolase 5	ENTPD5	sp|O75356|ENTP5_HUMAN Ectonucleoside triphosphate diphosphohydrolase 5 OS=Homo sapiens OX=9606 GN=ENTPD5 PE=1 SV=1;tr|A0A024R6D3|A0A024R6D3_HUMAN Ectonucleoside triphosphate diphosphohydrolase 5, isoform CRA_d OS=Homo sapiens OX=9606 GN=ENTPD5 PE=3 SV=1;tr	23	11	11	10	0	0	0	7	10	6	6	7	8	0	0	0	7	10	6	6	7	8	0	0	0	7	9	6	6	7	8	36.7	36.7	35	47.517	428	428;428;405;407;211;823;1778;1160;823;823;823;823;823;80;822;532;91;346;309;309;308;1915;532	0	92.192	0	0	0
P84090;A0A024R6D4;G3V279	P84090;A0A024R6D4;G3V279	3;3;2	3;3;2	3;3;2	Enhancer of rudimentary homolog	ERH	sp|P84090|ERH_HUMAN Enhancer of rudimentary homolog OS=Homo sapiens OX=9606 GN=ERH PE=1 SV=1;tr|A0A024R6D4|A0A024R6D4_HUMAN Enhancer of rudimentary homolog OS=Homo sapiens OX=9606 GN=ERH PE=3 SV=1;tr|G3V279|G3V279_HUMAN Enhancer of rudimentary homolog OS=H	3	3	3	3	2	0	1	3	3	3	3	3	3	2	0	1	3	3	3	3	3	3	2	0	1	3	3	3	3	3	3	37.5	37.5	37.5	12.259	104	104;104;71	0	101.09	21.2	0	10.6
A0A024R6D8;Q59EK7;Q13243;Q86U32;B4DJK0;B4DUA4	A0A024R6D8;Q59EK7;Q13243;Q86U32	3;3;3;2;1;1	2;2;2;2;0;0	2;2;2;2;0;0	Serine/arginine-rich splicing factor 5	SFRS5;SRSF5	tr|A0A024R6D8|A0A024R6D8_HUMAN Splicing factor, arginine/serine-rich 5, isoform CRA_a OS=Homo sapiens OX=9606 GN=SFRS5 PE=4 SV=1;tr|Q59EK7|Q59EK7_HUMAN CS0DF038YO05 variant (Fragment) OS=Homo sapiens OX=9606 PE=4 SV=1;sp|Q13243|SRSF5_HUMAN Serine/arginine-	6	3	2	2	2	2	2	0	0	0	1	0	0	1	1	1	0	0	0	0	0	0	1	1	1	0	0	0	0	0	0	14	10.7	10.7	31.263	272	272;326;272;145;124;138	0	5.1354	8.5	8.8	8.5
A0A024R6E0;Q9H4F8	A0A024R6E0;Q9H4F8	2;2	2;2	2;2	SPARC-related modular calcium-binding protein 1	SMOC1	tr|A0A024R6E0|A0A024R6E0_HUMAN SPARC related modular calcium binding 1, isoform CRA_b OS=Homo sapiens OX=9606 GN=SMOC1 PE=4 SV=1;sp|Q9H4F8|SMOC1_HUMAN SPARC-related modular calcium-binding protein 1 OS=Homo sapiens OX=9606 GN=SMOC1 PE=1 SV=1	2	2	2	2	0	2	0	0	0	0	0	0	0	0	2	0	0	0	0	0	0	0	0	2	0	0	0	0	0	0	0	5.3	5.3	5.3	48.162	434	434;434	0.0054209	2.3531	0	5.3	0
B3KN45;A0A024R6H0;Q9P2I0;B3KMI0;H0YJF4	B3KN45;A0A024R6H0;Q9P2I0;B3KMI0	3;3;3;2;1	3;3;3;2;1	3;3;3;2;1	Cleavage and polyadenylation specificity factor subunit 2	CPSF2	tr|B3KN45|B3KN45_HUMAN Cleavage and polyadenylation specificity factor subunit 2 OS=Homo sapiens OX=9606 PE=2 SV=1;tr|A0A024R6H0|A0A024R6H0_HUMAN Cleavage and polyadenylation specificity factor subunit 2 OS=Homo sapiens OX=9606 GN=CPSF2 PE=3 SV=1;sp|Q9P2I0	5	3	3	3	0	0	0	2	1	1	1	1	1	0	0	0	2	1	1	1	1	1	0	0	0	2	1	1	1	1	1	7	7	7	78.191	690	690;782;782;644;269	0	15.614	0	0	0
A0A024R6I3;Q53GF9;P49755;G3V2K7;B4DL12;B4DZH3	A0A024R6I3;Q53GF9;P49755;G3V2K7;B4DL12	5;5;5;3;3;2	5;5;5;3;3;2	5;5;5;3;3;2	Transmembrane emp24 domain-containing protein 10	TMED10	tr|A0A024R6I3|A0A024R6I3_HUMAN Testicular tissue protein Li 206 OS=Homo sapiens OX=9606 GN=TMED10 PE=2 SV=1;tr|Q53GF9|Q53GF9_HUMAN Full-length cDNA 5-PRIME end of clone CS0DF013YM24 of Fetal brain of Homo sapiens (Human) variant (Fragment) OS=Homo sapiens	6	5	5	5	5	5	2	0	0	0	0	0	0	5	5	2	0	0	0	0	0	0	5	5	2	0	0	0	0	0	0	27.9	27.9	27.9	24.976	219	219;225;219;153;177;94	0	54.367	27.9	27.9	12.8
A0A024R6K3;Q86TU7;Q6NXR6;C9K0W5	A0A024R6K3;Q86TU7;Q6NXR6	10;10;5;1	10;10;5;1	10;10;5;1	Histone-lysine N-methyltransferase setd3	SETD3	tr|A0A024R6K3|A0A024R6K3_HUMAN Protein-histidine N-methyltransferase OS=Homo sapiens OX=9606 GN=SETD3 PE=3 SV=1;sp|Q86TU7|SETD3_HUMAN Actin-histidine N-methyltransferase OS=Homo sapiens OX=9606 GN=SETD3 PE=1 SV=1;tr|Q6NXR6|Q6NXR6_HUMAN Protein-histidine N-	4	10	10	10	0	2	1	4	3	3	3	5	3	0	2	1	4	3	3	3	5	3	0	2	1	4	3	3	3	5	3	21.2	21.2	21.2	67.256	594	594;594;292;81	0	43.044	0	4.9	2
A0A024R6K8;P23381;H0YJP3;G3V3H8;G3V3Y5;G3V423;G3V5U1;G3V456;B4DTK8;G3V277	A0A024R6K8;P23381;H0YJP3	9;9;5;4;4;2;2;2;2;2	9;9;5;4;4;2;2;2;2;2	9;9;5;4;4;2;2;2;2;2	Tryptophan--tRNA ligase, cytoplasmic;T1-TrpRS;T2-TrpRS	WARS	tr|A0A024R6K8|A0A024R6K8_HUMAN Epididymis secretory sperm binding protein OS=Homo sapiens OX=9606 GN=WARS PE=2 SV=1;sp|P23381|SYWC_HUMAN Tryptophan--tRNA ligase, cytoplasmic OS=Homo sapiens OX=9606 GN=WARS1 PE=1 SV=2;tr|H0YJP3|H0YJP3_HUMAN Tryptophanyl-tRN	10	9	9	9	7	7	7	5	5	7	3	3	4	7	7	7	5	5	7	3	3	4	7	7	7	5	5	7	3	3	4	26.3	26.3	26.3	53.165	471	471;471;185;223;226;140;153;154;181;212	0	81.811	20.4	20	22.7
P51003;A0A024R6M3;G3XAH6;G3V457;B4DYF4;B4DHB8;A0ZTA0;A4D1Z6;Q9NRJ5;A0A0C4DGK1;G3V3I9;Q2TAI9;A0A024R6J7;H7C3W0;Q53T17;F8WAT4;Q9BWT3;Q05DB9	P51003;A0A024R6M3;G3XAH6;G3V457;B4DYF4;B4DHB8;A0ZTA0;A4D1Z6;Q9NRJ5;A0A0C4DGK1;G3V3I9	3;3;3;2;2;2;2;2;2;2;2;1;1;1;1;1;1;1	3;3;3;2;2;2;2;2;2;2;2;1;1;1;1;1;1;1	3;3;3;2;2;2;2;2;2;2;2;1;1;1;1;1;1;1	Poly(A) polymerase alpha;Poly(A) polymerase beta	PAPOLA;TPAP;PAPOLB	sp|P51003|PAPOA_HUMAN Poly(A) polymerase alpha OS=Homo sapiens OX=9606 GN=PAPOLA PE=1 SV=4;tr|A0A024R6M3|A0A024R6M3_HUMAN Poly(A) polymerase OS=Homo sapiens OX=9606 GN=PAPOLA PE=3 SV=1;tr|G3XAH6|G3XAH6_HUMAN Poly(A) polymerase OS=Homo sapiens OX=9606 GN=PA	18	3	3	3	0	0	0	0	0	0	1	1	1	0	0	0	0	0	0	1	1	1	0	0	0	0	0	0	1	1	1	4.4	4.4	4.4	82.842	745	745;745;724;111;761;740;637;637;636;238;177;506;495;168;465;234;736;496	0	3.6948	0	0	0
A0A024R6N2;Q9Y5S2;Q86XZ8;Q86TR8;H0YLY0;Q6DT37	A0A024R6N2;Q9Y5S2;Q86XZ8	3;3;2;1;1;1	3;3;2;1;1;1	3;3;2;1;1;1	Non-specific serine/threonine protein kinase;Serine/threonine-protein kinase MRCK beta	CDC42BPB	tr|A0A024R6N2|A0A024R6N2_HUMAN CDC42 binding protein kinase beta (DMPK-like), isoform CRA_a OS=Homo sapiens OX=9606 GN=CDC42BPB PE=3 SV=1;sp|Q9Y5S2|MRCKB_HUMAN Serine/threonine-protein kinase MRCK beta OS=Homo sapiens OX=9606 GN=CDC42BPB PE=1 SV=2;tr|Q86XZ	6	3	3	3	1	0	0	1	1	1	0	0	0	1	0	0	1	1	1	0	0	0	1	0	0	1	1	1	0	0	0	2.2	2.2	2.2	194.31	1711	1711;1711;492;530;666;1551	0.0010267	3.3621	0.9	0	0
B4DPC7;B3KTV6;A0A024R6N9;P05154;B4DDH1;G3V5I3;G3V264;G3V2M1	B4DPC7;B3KTV6;A0A024R6N9;P05154;B4DDH1;G3V5I3	4;4;4;4;3;2;1;1	4;4;4;4;3;2;1;1	4;4;4;4;3;2;1;1	Plasma serine protease inhibitor	SERPINA5;SERPINA3	tr|B4DPC7|B4DPC7_HUMAN cDNA FLJ55124, highly similar to Plasma serine protease inhibitor OS=Homo sapiens OX=9606 PE=2 SV=1;tr|B3KTV6|B3KTV6_HUMAN cDNA FLJ38812 fis, clone LIVER2006469, highly similar to PLASMA SERINE PROTEASE INHIBITOR OS=Homo sapiens OX=9	8	4	4	4	0	4	1	0	0	0	0	0	0	0	4	1	0	0	0	0	0	0	0	4	1	0	0	0	0	0	0	14.3	14.3	14.3	37.193	328	328;329;406;406;258;45;172;231	0	5.9654	0	14.3	3.4
A0A024R6Q1;P55010;Q6IBU0;H0YLZ1;Q32Q19;Q05DF3;H0YN40;H0YMJ8;H0YM54;H0YK11;H0YK29;B4DEN3	A0A024R6Q1;P55010;Q6IBU0;H0YLZ1;Q32Q19;Q05DF3;H0YN40;H0YMJ8;H0YM54	9;9;8;6;6;6;6;5;5;3;2;1	9;9;8;6;6;6;6;5;5;3;2;1	9;9;8;6;6;6;6;5;5;3;2;1	Eukaryotic translation initiation factor 5	EIF5	tr|A0A024R6Q1|A0A024R6Q1_HUMAN Eukaryotic translation initiation factor 5, isoform CRA_b OS=Homo sapiens OX=9606 GN=EIF5 PE=4 SV=1;sp|P55010|IF5_HUMAN Eukaryotic translation initiation factor 5 OS=Homo sapiens OX=9606 GN=EIF5 PE=1 SV=2;tr|Q6IBU0|Q6IBU0_HUM	12	9	9	9	5	6	5	6	7	5	2	3	2	5	6	5	6	7	5	2	3	2	5	6	5	6	7	5	2	3	2	26.2	26.2	26.2	49.222	431	431;431;431;146;163;166;200;101;109;68;51;193	0	37.309	15.8	17.2	14.6
A0A024R6Q2;Q96FX7;Q96B39;H0Y2Q1	A0A024R6Q2;Q96FX7;Q96B39;H0Y2Q1	6;6;3;3	6;6;3;3	6;6;3;3	tRNA (adenine(58)-N(1))-methyltransferase catalytic subunit TRMT61A	C14orf172;TRMT61A	tr|A0A024R6Q2|A0A024R6Q2_HUMAN tRNA (adenine(58)-N(1))-methyltransferase catalytic subunit TRMT61A OS=Homo sapiens OX=9606 GN=C14orf172 PE=3 SV=1;sp|Q96FX7|TRM61_HUMAN tRNA (adenine(58)-N(1))-methyltransferase catalytic subunit TRMT61A OS=Homo sapiens OX=9	4	6	6	6	3	3	3	2	3	2	3	3	3	3	3	3	2	3	2	3	3	3	3	3	3	2	3	2	3	3	3	38.8	38.8	38.8	31.381	289	289;289;190;191	0	22.235	15.6	21.5	14.5
A0A024R6R2;Q8TD30;B3KR40;P24298	A0A024R6R2;Q8TD30	3;3;1;1	3;3;1;1	3;3;1;1	Alanine aminotransferase 2	GPT2	tr|A0A024R6R2|A0A024R6R2_HUMAN Glutamic pyruvate transaminase (Alanine aminotransferase) 2, isoform CRA_b OS=Homo sapiens OX=9606 GN=GPT2 PE=4 SV=1;sp|Q8TD30|ALAT2_HUMAN Alanine aminotransferase 2 OS=Homo sapiens OX=9606 GN=GPT2 PE=1 SV=1	4	3	3	3	3	1	1	0	0	0	0	0	0	3	1	1	0	0	0	0	0	0	3	1	1	0	0	0	0	0	0	11.5	11.5	11.5	57.903	523	523;523;85;496	0	10.413	11.5	4.4	4.4
P08253;A0A024R6R4;H3BS34	P08253;A0A024R6R4;H3BS34	2;2;1	2;2;1	2;2;1	72 kDa type IV collagenase;PEX	MMP2	sp|P08253|MMP2_HUMAN 72 kDa type IV collagenase OS=Homo sapiens OX=9606 GN=MMP2 PE=1 SV=2;tr|A0A024R6R4|A0A024R6R4_HUMAN Matrix metallopeptidase 2 (Gelatinase A, 72kDa gelatinase, 72kDa type IV collagenase), isoform CRA_a OS=Homo sapiens OX=9606 GN=MMP2 PE	3	2	2	2	1	0	1	1	0	0	0	0	0	1	0	1	1	0	0	0	0	0	1	0	1	1	0	0	0	0	0	3.3	3.3	3.3	73.881	660	660;660;251	0.0020101	3.0073	2.1	0	1.2
A0A024R6S1;O60884;T2DN57;T2DPK5;A0A087WT48;I3L320	A0A024R6S1;O60884	15;15;5;5;3;1	15;15;5;5;3;1	15;15;5;5;3;1	DnaJ homolog subfamily A member 2	DNAJA2	tr|A0A024R6S1|A0A024R6S1_HUMAN DnaJ (Hsp40) homolog, subfamily A, member 2, isoform CRA_a OS=Homo sapiens OX=9606 GN=DNAJA2 PE=3 SV=1;sp|O60884|DNJA2_HUMAN DnaJ homolog subfamily A member 2 OS=Homo sapiens OX=9606 GN=DNAJA2 PE=1 SV=1	6	15	15	15	10	11	10	8	6	8	12	12	10	10	11	10	8	6	8	12	12	10	10	11	10	8	6	8	12	12	10	56.1	56.1	56.1	45.745	412	412;412;128;131;134;47	0	179.59	41.7	49	37.1
Q8WVB5;Q8TDC4;CON__P67983;A0A140VJP8;A0A024R6T4;Q8N339;P80297;P04732;P02795;P13640	Q8WVB5;Q8TDC4;CON__P67983;A0A140VJP8;A0A024R6T4;Q8N339;P80297;P04732;P02795;P13640	1;1;1;1;1;1;1;1;1;1	1;1;1;1;1;1;1;1;1;1	1;1;1;1;1;1;1;1;1;1	Metallothionein;Metallothionein-1M;Metallothionein-1X;Metallothionein-1E;Metallothionein-2;Metallothionein-1G	MT1X;MT1M;MT1E;MT2A;MT1G	tr|Q8WVB5|Q8WVB5_HUMAN Metallothionein OS=Homo sapiens OX=9606 GN=MT1X PE=2 SV=1;tr|Q8TDC4|Q8TDC4_HUMAN Metallothionein OS=Homo sapiens OX=9606 PE=2 SV=1;;tr|A0A140VJP8|A0A140VJP8_HUMAN Metallothionein OS=Homo sapiens OX=9606 PE=2 SV=1;tr|A0A024R6T4|A0A024	10	1	1	1	1	1	1	1	1	1	1	1	1	1	1	1	1	1	1	1	1	1	1	1	1	1	1	1	1	1	1	19.7	19.7	19.7	6.0542	61	61;61;61;61;61;61;61;61;61;62	0	5.9302	19.7	19.7	19.7
B4DM06;B3KQV4;B3KQN7;A0A0S2Z517;A0A024R6U7;Q9Y653;H3BSJ6;H3BRH0;A0A5F9ZHT7;A0A5F9ZH94;H3BNH4;H3BV52	B4DM06;B3KQV4;B3KQN7;A0A0S2Z517;A0A024R6U7;Q9Y653;H3BSJ6;H3BRH0;A0A5F9ZHT7;A0A5F9ZH94	4;4;4;4;4;4;3;3;3;3;1;1	4;4;4;4;4;4;3;3;3;3;1;1	4;4;4;4;4;4;3;3;3;3;1;1	G-protein coupled receptor 56;GPR56 N-terminal fragment;GPR56 C-terminal fragment	GPR56;ADGRG1	tr|B4DM06|B4DM06_HUMAN cDNA FLJ54072, highly similar to G-protein coupled receptor 56 OS=Homo sapiens OX=9606 PE=2 SV=1;tr|B3KQV4|B3KQV4_HUMAN cDNA PSEC0255 fis, clone NT2RP3003536, highly similar to G-protein coupled receptor 56 OS=Homo sapiens OX=9606 PE	12	4	4	4	3	4	2	0	0	0	0	0	0	3	4	2	0	0	0	0	0	0	3	4	2	0	0	0	0	0	0	10.5	10.5	10.5	57.472	512	512;687;687;687;693;693;187;256;670;690;198;199	0	13.179	7.6	10.5	4.3
B2R6U8;A0A024R6W2;O43809;H3BV41;H3BND3;Q5HYH5	B2R6U8;A0A024R6W2;O43809;H3BV41;H3BND3	4;4;4;2;2;1	4;4;4;2;2;1	4;4;4;2;2;1	Cleavage and polyadenylation specificity factor subunit 5	NUDT21	tr|B2R6U8|B2R6U8_HUMAN Cleavage and polyadenylation specificity factor subunit 5 OS=Homo sapiens OX=9606 PE=2 SV=1;tr|A0A024R6W2|A0A024R6W2_HUMAN Cleavage and polyadenylation specificity factor subunit 5 OS=Homo sapiens OX=9606 GN=NUDT21 PE=3 SV=1;sp|O4380	6	4	4	4	1	0	1	3	3	1	4	4	3	1	0	1	3	3	1	4	4	3	1	0	1	3	3	1	4	4	3	33.5	33.5	33.5	26.215	227	227;227;227;71;149;105	0	60.938	12.8	0	6.6
J3KS23;A0A024R6X2;A8K719;A0A494C0A9;Q13951	J3KS23;A0A024R6X2;A8K719;A0A494C0A9;Q13951	1;1;1;1;1	1;1;1;1;1	1;1;1;1;1	Core-binding factor subunit beta	CBFB	tr|J3KS23|J3KS23_HUMAN Core-binding factor subunit beta OS=Homo sapiens OX=9606 GN=CBFB PE=1 SV=1;tr|A0A024R6X2|A0A024R6X2_HUMAN Core-binding factor, beta subunit, isoform CRA_b OS=Homo sapiens OX=9606 GN=CBFB PE=4 SV=1;tr|A8K719|A8K719_HUMAN cDNA FLJ76413	5	1	1	1	0	1	0	0	0	0	1	1	0	0	1	0	0	0	0	1	1	0	0	1	0	0	0	0	1	1	0	19.5	19.5	19.5	9.6798	82	82;182;187;223;182	0	19.407	0	19.5	0
A0A024R6Y2;P61970;H3BRV9;B4DEQ2	A0A024R6Y2;P61970;H3BRV9	7;7;5;2	7;7;5;2	7;7;5;2	Nuclear transport factor 2	NUTF2	tr|A0A024R6Y2|A0A024R6Y2_HUMAN Nuclear transport factor 2, isoform CRA_a OS=Homo sapiens OX=9606 GN=NUTF2 PE=4 SV=1;sp|P61970|NTF2_HUMAN Nuclear transport factor 2 OS=Homo sapiens OX=9606 GN=NUTF2 PE=1 SV=1;tr|H3BRV9|H3BRV9_HUMAN Nuclear transport factor 2	4	7	7	7	3	4	5	5	5	6	5	5	6	3	4	5	5	5	6	5	5	6	3	4	5	5	5	6	5	5	6	94.5	94.5	94.5	14.478	127	127;127;107;120	0	139.8	44.9	64.6	70.9
A0A024R6Z0;O43237;J3KRI4;B4E2E0;B4DHD8;J3KRZ2;J3KSD2	A0A024R6Z0;O43237	11;11;5;5;5;3;1	9;9;5;3;3;3;1	9;9;5;3;3;3;1	Cytoplasmic dynein 1 light intermediate chain 2	DYNC1LI2	tr|A0A024R6Z0|A0A024R6Z0_HUMAN Dynein light intermediate chain OS=Homo sapiens OX=9606 GN=DYNC1LI2 PE=3 SV=1;sp|O43237|DC1L2_HUMAN Cytoplasmic dynein 1 light intermediate chain 2 OS=Homo sapiens OX=9606 GN=DYNC1LI2 PE=1 SV=1	7	11	9	9	3	4	4	5	3	4	4	2	6	1	2	2	4	2	4	4	2	4	1	2	2	4	2	4	4	2	4	32.5	26.8	26.8	54.099	492	492;492;167;271;310;92;49	0	19.349	8.7	12.4	12.2
B4DYU2;A0A024R6Z6;Q96MW5	B4DYU2;A0A024R6Z6;Q96MW5	4;4;4	4;4;4	2;2;2	Conserved oligomeric Golgi complex subunit 8	hCG_2027080;COG8	tr|B4DYU2|B4DYU2_HUMAN Conserved oligomeric Golgi complex subunit 8 OS=Homo sapiens OX=9606 GN=COG8 PE=1 SV=1;tr|A0A024R6Z6|A0A024R6Z6_HUMAN Conserved oligomeric Golgi complex subunit 8 OS=Homo sapiens OX=9606 GN=hCG_2027080 PE=3 SV=1;sp|Q96MW5|COG8_HUMAN	3	4	4	2	0	1	3	0	0	0	0	0	0	0	1	3	0	0	0	0	0	0	0	0	2	0	0	0	0	0	0	11.6	11.6	8	71.208	639	639;612;612	0	9.3904	0	2.3	9.2
A0A024R704;P78362;H7C5L6;H7C521;F8WBW4;C9J2M4;C9JWF7;A8MPP7;A8MPY5;E7ETV6;Q59GF4;Q9UPE1	A0A024R704;P78362;H7C5L6	5;5;3;2;1;1;1;1;1;1;1;1	4;4;2;1;1;1;1;0;0;0;0;0	4;4;2;1;1;1;1;0;0;0;0;0	SRSF protein kinase 2;SRSF protein kinase 2 N-terminal;SRSF protein kinase 2 C-terminal	SRPK2	tr|A0A024R704|A0A024R704_HUMAN SFRS protein kinase 2, isoform CRA_b OS=Homo sapiens OX=9606 GN=SRPK2 PE=4 SV=1;sp|P78362|SRPK2_HUMAN SRSF protein kinase 2 OS=Homo sapiens OX=9606 GN=SRPK2 PE=1 SV=3;tr|H7C5L6|H7C5L6_HUMAN SRSF protein kinase 2 (Fragment) OS	12	5	4	4	1	1	1	3	4	3	2	3	2	0	0	0	2	3	2	1	2	1	0	0	0	2	3	2	1	2	1	10	8.3	8.3	77.526	688	688;688;295;204;147;160;231;492;534;634;699;567	0	6.8248	1.7	1.7	1.7
A0A024R705;Q9UN37;I3L4J1;Q9NXK5;Q9UF30;Q49AN7	A0A024R705;Q9UN37;I3L4J1	5;5;4;2;2;1	5;5;4;2;2;1	4;4;3;2;2;1	Vacuolar protein sorting-associated protein 4A	VPS4A	tr|A0A024R705|A0A024R705_HUMAN Vacuolar protein sorting 4A (Yeast), isoform CRA_c OS=Homo sapiens OX=9606 GN=VPS4A PE=3 SV=1;sp|Q9UN37|VPS4A_HUMAN Vacuolar protein sorting-associated protein 4A OS=Homo sapiens OX=9606 GN=VPS4A PE=1 SV=1;tr|I3L4J1|I3L4J1_HU	6	5	5	4	4	4	2	0	1	2	1	1	1	4	4	2	0	1	2	1	1	1	3	3	1	0	0	1	0	0	0	16	16	13.3	48.897	437	437;437;428;240;266;70	0	18.414	13.5	12.8	7.3
B4DIN7;A0A024R711;O00308;B4DHF6	B4DIN7;A0A024R711;O00308;B4DHF6	6;6;6;3	5;5;5;2	5;5;5;2	E3 ubiquitin-protein ligase;NEDD4-like E3 ubiquitin-protein ligase WWP2	WWP2	tr|B4DIN7|B4DIN7_HUMAN E3 ubiquitin-protein ligase OS=Homo sapiens OX=9606 PE=2 SV=1;tr|A0A024R711|A0A024R711_HUMAN E3 ubiquitin-protein ligase OS=Homo sapiens OX=9606 GN=WWP2 PE=4 SV=1;sp|O00308|WWP2_HUMAN NEDD4-like E3 ubiquitin-protein ligase WWP2 OS=Ho	4	6	5	5	5	4	3	0	1	1	1	0	0	4	3	2	0	0	0	0	0	0	4	3	2	0	0	0	0	0	0	11	9.6	9.6	86.741	757	757;870;870;488	0	20.302	9.2	7.1	6.3
A0A024R718;P43490;A0A0C4DFS8;B7Z8W6;Q658Z1;C9JG65;C9JF35	A0A024R718;P43490;A0A0C4DFS8	36;36;22;12;8;6;4	36;36;22;12;8;6;4	36;36;22;12;8;6;4	Nicotinamide phosphoribosyltransferase	PBEF1;NAMPT	tr|A0A024R718|A0A024R718_HUMAN Nicotinamide phosphoribosyltransferase OS=Homo sapiens OX=9606 GN=PBEF1 PE=3 SV=1;sp|P43490|NAMPT_HUMAN Nicotinamide phosphoribosyltransferase OS=Homo sapiens OX=9606 GN=NAMPT PE=1 SV=1;tr|A0A0C4DFS8|A0A0C4DFS8_HUMAN Nicotina	7	36	36	36	6	4	2	34	30	33	28	32	29	6	4	2	34	30	33	28	32	29	6	4	2	34	30	33	28	32	29	76.8	76.8	76.8	55.52	491	491;491;368;241;81;88;60	0	323.31	19.3	13.6	6.1
A0A024R725;A0A3B3IRL5;C9J381;B4DNJ7;B3KRZ3;Q6ZNB1;Q5H9Q6;P20839	A0A024R725;A0A3B3IRL5;C9J381;B4DNJ7;B3KRZ3;Q6ZNB1;Q5H9Q6;P20839	3;3;3;3;3;3;3;3	3;3;3;3;3;3;3;3	3;3;3;3;3;3;3;3	Inosine-5-monophosphate dehydrogenase;Inosine-5-monophosphate dehydrogenase 1	IMPDH1;IMPDH;DKFZp781N0678	tr|A0A024R725|A0A024R725_HUMAN Inosine-5-monophosphate dehydrogenase OS=Homo sapiens OX=9606 GN=IMPDH1 PE=3 SV=1;tr|A0A3B3IRL5|A0A3B3IRL5_HUMAN Inosine-5-monophosphate dehydrogenase (Fragment) OS=Homo sapiens OX=9606 GN=IMPDH1 PE=1 SV=1;tr|C9J381|C9J381_	8	3	3	3	0	0	0	1	2	1	0	0	0	0	0	0	1	2	1	0	0	0	0	0	0	1	2	1	0	0	0	10.8	10.8	10.8	40.984	380	380;509;513;514;522;530;599;514	0	9.9638	0	0	0
A0A024R732;Q13425;H7BY41;H0YCS0;A0A140TA73	A0A024R732;Q13425	4;4;1;1;1	4;4;1;1;1	4;4;1;1;1	Beta-2-syntrophin	SNTB2	tr|A0A024R732|A0A024R732_HUMAN Syntrophin, beta 2 (Dystrophin-associated protein A1, 59kDa, basic component 2), isoform CRA_a OS=Homo sapiens OX=9606 GN=SNTB2 PE=4 SV=1;sp|Q13425|SNTB2_HUMAN Beta-2-syntrophin OS=Homo sapiens OX=9606 GN=SNTB2 PE=1 SV=1	5	4	4	4	1	2	3	0	0	0	1	1	2	1	2	3	0	0	0	1	1	2	1	2	3	0	0	0	1	1	2	12.6	12.6	12.6	57.949	540	540;540;139;162;193	0	9.4394	1.7	7.2	9.6
Q6IAW5;B3KQF5;B3KNG6;A0A024R755;O43852;H0Y875	Q6IAW5;B3KQF5;B3KNG6;A0A024R755;O43852;H0Y875	2;2;2;2;2;1	2;2;2;2;2;1	2;2;2;2;2;1	Calumenin	CALU	tr|Q6IAW5|Q6IAW5_HUMAN CALU protein OS=Homo sapiens OX=9606 GN=CALU PE=2 SV=1;tr|B3KQF5|B3KQF5_HUMAN cDNA FLJ90381 fis, clone NT2RP2005035, highly similar to Calumenin OS=Homo sapiens OX=9606 PE=2 SV=1;tr|B3KNG6|B3KNG6_HUMAN cDNA FLJ14554 fis, clone NT2RM2	6	2	2	2	0	2	1	0	0	0	0	0	0	0	2	1	0	0	0	0	0	0	0	2	1	0	0	0	0	0	0	7.6	7.6	7.6	37.106	315	315;315;315;315;315;147	0.0026438	2.8271	0	7.6	3.5
P08581;A0A024R759;A0A024R728;E6Y365;B4DLF5;B5A930;Q59EB3;B5A931;B5A934;B5A933;B5A937;B5A936;B5A938;B5A935;B5A941;B5A942;H7C174;B5A943;B5A940;B4DPY6;C9JKM5;H7C130;A0PJF7;Q9UEJ3	P08581;A0A024R759;A0A024R728;E6Y365;B4DLF5;B5A930	61;61;60;47;42;37;30;30;30;30;29;29;28;28;20;20;15;13;12;7;3;3;2;2	61;61;60;47;42;37;30;30;30;30;29;29;28;28;20;20;15;13;12;7;3;3;2;2	17;17;17;4;16;1;16;1;1;1;1;1;1;1;0;1;3;1;1;6;0;3;2;2	Hepatocyte growth factor receptor;Receptor protein-tyrosine kinase	MET	sp|P08581|MET_HUMAN Hepatocyte growth factor receptor OS=Homo sapiens OX=9606 GN=MET PE=1 SV=4;tr|A0A024R759|A0A024R759_HUMAN Met proto-oncogene (Hepatocyte growth factor receptor), isoform CRA_c OS=Homo sapiens OX=9606 GN=MET PE=3 SV=1;tr|A0A024R728|A0A02	24	61	61	17	4	5	4	52	48	50	45	48	47	4	5	4	52	48	50	45	48	47	2	5	2	15	12	13	11	11	10	58.1	58.1	17.8	155.54	1390	1390;1390;1408;934;960;823;712;755;719;661;664;691;621;697;518;468;214;413;408;260;190;158;94;47	0	323.31	3.6	5.8	3.8
B2R6H7;A0A024R794;Q9Y5L0;C9J7E5;E9PFH4;B3KMX1;B3KM69	B2R6H7;A0A024R794;Q9Y5L0;C9J7E5;E9PFH4	11;11;11;10;9;5;5	11;11;11;10;9;5;5	11;11;11;10;9;5;5	Transportin-3	TNPO3	tr|B2R6H7|B2R6H7_HUMAN cDNA, FLJ92955, highly similar to Homo sapiens transportin-SR (TRN-SR), mRNA OS=Homo sapiens OX=9606 PE=2 SV=1;tr|A0A024R794|A0A024R794_HUMAN Transportin 3, isoform CRA_b OS=Homo sapiens OX=9606 GN=TNPO3 PE=4 SV=1;sp|Q9Y5L0|TNPO3_HUM	7	11	11	11	2	2	1	6	8	6	5	5	5	2	2	1	6	8	6	5	5	5	2	2	1	6	8	6	5	5	5	20.5	20.5	20.5	104.23	923	923;923;923;957;857;480;523	0	59.872	3.5	4	1.3
A0A024R7A8;P15121;Q59EL5;E9PCX2;E9PEF9;O15289	A0A024R7A8;P15121;Q59EL5;E9PCX2	25;25;19;19;5;1	25;25;19;19;5;1	24;24;19;19;5;1	Aldose reductase	AKR1B1	tr|A0A024R7A8|A0A024R7A8_HUMAN Aldo-keto reductase family 1, member B1 (Aldose reductase), isoform CRA_a OS=Homo sapiens OX=9606 GN=AKR1B1 PE=4 SV=1;sp|P15121|ALDR_HUMAN Aldo-keto reductase family 1 member B1 OS=Homo sapiens OX=9606 GN=AKR1B1 PE=1 SV=3;tr|	6	25	25	24	10	12	9	24	25	24	24	24	25	10	12	9	24	25	24	24	24	25	10	11	9	23	24	23	23	23	24	83.2	83.2	83.2	35.853	316	316;316;260;263;102;22	0	323.31	41.8	47.8	40.2
K7EQA9;Q6FG59;A0A024R7B7;Q16543;K7EKQ2;K7EIU0;A1L0W4;K7EL68	K7EQA9;Q6FG59;A0A024R7B7;Q16543;K7EKQ2	3;3;3;3;2;1;1;1	3;3;3;3;2;1;1;1	3;3;3;3;2;1;1;1	Hsp90 co-chaperone Cdc37;Hsp90 co-chaperone Cdc37, N-terminally processed	CDC37	tr|K7EQA9|K7EQA9_HUMAN Hsp90 co-chaperone Cdc37 (Fragment) OS=Homo sapiens OX=9606 GN=CDC37 PE=1 SV=1;tr|Q6FG59|Q6FG59_HUMAN CDC37 protein OS=Homo sapiens OX=9606 GN=CDC37 PE=2 SV=1;tr|A0A024R7B7|A0A024R7B7_HUMAN CDC37 cell division cycle 37 homolog (S. ce	8	3	3	3	1	3	1	2	2	2	2	1	0	1	3	1	2	2	2	2	1	0	1	3	1	2	2	2	2	1	0	19.1	19.1	19.1	27.435	230	230;378;378;378;353;104;110;184	0	30.783	3.9	19.1	9.1
Q12906;A0A024R7C7;F4ZW66;F4ZW64;F4ZW65;A8K590;Q59GP7;B4DFG4;B4DDF3;K7EQR9;K7EKJ9;K7ER69;A0A0S2Z5K8;V9HWK4;Q96SI9;K7ENK6;K7EJ09;K7EM82;K7ERM6;K7EKY0;K7ELV3	Q12906;A0A024R7C7;F4ZW66;F4ZW64;F4ZW65;A8K590;Q59GP7;B4DFG4	23;23;21;21;20;20;13;13;7;6;5;3;3;3;3;2;2;2;2;1;1	23;23;21;21;20;20;13;13;7;6;5;3;3;3;3;2;2;2;2;1;1	23;23;21;21;20;20;13;13;7;6;5;3;3;3;3;2;2;2;2;1;1	Interleukin enhancer-binding factor 3	ILF3	sp|Q12906|ILF3_HUMAN Interleukin enhancer-binding factor 3 OS=Homo sapiens OX=9606 GN=ILF3 PE=1 SV=3;tr|A0A024R7C7|A0A024R7C7_HUMAN Interleukin enhancer binding factor 3, 90kDa, isoform CRA_d OS=Homo sapiens OX=9606 GN=ILF3 PE=4 SV=1;tr|F4ZW66|F4ZW66_HUMAN	21	23	23	23	3	6	4	10	13	14	19	19	13	3	6	4	10	13	14	19	19	13	3	6	4	10	13	14	19	19	13	36.7	36.7	36.7	95.337	894	894;894;898;702;706;702;450;506;288;180;254;161;657;672;672;79;122;99;77;158;116	0	166.46	5.5	9.5	7.3
A0A024R7D5;J3KMZ9;P01130;Q9UH51;H0YMD1;H0YM92;A0A0E3KII0;A0A0E3MS57;H0YMQ3;A0A5B8PB45;E1B4S5	A0A024R7D5;J3KMZ9;P01130;Q9UH51;H0YMD1	16;16;16;15;15;7;3;3;3;1;1	16;16;16;15;15;7;3;3;3;1;1	16;16;16;15;15;7;3;3;3;1;1	Low-density lipoprotein receptor	LDLR	tr|A0A024R7D5|A0A024R7D5_HUMAN Low density lipoprotein receptor (Familial hypercholesterolemia), isoform CRA_b OS=Homo sapiens OX=9606 GN=LDLR PE=4 SV=1;tr|J3KMZ9|J3KMZ9_HUMAN Low-density lipoprotein receptor (Fragment) OS=Homo sapiens OX=9606 GN=LDLR PE=1	11	16	16	16	8	11	8	8	8	7	9	11	10	8	11	8	8	8	7	9	11	10	8	11	8	8	8	7	9	11	10	26.9	26.9	26.9	95.375	860	860;945;860;837;948;309;112;134;170;30;41	0	114.88	16.7	19.8	15.1
K7EIP7;K7ERW0;K7ENM8;A0A024R7E1;Q9BWQ6	K7EIP7;K7ERW0;K7ENM8;A0A024R7E1;Q9BWQ6	3;3;3;3;3	3;3;3;3;3	3;3;3;3;3	Protein YIPF;Protein YIPF2	YIPF2	tr|K7EIP7|K7EIP7_HUMAN Protein YIPF (Fragment) OS=Homo sapiens OX=9606 GN=YIPF2 PE=1 SV=1;tr|K7ERW0|K7ERW0_HUMAN Protein YIPF (Fragment) OS=Homo sapiens OX=9606 GN=YIPF2 PE=1 SV=1;tr|K7ENM8|K7ENM8_HUMAN Protein YIPF2 OS=Homo sapiens OX=9606 GN=YIPF2 PE=1 S	5	3	3	3	1	3	1	0	0	0	0	0	0	1	3	1	0	0	0	0	0	0	1	3	1	0	0	0	0	0	0	39.8	39.8	39.8	20.715	186	186;217;277;316;316	0	44.866	15.6	39.8	15.6
I6L9H2;Q59FP7;A0A024R7E3;P26358;B3KVA0;K7ENW7	I6L9H2;Q59FP7;A0A024R7E3;P26358	9;9;9;9;4;1	9;9;9;9;4;1	9;9;9;9;4;1	DNA (cytosine-5)-methyltransferase;DNA (cytosine-5)-methyltransferase 1	DNMT1	tr|I6L9H2|I6L9H2_HUMAN DNA (cytosine-5)-methyltransferase OS=Homo sapiens OX=9606 GN=DNMT1 PE=2 SV=1;tr|Q59FP7|Q59FP7_HUMAN DNA (Cytosine-5-)-methyltransferase 1 variant (Fragment) OS=Homo sapiens OX=9606 PE=2 SV=1;tr|A0A024R7E3|A0A024R7E3_HUMAN DNA (cytos	6	9	9	9	5	2	4	1	2	1	0	1	0	5	2	4	1	2	1	0	1	0	5	2	4	1	2	1	0	1	0	8.3	8.3	8.3	171.07	1511	1511;1606;1678;1616;540;389	0	18.765	4.2	1.6	3.8
A0A0S2Z4D8;A0A0S2Z4W7;A0A024R7F1;K7ELL7;B4DJQ5;P14314;A0A0S2Z4A0;A2VCQ4;A0A0C4DGP4	A0A0S2Z4D8;A0A0S2Z4W7;A0A024R7F1;K7ELL7;B4DJQ5;P14314;A0A0S2Z4A0;A2VCQ4;A0A0C4DGP4	2;2;2;2;2;2;1;1;1	2;2;2;2;2;2;1;1;1	2;2;2;2;2;2;1;1;1	Glucosidase 2 subunit beta	PRKCSH	tr|A0A0S2Z4D8|A0A0S2Z4D8_HUMAN Protein kinase C substrate 80K-H isoform 1 (Fragment) OS=Homo sapiens OX=9606 GN=PRKCSH PE=2 SV=1;tr|A0A0S2Z4W7|A0A0S2Z4W7_HUMAN Protein kinase C substrate 80K-H isoform 2 (Fragment) OS=Homo sapiens OX=9606 GN=PRKCSH PE=2 SV=	9	2	2	2	0	0	0	0	0	0	1	1	2	0	0	0	0	0	0	1	1	2	0	0	0	0	0	0	1	1	2	6.5	6.5	6.5	45.124	399	399;406;527;535;535;528;134;181;200	0	12.136	0	0	0
M0R2S2;A5PKY0;B4DQX5;A0A024R7G6;M0R165;A8K5P4;B4DME4;Q9UBC2	M0R2S2;A5PKY0;B4DQX5;A0A024R7G6;M0R165;A8K5P4;B4DME4;Q9UBC2	2;2;2;2;2;2;2;2	2;2;2;2;2;2;2;2	2;2;2;2;2;2;2;2	Epidermal growth factor receptor substrate 15-like 1	EPS15L1	tr|M0R2S2|M0R2S2_HUMAN Epidermal growth factor receptor substrate 15-like 1 OS=Homo sapiens OX=9606 GN=EPS15L1 PE=1 SV=1;tr|A5PKY0|A5PKY0_HUMAN EPS15L1 protein (Fragment) OS=Homo sapiens OX=9606 GN=EPS15L1 PE=2 SV=1;tr|B4DQX5|B4DQX5_HUMAN cDNA FLJ56132, hi	8	2	2	2	0	1	1	0	0	0	0	0	0	0	1	1	0	0	0	0	0	0	0	1	1	0	0	0	0	0	0	6.9	6.9	6.9	49.856	447	447;600;644;754;756;756;767;864	0.0020141	3.0431	0	2.5	4.5
B4E0Z6;A0A024R7H5;Q10589	B4E0Z6;A0A024R7H5;Q10589	3;3;3	3;3;3	3;3;3	Bone marrow stromal antigen 2	BST2	tr|B4E0Z6|B4E0Z6_HUMAN cDNA FLJ59809, highly similar to Bone marrow stromal antigen 2 OS=Homo sapiens OX=9606 PE=2 SV=1;tr|A0A024R7H5|A0A024R7H5_HUMAN Bone marrow stromal antigen 2 OS=Homo sapiens OX=9606 GN=BST2 PE=4 SV=1;sp|Q10589|BST2_HUMAN Bone marrow	3	3	3	3	2	3	2	0	0	0	0	0	0	2	3	2	0	0	0	0	0	0	2	3	2	0	0	0	0	0	0	15.3	15.3	15.3	23.537	216	216;180;180	0	15.719	11.6	15.3	11.6
K7EM11;A0A024R7I1;A8K2I7;A0A024R7I0;O14908;K7ESN1	K7EM11;A0A024R7I1;A8K2I7;A0A024R7I0;O14908;K7ESN1	2;2;2;2;2;1	2;2;2;2;2;1	2;2;2;2;2;1	PDZ domain-containing protein GIPC1	GIPC1	tr|K7EM11|K7EM11_HUMAN PDZ domain-containing protein GIPC1 (Fragment) OS=Homo sapiens OX=9606 GN=GIPC1 PE=1 SV=1;tr|A0A024R7I1|A0A024R7I1_HUMAN GIPC PDZ domain containing family, member 1, isoform CRA_b OS=Homo sapiens OX=9606 GN=GIPC1 PE=4 SV=1;tr|A8K2I7|	6	2	2	2	0	1	0	0	0	1	0	0	0	0	1	0	0	0	1	0	0	0	0	1	0	0	0	1	0	0	0	22.7	22.7	22.7	13.988	128	128;236;333;333;333;159	0	4.4775	0	10.2	0
P61006;A0A024R7I3;P51153;Q504R6;H0YMN7;A0A024RB27;D3DV69;Q59EP4;A0A2R8YFB8;G3V196;A8K6I8;A0A0A1HAV6;G5EMR8;A0A2R8YDI9;Q53SX4;M0R257;G5ELZ6;B3KTE3;H0YL94;H0YLJ8;P59190;P20337;Q96E17;G5ELZ5	P61006;A0A024R7I3	6;6;2;2;2;2;2;2;1;1;1;1;1;1;1;1;1;1;1;1;1;1;1;1	5;5;1;1;1;1;1;1;0;0;1;1;0;0;0;1;0;0;0;0;0;1;1;0	4;4;0;0;0;0;0;0;0;0;0;0;0;0;0;0;0;0;0;0;0;0;0;0	Ras-related protein Rab-8A	RAB8A	sp|P61006|RAB8A_HUMAN Ras-related protein Rab-8A OS=Homo sapiens OX=9606 GN=RAB8A PE=1 SV=1;tr|A0A024R7I3|A0A024R7I3_HUMAN RAB8A, member RAS oncogene family, isoform CRA_a OS=Homo sapiens OX=9606 GN=RAB8A PE=4 SV=1	24	6	5	4	4	3	5	3	3	4	5	4	4	3	2	4	2	2	3	4	4	4	3	2	4	2	2	3	3	3	3	32.9	27.5	23.7	23.668	207	207;207;203;244;92;203;166;152;246;237;219;219;212;44;42;115;109;81;48;47;212;219;227;119	0	22.168	22.2	15	29
B4DHS5;A0A024R7I5;Q9NXH9;A8K8L2;K7EQQ8;A0A024R7G3;B4E3A3;K7EQY6;K7EMZ2;K7ENI9;K7EQU7;K7ERR5;K7EJX9	B4DHS5;A0A024R7I5;Q9NXH9;A8K8L2;K7EQQ8;A0A024R7G3	10;10;10;9;6;6;4;2;2;2;2;1;1	10;10;10;9;6;6;4;2;2;2;2;1;1	10;10;10;9;6;6;4;2;2;2;2;1;1	tRNA (guanine(26)-N(2))-dimethyltransferase	TRMT1	tr|B4DHS5|B4DHS5_HUMAN tRNA (guanine(26)-N(2))-dimethyltransferase OS=Homo sapiens OX=9606 PE=2 SV=1;tr|A0A024R7I5|A0A024R7I5_HUMAN tRNA (guanine(26)-N(2))-dimethyltransferase OS=Homo sapiens OX=9606 GN=TRMT1 PE=3 SV=1;sp|Q9NXH9|TRM1_HUMAN tRNA (guanine(26	13	10	10	10	3	3	5	3	3	6	7	5	10	3	3	5	3	3	6	7	5	10	3	3	5	3	3	6	7	5	10	26.5	26.5	26.5	58.38	532	532;659;659;659;297;369;354;85;101;105;145;113;191	0	67.121	10.5	9	14.3
A0A024R7I7;B4DE50;P20336;S4R3Q3	A0A024R7I7;B4DE50;P20336;S4R3Q3	2;2;2;1	1;1;1;1	1;1;1;1	Ras-related protein Rab-3A	RAB3A	tr|A0A024R7I7|A0A024R7I7_HUMAN H.sapiens ras-related Hrab3A protein OS=Homo sapiens OX=9606 GN=RAB3A PE=2 SV=1;tr|B4DE50|B4DE50_HUMAN cDNA FLJ59582, highly similar to Ras-related protein Rab-3A OS=Homo sapiens OX=9606 PE=2 SV=1;sp|P20336|RAB3A_HUMAN Ras-re	4	2	1	1	0	0	0	0	1	0	1	1	2	0	0	0	0	1	0	0	0	1	0	0	0	0	1	0	0	0	1	10.5	6.8	6.8	24.984	220	220;292;220;125	0.0013652	3.3029	0	0	0
A8K8B9;A0A024R7J0;P17612;Q15136;B7ZA00;A0A087WVC4;B2RB89;A0A0A0MS54;B4E2L0;P22694;B7Z708;K7ERP6	A8K8B9;A0A024R7J0;P17612;Q15136;B7ZA00;A0A087WVC4;B2RB89;A0A0A0MS54;B4E2L0;P22694	6;6;6;3;3;3;3;3;3;3;2;2	6;6;6;3;3;3;3;3;3;3;2;2	5;5;5;3;2;2;2;2;2;2;2;2	cAMP-dependent protein kinase catalytic subunit alpha;cAMP-dependent protein kinase catalytic subunit beta	PRKACA;KIN27;PRKACB	tr|A8K8B9|A8K8B9_HUMAN cDNA FLJ77368, highly similar to Homo sapiens protein kinase, cAMP-dependent, catalytic, alpha (PRKACA), transcript variant 2, mRNA OS=Homo sapiens OX=9606 PE=2 SV=1;tr|A0A024R7J0|A0A024R7J0_HUMAN Protein kinase, cAMP-dependent, cata	12	6	6	5	0	0	1	2	2	3	3	3	4	0	0	1	2	2	3	3	3	4	0	0	1	2	2	3	2	2	4	17.8	17.8	15.2	39.879	343	343;351;351;207;314;338;351;357;398;351;230;251	0	15.873	0	0	5
Q9BXS5;Q59EK3;A0A024R7K8;B3KNH5;K7EJL1;B4DDG7;E7ENJ6;B4DN99;K7EQX3;K7EPJ8;Q9Y6Q5;K7ER75;A0A087WZX7;Q53GI5;K7ENA7;K7EQ90;B3KN68;K7EK69;K7EL08;K7ERH5;K7EJJ1	Q9BXS5;Q59EK3;A0A024R7K8;B3KNH5;K7EJL1;B4DDG7;E7ENJ6;B4DN99	12;12;12;11;10;10;10;10;5;3;2;2;2;2;2;2;2;1;1;1;1	12;12;12;11;10;10;10;10;5;3;2;2;2;2;2;2;2;1;1;1;1	12;12;12;11;10;10;10;10;5;3;2;2;2;2;2;2;2;1;1;1;1	AP-1 complex subunit mu-1	AP1M1	sp|Q9BXS5|AP1M1_HUMAN AP-1 complex subunit mu-1 OS=Homo sapiens OX=9606 GN=AP1M1 PE=1 SV=3;tr|Q59EK3|Q59EK3_HUMAN Adaptor-related protein complex 1, mu 1 subunit variant (Fragment) OS=Homo sapiens OX=9606 PE=2 SV=1;tr|A0A024R7K8|A0A024R7K8_HUMAN Adaptor-re	21	12	12	12	3	2	5	9	7	8	9	9	8	3	2	5	9	7	8	9	9	8	3	2	5	9	7	8	9	9	8	39.5	39.5	39.5	48.586	423	423;466;423;423;351;351;370;370;176;125;423;105;128;423;136;64;423;44;128;103;245	0	43.542	10.4	5.9	17.5
M0QXG9;M0R3F4;M0R2A4;M0R2K3;M0R193;M0R0I0;J3KQS6;A0A024R7L2;Q9NWV8;M0R3H9	M0QXG9;M0R3F4;M0R2A4;M0R2K3;M0R193;M0R0I0;J3KQS6;A0A024R7L2;Q9NWV8	3;3;3;3;3;3;3;3;3;1	3;3;3;3;3;3;3;3;3;1	1;1;1;1;1;1;1;1;1;1	BRISC and BRCA1-A complex member 1	BABAM1;HSPC142	tr|M0QXG9|M0QXG9_HUMAN BRISC and BRCA1-A complex member 1 OS=Homo sapiens OX=9606 GN=BABAM1 PE=1 SV=2;tr|M0R3F4|M0R3F4_HUMAN BRISC and BRCA1-A complex member 1 (Fragment) OS=Homo sapiens OX=9606 GN=BABAM1 PE=1 SV=1;tr|M0R2A4|M0R2A4_HUMAN BRISC and BRCA1-A	10	3	3	1	0	0	0	1	3	1	3	3	3	0	0	0	1	3	1	3	3	3	0	0	0	1	1	0	1	1	1	55.6	55.6	24.1	11.545	108	108;181;193;200;218;225;254;329;329;60	0	40.119	0	0	0
A0A024R7L5;A0A024R7L8;Q92900;B3KY55;A0A059XBJ1;A0A059XAL2;A0A059XAJ5;A0A059XG67;A0A059X4U2;A0A059XG73;A0A059XBJ6;A0A059XAM1;Q6ZUC8	A0A024R7L5;A0A024R7L8;Q92900	32;32;32;7;3;3;3;2;2;1;1;1;1	32;32;32;7;3;3;3;2;2;1;1;1;1	32;32;32;7;3;3;3;2;2;1;1;1;1	Regulator of nonsense transcripts 1	UPF1	tr|A0A024R7L5|A0A024R7L5_HUMAN UPF1 OS=Homo sapiens OX=9606 GN=UPF1 PE=2 SV=1;tr|A0A024R7L8|A0A024R7L8_HUMAN UPF1 regulator of nonsense transcripts homolog (Yeast), isoform CRA_a OS=Homo sapiens OX=9606 GN=UPF1 PE=4 SV=1;sp|Q92900|RENT1_HUMAN Regulator of	13	32	32	32	21	24	17	8	10	10	10	9	10	21	24	17	8	10	10	10	9	10	21	24	17	8	10	10	10	9	10	40.2	40.2	40.2	123.03	1118	1118;1129;1129;373;93;93;93;93;93;165;165;165;180	0	198.04	24.2	30.9	24.1
E9PQA6;A8K0C2;A0A024R7L6;Q96EY5;E9PLL0;M0QZK6;E9PJW8	E9PQA6;A8K0C2;A0A024R7L6;Q96EY5;E9PLL0	3;3;3;3;2;1;1	3;3;3;3;2;1;1	3;3;3;3;2;1;1	Multivesicular body subunit 12A	MVB12A;LOC93343	tr|E9PQA6|E9PQA6_HUMAN Multivesicular body subunit 12A OS=Homo sapiens OX=9606 GN=MVB12A PE=1 SV=1;tr|A8K0C2|A8K0C2_HUMAN cDNA FLJ75950 OS=Homo sapiens OX=9606 PE=2 SV=1;tr|A0A024R7L6|A0A024R7L6_HUMAN Uncharacterized protein OS=Homo sapiens OX=9606 GN=LOC9	7	3	3	3	2	1	1	1	2	0	2	2	1	2	1	1	1	2	0	2	2	1	2	1	1	1	2	0	2	2	1	16.5	16.5	16.5	28.703	273	273;273;273;273;121;122;199	0	12.347	12.1	5.5	5.5
B2R8A2;A0A024R7M0;Q9BVK6	B2R8A2;A0A024R7M0;Q9BVK6	2;2;2	2;2;2	2;2;2	Transmembrane emp24 domain-containing protein 9	TMED9	tr|B2R8A2|B2R8A2_HUMAN cDNA, FLJ93804, highly similar to Homo sapiens gp25L2 protein (HSGP25L2G), mRNA OS=Homo sapiens OX=9606 PE=2 SV=1;tr|A0A024R7M0|A0A024R7M0_HUMAN Transmembrane emp24 protein transport domain containing 9, isoform CRA_a OS=Homo sapiens	3	2	2	2	2	2	2	0	0	0	0	0	0	2	2	2	0	0	0	0	0	0	2	2	2	0	0	0	0	0	0	8.4	8.4	8.4	25.077	214	214;235;235	0	36.478	8.4	8.4	8.4
B4DVP5;A0A024R7P8;Q59F30;P22455;A0A024R7S1;J3KPQ0;H0Y9P2;P22607;Q8NI16;H0YE20;X5D2G8;Q0IJ44;A8E633;Q8NI15;F8W9L4;D3DRD4;A0A0A0MR25;A0A5P8NAS4;D3DRD5;A0A141AXF8;A0A141AXF5;S4R381;D2CGD1;D3DRD3;A0A141AXF7;H7C265;V5YQU3;A0A141AXF1;A0A141AXF4;A0A141AXF0;A0A141AXF3;H7BXU9;A0A141AXF6;A0A141AXF2;E7EVR7;B5A965;D3DRD6;P21802	B4DVP5;A0A024R7P8;Q59F30;P22455;A0A024R7S1;J3KPQ0;H0Y9P2	11;11;11;11;11;11;8;2;2;2;2;2;2;2;1;1;1;1;1;1;1;1;1;1;1;1;1;1;1;1;1;1;1;1;1;1;1;1	11;11;11;11;11;11;8;2;2;2;2;2;2;2;1;1;1;1;1;1;1;1;1;1;1;1;1;1;1;1;1;1;1;1;1;1;1;1	9;9;9;9;9;9;7;0;0;0;0;0;0;0;0;0;0;0;0;0;0;0;0;0;0;0;0;0;0;0;0;0;0;0;0;1;0;0	Receptor protein-tyrosine kinase;Fibroblast growth factor receptor;Fibroblast growth factor receptor 4	FGFR4	tr|B4DVP5|B4DVP5_HUMAN Fibroblast growth factor receptor OS=Homo sapiens OX=9606 PE=2 SV=1;tr|A0A024R7P8|A0A024R7P8_HUMAN Fibroblast growth factor receptor OS=Homo sapiens OX=9606 GN=FGFR4 PE=3 SV=1;tr|Q59F30|Q59F30_HUMAN Fibroblast growth factor receptor	38	11	11	9	5	7	9	0	0	0	0	0	0	5	7	9	0	0	0	0	0	0	4	5	7	0	0	0	0	0	0	21.1	21.1	18.3	80.446	734	734;802;1034;802;762;734;280;806;771;134;807;480;480;769;792;724;821;767;838;751;749;593;732;724;660;371;1574;680;679;678;677;669;634;555;707;446;384;821	0	42.778	9.9	13.6	17.2
A0A024R7S3;P09497;D6RJD1;H0Y9Q6	A0A024R7S3;P09497	5;5;2;1	5;5;2;1	5;5;2;1	Clathrin light chain B	CLTB	tr|A0A024R7S3|A0A024R7S3_HUMAN Clathrin light chain OS=Homo sapiens OX=9606 GN=CLTB PE=3 SV=1;sp|P09497|CLCB_HUMAN Clathrin light chain B OS=Homo sapiens OX=9606 GN=CLTB PE=1 SV=1	4	5	5	5	1	3	2	2	3	1	0	0	0	1	3	2	2	3	1	0	0	0	1	3	2	2	3	1	0	0	0	22.7	22.7	22.7	23.181	211	211;229;125;81	0	8.3225	4.7	13.3	9.5
A0A024R7T3;P52597;B4DKS8;A0A1B0GW42	A0A024R7T3;P52597;B4DKS8	12;12;10;2	12;12;10;2	10;10;8;2	Heterogeneous nuclear ribonucleoprotein F;Heterogeneous nuclear ribonucleoprotein F, N-terminally processed	HNRPF;HNRNPF	tr|A0A024R7T3|A0A024R7T3_HUMAN Heterogeneous nuclear ribonucleoprotein F, isoform CRA_a OS=Homo sapiens OX=9606 GN=HNRPF PE=4 SV=1;sp|P52597|HNRPF_HUMAN Heterogeneous nuclear ribonucleoprotein F OS=Homo sapiens OX=9606 GN=HNRNPF PE=1 SV=3;tr|B4DKS8|B4DKS8_	4	12	12	10	12	12	11	6	8	7	4	4	4	12	12	11	6	8	7	4	4	4	10	10	9	5	7	6	3	3	3	57.1	57.1	50.6	45.671	415	415;415;338;98	0	323.31	57.1	57.1	52.5
A0A3B3IU45;B4DLA6;B3KMX0;A0A024R7U6;A0A3B3IT92;P33991;A0A3B3ITP6;A0A3B3IS57;E5RG31;A0A3B3IRR8;A4FS09	A0A3B3IU45;B4DLA6;B3KMX0;A0A024R7U6;A0A3B3IT92;P33991;A0A3B3ITP6;A0A3B3IS57;E5RG31	18;18;18;18;18;18;16;15;14;6;1	18;18;18;18;18;18;16;15;14;6;1	18;18;18;18;18;18;16;15;14;6;1	DNA replication licensing factor MCM4	MCM4	tr|A0A3B3IU45|A0A3B3IU45_HUMAN DNA helicase OS=Homo sapiens OX=9606 GN=MCM4 PE=1 SV=1;tr|B4DLA6|B4DLA6_HUMAN DNA helicase OS=Homo sapiens OX=9606 PE=2 SV=1;tr|B3KMX0|B3KMX0_HUMAN DNA helicase OS=Homo sapiens OX=9606 PE=2 SV=1;tr|A0A024R7U6|A0A024R7U6_HUMAN	11	18	18	18	10	9	12	7	5	7	5	4	0	10	9	12	7	5	7	5	4	0	10	9	12	7	5	7	5	4	0	32	32	32	91.19	813	813;823;863;863;904;863;742;749;582;191;85	0	96.245	17.2	16	21.8
A0A024R7X3;A0A024R7U9;Q9UI12;G3V126;B4E054;B3KUZ7;Q8TF11;E5RG49;E5RHH0;E5RK31;E5RJG1	A0A024R7X3;A0A024R7U9;Q9UI12;G3V126;B4E054;B3KUZ7;Q8TF11	9;9;9;8;8;8;6;2;2;1;1	9;9;9;8;8;8;6;2;2;1;1	9;9;9;8;8;8;6;2;2;1;1	V-type proton ATPase subunit H	ATP6V1H	tr|A0A024R7X3|A0A024R7X3_HUMAN V-type proton ATPase subunit H OS=Homo sapiens OX=9606 GN=ATP6V1H PE=3 SV=1;tr|A0A024R7U9|A0A024R7U9_HUMAN V-type proton ATPase subunit H OS=Homo sapiens OX=9606 GN=ATP6V1H PE=3 SV=1;sp|Q9UI12|VATH_HUMAN V-type proton ATPase	11	9	9	9	4	3	5	2	0	2	5	4	5	4	3	5	2	0	2	5	4	5	4	3	5	2	0	2	5	4	5	28	28	28	54.151	465	465;483;483;443;457;483;476;101;102;36;48	0	32.542	11.6	9.9	17
A0A024R7V6;P61019;E9PKL7;A0A0A1HAW1;H7C125;O75546;H0YD31;E9PE37;Q9UL31;A0A1D5RMT4;H0YDL5;Q6PIK3	A0A024R7V6;P61019;E9PKL7;A0A0A1HAW1	14;14;10;10;4;4;4;3;2;1;1;1	14;14;10;10;4;4;4;3;2;1;1;1	7;7;4;5;3;3;1;0;0;1;0;0	Ras-related protein Rab-2A	RAB2;RAB2A	tr|A0A024R7V6|A0A024R7V6_HUMAN RAB2, member RAS oncogene family, isoform CRA_a OS=Homo sapiens OX=9606 GN=RAB2 PE=4 SV=1;sp|P61019|RAB2A_HUMAN Ras-related protein Rab-2A OS=Homo sapiens OX=9606 GN=RAB2A PE=1 SV=1;tr|E9PKL7|E9PKL7_HUMAN Ras-related protein	12	14	14	7	9	6	7	8	9	8	8	11	9	9	6	7	8	9	8	8	11	9	4	4	3	3	4	3	4	5	4	83	83	46.7	23.545	212	212;212;181;212;104;118;135;62;43;10;69;121	0	144.68	55.2	36.3	40.1
Q9NX62;A0A024R7W0;H0YBS3	Q9NX62;A0A024R7W0	3;3;1	3;3;1	3;3;1	Inositol monophosphatase 3	IMPAD1	sp|Q9NX62|IMPA3_HUMAN Golgi-resident adenosine 3,5-bisphosphate 3-phosphatase OS=Homo sapiens OX=9606 GN=IMPAD1 PE=1 SV=1;tr|A0A024R7W0|A0A024R7W0_HUMAN Inositol monophosphatase domain containing 1, isoform CRA_a OS=Homo sapiens OX=9606 GN=IMPAD1 PE=4 S	3	3	3	3	0	2	1	0	0	0	0	0	1	0	2	1	0	0	0	0	0	1	0	2	1	0	0	0	0	0	1	9.2	9.2	9.2	38.681	359	359;359;82	0	4.1456	0	5.8	3.3
A0A024R7W9;Q92905;Q59GH5;E5RHH5;E5RHF2;E5RFS1;E5RG35;E5RK55;H0UI27	A0A024R7W9;Q92905;Q59GH5;E5RHH5	11;11;9;6;4;1;1;1;1	11;11;9;6;4;1;1;1;1	11;11;9;6;4;1;1;1;1	COP9 signalosome complex subunit 5	COPS5	tr|A0A024R7W9|A0A024R7W9_HUMAN COP9 constitutive photomorphogenic homolog subunit 5 (Arabidopsis), isoform CRA_a OS=Homo sapiens OX=9606 GN=COPS5 PE=2 SV=1;sp|Q92905|CSN5_HUMAN COP9 signalosome complex subunit 5 OS=Homo sapiens OX=9606 GN=COPS5 PE=1 SV=4;t	9	11	11	11	3	2	2	3	6	6	8	8	9	3	2	2	3	6	6	8	8	9	3	2	2	3	6	6	8	8	9	47.3	47.3	47.3	37.578	334	334;334;276;197;151;57;68;78;132	0	94.359	9.3	4.5	6.9
E5RHG8;A0A024R7Y5;Q15369;R4GMY8	E5RHG8;A0A024R7Y5;Q15369;R4GMY8	7;7;7;4	7;7;7;4	7;7;7;4	Transcription elongation factor B polypeptide 1	TCEB1	tr|E5RHG8|E5RHG8_HUMAN Elongin-C (Fragment) OS=Homo sapiens OX=9606 GN=ELOC PE=1 SV=1;tr|A0A024R7Y5|A0A024R7Y5_HUMAN Transcription elongation factor B (SIII), polypeptide 1 (15kDa, elongin C), isoform CRA_a OS=Homo sapiens OX=9606 GN=TCEB1 PE=3 SV=1;sp|Q15	4	7	7	7	2	3	3	6	5	7	5	4	4	2	3	3	6	5	7	5	4	4	2	3	3	6	5	7	5	4	4	83.1	83.1	83.1	9.9601	89	89;112;112;65	0	172.66	38.2	51.7	51.7
A0A024R7Z5;O00560;B4DHN5;E9PBU7;B4DQ93	A0A024R7Z5;O00560;B4DHN5;E9PBU7;B4DQ93	17;17;11;11;11	17;17;11;11;11	5;5;2;2;2	Syntenin-1	SDCBP	tr|A0A024R7Z5|A0A024R7Z5_HUMAN Syndecan binding protein (Syntenin), isoform CRA_c OS=Homo sapiens OX=9606 GN=SDCBP PE=4 SV=1;sp|O00560|SDCB1_HUMAN Syntenin-1 OS=Homo sapiens OX=9606 GN=SDCBP PE=1 SV=1;tr|B4DHN5|B4DHN5_HUMAN Syntenin-1 OS=Homo sapiens OX=96	5	17	17	5	12	14	13	12	12	12	15	15	16	12	14	13	12	12	12	15	15	16	3	4	4	3	3	4	4	4	5	76.2	76.2	17.1	32.444	298	298;298;239;244;266	0	323.31	58.1	58.4	62.4
A0A024R806;Q9BT73	A0A024R806;Q9BT73	2;2	2;2	2;2	Proteasome assembly chaperone 3	MGC10911;PSMG3	tr|A0A024R806|A0A024R806_HUMAN Uncharacterized protein OS=Homo sapiens OX=9606 GN=MGC10911 PE=4 SV=1;sp|Q9BT73|PSMG3_HUMAN Proteasome assembly chaperone 3 OS=Homo sapiens OX=9606 GN=PSMG3 PE=1 SV=1	2	2	2	2	0	0	0	1	0	1	2	1	1	0	0	0	1	0	1	2	1	1	0	0	0	1	0	1	2	1	1	32	32	32	13.104	122	122;122	0	5.7615	0	0	0
A0A024R811;Q53H82	A0A024R811;Q53H82	6;6	6;6	6;6	Beta-lactamase-like protein 2	LACTB2	tr|A0A024R811|A0A024R811_HUMAN Lactamase, beta 2, isoform CRA_a OS=Homo sapiens OX=9606 GN=LACTB2 PE=2 SV=1;sp|Q53H82|LACB2_HUMAN Endoribonuclease LACTB2 OS=Homo sapiens OX=9606 GN=LACTB2 PE=1 SV=2	2	6	6	6	0	0	0	0	0	0	3	5	2	0	0	0	0	0	0	3	5	2	0	0	0	0	0	0	3	5	2	29.9	29.9	29.9	32.805	288	288;288	0	18.286	0	0	0
A8MUD9;O95036;A0A024R814;P18124	A8MUD9;O95036;A0A024R814;P18124	4;4;4;4	4;4;4;4	4;4;4;4	60S ribosomal protein L7	RPL7;WUGSC:H_RG054D04.1	tr|A8MUD9|A8MUD9_HUMAN 60S ribosomal protein L7 OS=Homo sapiens OX=9606 GN=RPL7 PE=1 SV=1;tr|O95036|O95036_HUMAN Similar to 60S ribosomal protein L7; similar to P18124 (PID:d133021) OS=Homo sapiens OX=9606 GN=WUGSC:H_RG054D04.1 PE=4 SV=1;tr|A0A024R814|A0A0	4	4	4	4	2	1	2	1	2	1	2	3	2	2	1	2	1	2	1	2	3	2	2	1	2	1	2	1	2	3	2	27.9	27.9	27.9	24.433	208	208;247;259;248	0	44.44	17.8	9.1	17.8
A0A024R816;Q9C0H2;H7C3T6;Q69YH1	A0A024R816;Q9C0H2	10;10;2;1	10;10;2;1	10;10;2;1	Protein tweety homolog;Protein tweety homolog 3	TTYH3	tr|A0A024R816|A0A024R816_HUMAN Protein tweety homolog OS=Homo sapiens OX=9606 GN=TTYH3 PE=3 SV=1;sp|Q9C0H2|TTYH3_HUMAN Protein tweety homolog 3 OS=Homo sapiens OX=9606 GN=TTYH3 PE=1 SV=3	4	10	10	10	8	8	9	3	3	5	2	1	3	8	8	9	3	3	5	2	1	3	8	8	9	3	3	5	2	1	3	24.9	24.9	24.9	57.544	523	523;523;186;17	0	225.29	19.9	19.9	21.2
A0A024R821;P55884;B4DV79;A4D210;B4DXN6;Q96G38;Q86UM1;C9JZG1;C9JQN7;Q59FS8	A0A024R821;P55884;B4DV79;A4D210;B4DXN6;Q96G38	41;41;40;40;37;35;17;14;12;10	41;41;40;40;37;35;17;14;12;10	41;41;40;40;37;35;17;14;12;10	Eukaryotic translation initiation factor 3 subunit B	EIF3S9;EIF3B	tr|A0A024R821|A0A024R821_HUMAN Eukaryotic translation initiation factor 3 subunit B OS=Homo sapiens OX=9606 GN=EIF3S9 PE=3 SV=1;sp|P55884|EIF3B_HUMAN Eukaryotic translation initiation factor 3 subunit B OS=Homo sapiens OX=9606 GN=EIF3B PE=1 SV=3;tr|B4DV79|	10	41	41	41	21	22	22	26	28	27	25	23	27	21	22	22	26	28	27	25	23	27	21	22	22	26	28	27	25	23	27	59.5	59.5	59.5	92.48	814	814;814;738;775;661;622;385;302;153;170	0	323.31	40.7	37.6	37.7
A0A024R829;Q9NRF9	A0A024R829;Q9NRF9	1;1	1;1	1;1	DNA polymerase epsilon subunit 3	POLE3	tr|A0A024R829|A0A024R829_HUMAN Polymerase (DNA directed), epsilon 3 (P17 subunit), isoform CRA_a OS=Homo sapiens OX=9606 GN=POLE3 PE=4 SV=1;sp|Q9NRF9|DPOE3_HUMAN DNA polymerase epsilon subunit 3 OS=Homo sapiens OX=9606 GN=POLE3 PE=1 SV=1	2	1	1	1	0	0	0	1	1	0	1	1	0	0	0	0	1	1	0	1	1	0	0	0	0	1	1	0	1	1	0	8.2	8.2	8.2	16.859	147	147;147	0	4.0644	0	0	0
E5RG13;E5RIP7;H0YBL1;A0A024R830;A0A140VJL8;P29218	E5RG13;E5RIP7;H0YBL1;A0A024R830;A0A140VJL8;P29218	1;1;1;1;1;1	1;1;1;1;1;1	1;1;1;1;1;1	Inositol monophosphatase 1	IMPA1	tr|E5RG13|E5RG13_HUMAN Inositol monophosphatase 1 (Fragment) OS=Homo sapiens OX=9606 GN=IMPA1 PE=1 SV=1;tr|E5RIP7|E5RIP7_HUMAN Inositol-1-monophosphatase (Fragment) OS=Homo sapiens OX=9606 GN=IMPA1 PE=1 SV=8;tr|H0YBL1|H0YBL1_HUMAN Inositol-1-monophosphatas	6	1	1	1	0	0	0	0	1	1	1	1	1	0	0	0	0	1	1	1	1	1	0	0	0	0	1	1	1	1	1	7.2	7.2	7.2	17.059	153	153;180;265;277;336;277	0.0098826	2.1011	0	0	0
P61106;A0A024R845;X6RFL8	P61106;A0A024R845;X6RFL8	17;17;15	17;17;15	17;17;15	Ras-related protein Rab-14	RAB14	sp|P61106|RAB14_HUMAN Ras-related protein Rab-14 OS=Homo sapiens OX=9606 GN=RAB14 PE=1 SV=4;tr|A0A024R845|A0A024R845_HUMAN RAB14, member RAS oncogene family, isoform CRA_a OS=Homo sapiens OX=9606 GN=RAB14 PE=4 SV=1;tr|X6RFL8|X6RFL8_HUMAN Ras-related protei	3	17	17	17	8	9	7	12	11	11	11	9	12	8	9	7	12	11	11	11	9	12	8	9	7	12	11	11	11	9	12	82.3	82.3	82.3	23.897	215	215;215;181	0	169.74	54	59.1	41.4
A0A024R861;O00743;B7Z3E2;Q5T1S7	A0A024R861;O00743;B7Z3E2	10;10;5;3	10;10;5;3	10;10;5;3	Serine/threonine-protein phosphatase;Serine/threonine-protein phosphatase 6 catalytic subunit;Serine/threonine-protein phosphatase 6 catalytic subunit, N-terminally processed	PPP6C	tr|A0A024R861|A0A024R861_HUMAN Serine/threonine-protein phosphatase OS=Homo sapiens OX=9606 GN=PPP6C PE=2 SV=1;sp|O00743|PPP6_HUMAN Serine/threonine-protein phosphatase 6 catalytic subunit OS=Homo sapiens OX=9606 GN=PPP6C PE=1 SV=1;tr|B7Z3E2|B7Z3E2_HUMAN c	4	10	10	10	1	2	1	6	6	5	5	5	5	1	2	1	6	6	5	5	5	5	1	2	1	6	6	5	5	5	5	49.5	49.5	49.5	35.144	305	305;305;158;125	0	64.731	8.9	10.2	6.2
F8W9S7;A0A024R875;A0A024R862;A0A024R8A2;Q14C86;B0QZ65;B4DGD8;C9IZ08;B4DK42;C9IZX9;B3KMM3;B3KTX2;A0A0A0MQV8;B3KN67;H0Y4E7;H0Y7I9	F8W9S7;A0A024R875;A0A024R862;A0A024R8A2;Q14C86;B0QZ65;B4DGD8;C9IZ08;B4DK42	3;3;3;3;3;2;2;2;2;1;1;1;1;1;1;1	3;3;3;3;3;2;2;2;2;1;1;1;1;1;1;1	3;3;3;3;3;2;2;2;2;1;1;1;1;1;1;1	GTPase-activating protein and VPS9 domain-containing protein 1	GAPVD1	tr|F8W9S7|F8W9S7_HUMAN GTPase-activating protein and VPS9 domain-containing protein 1 OS=Homo sapiens OX=9606 GN=GAPVD1 PE=1 SV=1;tr|A0A024R875|A0A024R875_HUMAN GTPase activating protein and VPS9 domains 1, isoform CRA_a OS=Homo sapiens OX=9606 GN=GAPVD1 P	16	3	3	3	0	1	1	0	0	1	0	0	0	0	1	1	0	0	1	0	0	0	0	1	1	0	0	1	0	0	0	2.8	2.8	2.8	157.46	1412	1412;1433;1460;1487;1478;497;756;988;993;117;171;493;629;823;830;837	0	6.1829	0	0.7	1.3
B2R780;A0A024R868;Q9UKU9;B4DTH4;Q53F22;O95841	B2R780;A0A024R868;Q9UKU9	4;4;4;1;1;1	4;4;4;1;1;1	4;4;4;1;1;1	Angiopoietin-related protein 2	ANGPTL2	tr|B2R780|B2R780_HUMAN cDNA, FLJ93320, highly similar to Homo sapiens angiopoietin-like 2 (ANGPTL2), mRNA OS=Homo sapiens OX=9606 PE=2 SV=1;tr|A0A024R868|A0A024R868_HUMAN Angiopoietin-like 2, isoform CRA_a OS=Homo sapiens OX=9606 GN=ANGPTL2 PE=4 SV=1;sp|Q9	6	4	4	4	1	4	2	0	0	0	1	2	1	1	4	2	0	0	0	1	2	1	1	4	2	0	0	0	1	2	1	10.8	10.8	10.8	57.05	493	493;493;493;280;491;491	0	39.454	3.4	10.8	5.9
A0A024R870;Q6UWE0	A0A024R870;Q6UWE0	1;1	1;1	1;1	E3 ubiquitin-protein ligase LRSAM1	LRSAM1	tr|A0A024R870|A0A024R870_HUMAN Leucine rich repeat and sterile alpha motif containing 1, isoform CRA_a OS=Homo sapiens OX=9606 GN=LRSAM1 PE=4 SV=1;sp|Q6UWE0|LRSM1_HUMAN E3 ubiquitin-protein ligase LRSAM1 OS=Homo sapiens OX=9606 GN=LRSAM1 PE=1 SV=1	2	1	1	1	0	0	1	0	0	0	0	0	0	0	0	1	0	0	0	0	0	0	0	0	1	0	0	0	0	0	0	4	4	4	83.593	723	723;723	0	3.9256	0	0	4
A0A024R872;Q96TA1;Q9H8K1;Q2YD88;Q9H6L6	A0A024R872;Q96TA1	31;31;13;9;4	31;31;13;9;4	31;31;13;9;4	Niban-like protein 1	C9orf88;FAM129B	tr|A0A024R872|A0A024R872_HUMAN Chromosome 9 open reading frame 88, isoform CRA_a OS=Homo sapiens OX=9606 GN=C9orf88 PE=4 SV=1;sp|Q96TA1|NIBA2_HUMAN Protein Niban 2 OS=Homo sapiens OX=9606 GN=NIBAN2 PE=1 SV=3	5	31	31	31	4	5	4	20	26	22	22	19	18	4	5	4	20	26	22	22	19	18	4	5	4	20	26	22	22	19	18	59.5	59.5	59.5	82.682	733	733;746;396;327;201	0	323.31	9.3	12.8	10.1
P50750;A0A024R880;B5BU53;B2R9L6;F8VXD2;A0A024RBH0;Q9BRL4;A0A2R8YD28;B4DGP5;F5H6Z0;A0A024R996;A0A140VK97;A0A024R183;B4DK03;B7Z8T0;B4DK59;A0A087X209;A0A2R8YF61;A0A2R8Y7W5;J3QSD7;A0A2R8Y4Z0;A0A024RA66;A0A024RA85;Q59G02;A0A087WZU2;A0A2R8YEB7;H0YAZ9;F8VZZ0;B4DHU6;Q9BWF9;Q9BVE2;Q96GA5;E7EUK8;F8VZ51;A0A2R8Y644;Q8IWB3;B3KX76;B4DER5;A0A024R980;E5RGN0;Q9NYV4;Q96Q40;Q00537;Q00536;Q07002;O94921;Q6LC83;Q14004	P50750;A0A024R880;B5BU53;B2R9L6;F8VXD2;A0A024RBH0;Q9BRL4;A0A2R8YD28;B4DGP5;F5H6Z0;A0A024R996;A0A140VK97;A0A024R183;B4DK03;B7Z8T0;B4DK59;A0A087X209;A0A2R8YF61;A0A2R8Y7W5;J3QSD7;A0A2R8Y4Z0;A0A024RA66;A0A024RA85;Q59G02;A0A087WZU2;A0A2R8YEB7;H0YAZ9;F8VZZ0;B4DHU6;Q9BWF9;Q9BVE2;Q96GA5;E7EUK8;F8VZ51;A0A2R8Y644;Q8IWB3;B3KX76;B4DER5;A0A024R980;E5RGN0;Q9NYV4;Q96Q40;Q00537;Q00536;Q07002;O94921;Q6LC83;Q14004	2;2;2;2;1;1;1;1;1;1;1;1;1;1;1;1;1;1;1;1;1;1;1;1;1;1;1;1;1;1;1;1;1;1;1;1;1;1;1;1;1;1;1;1;1;1;1;1	1;1;1;1;0;0;0;0;0;0;0;0;0;0;0;0;0;0;0;0;0;0;0;0;0;0;0;0;0;0;0;0;0;0;0;0;0;0;0;0;0;0;0;0;0;0;0;0	1;1;1;1;0;0;0;0;0;0;0;0;0;0;0;0;0;0;0;0;0;0;0;0;0;0;0;0;0;0;0;0;0;0;0;0;0;0;0;0;0;0;0;0;0;0;0;0	Cyclin-dependent kinase 9;Cyclin-dependent kinase 12;Cyclin-dependent kinase 15;Cyclin-dependent kinase 17;Cyclin-dependent kinase 16;Cyclin-dependent kinase 18;Cyclin-dependent kinase 14;Cyclin-dependent kinase 13	CDK9;CDK4;PCTK2;PCTK1;CDK17;PCTK3;CDK13;CDK12;CDC2L5;CDK16;CDK14;CDK15;CDK18	sp|P50750|CDK9_HUMAN Cyclin-dependent kinase 9 OS=Homo sapiens OX=9606 GN=CDK9 PE=1 SV=3;tr|A0A024R880|A0A024R880_HUMAN Cyclin-dependent kinase 9 (CDC2-related kinase), isoform CRA_a OS=Homo sapiens OX=9606 GN=CDK9 PE=3 SV=1;tr|B5BU53|B5BU53_HUMAN Cyclin-d	48	2	1	1	1	2	1	2	2	1	1	1	1	0	1	0	1	1	0	0	0	0	0	1	0	1	1	0	0	0	0	5.4	3.2	3.2	42.777	372	372;372;372;372;132;523;448;456;470;470;474;496;502;504;601;340;418;915;1099;1201;1308;1452;1512;436;448;143;260;186;374;283;324;395;340;208;239;231;157;385;504;393;1490;435;523;496;474;469;229;1512	0.0017036	3.2666	2.2	5.4	2.2
A0A024R882;P27105;B4E2V5;B4DZK8;F8VSL7;B4E310	A0A024R882;P27105;B4E2V5;B4DZK8	11;11;10;10;5;4	11;11;10;10;5;4	11;11;10;10;5;4	Erythrocyte band 7 integral membrane protein	STOM	tr|A0A024R882|A0A024R882_HUMAN Stomatin, isoform CRA_a OS=Homo sapiens OX=9606 GN=STOM PE=4 SV=1;sp|P27105|STOM_HUMAN Erythrocyte band 7 integral membrane protein OS=Homo sapiens OX=9606 GN=STOM PE=1 SV=3;tr|B4E2V5|B4E2V5_HUMAN cDNA FLJ52062, highly simila	6	11	11	11	10	8	9	0	0	0	3	1	2	10	8	9	0	0	0	3	1	2	10	8	9	0	0	0	3	1	2	56.9	56.9	56.9	31.73	288	288;288;237;280;168;187	0	196.02	52.8	36.8	48.6
A0A024R883;O75348;F2Z307;O95670	A0A024R883;O75348;F2Z307;O95670	2;2;1;1	2;2;1;1	2;2;1;1	V-type proton ATPase subunit G 1;V-type proton ATPase subunit G 2	ATP6V1G1;ATP6V1G2-DDX39B;ATP6V1G2	tr|A0A024R883|A0A024R883_HUMAN V-type proton ATPase subunit G OS=Homo sapiens OX=9606 GN=ATP6V1G1 PE=3 SV=1;sp|O75348|VATG1_HUMAN V-type proton ATPase subunit G 1 OS=Homo sapiens OX=9606 GN=ATP6V1G1 PE=1 SV=3;tr|F2Z307|F2Z307_HUMAN V-type proton ATPase sub	4	2	2	2	2	0	0	0	0	0	1	1	1	2	0	0	0	0	0	1	1	1	2	0	0	0	0	0	1	1	1	22	22	22	13.757	118	118;118;99;118	0	6.2657	22	0	0
F5H7V9;D3YHM4;A7MBN2;E9PC84;J3QSU6;A0A024R884;Q4LE33;P24821;F5H5D6;B4E1W8	F5H7V9;D3YHM4;A7MBN2;E9PC84;J3QSU6;A0A024R884;Q4LE33;P24821;F5H5D6;B4E1W8	2;2;2;2;2;2;2;2;1;1	2;2;2;2;2;2;2;2;1;1	2;2;2;2;2;2;2;2;1;1	Tenascin	TNC;TNC variant protein	tr|F5H7V9|F5H7V9_HUMAN Tenascin OS=Homo sapiens OX=9606 GN=TNC PE=1 SV=1;tr|D3YHM4|D3YHM4_HUMAN Tenascin-C isoform 14/AD1/16 OS=Homo sapiens OX=9606 PE=2 SV=1;tr|A7MBN2|A7MBN2_HUMAN TNC protein OS=Homo sapiens OX=9606 GN=TNC PE=2 SV=1;tr|E9PC84|E9PC84_HUMA	10	2	2	2	0	0	0	1	1	0	1	1	2	0	0	0	1	1	0	1	1	2	0	0	0	1	1	0	1	1	2	1.7	1.7	1.7	201.14	1838	1838;1840;1927;1928;2019;2201;2233;2201;92;1080	0	26.841	0	0	0
A0A384P5S9;A0A024R889;Q13813;A0A0D9SF54;A0A0D9SGF6;Q9UG16;B4DGT1;Q14917;B4DTV8;A0A1B0GTB7;A0A0D9SFH4;A0A0D9SFF6	A0A384P5S9;A0A024R889;Q13813;A0A0D9SF54;A0A0D9SGF6;Q9UG16	32;32;32;31;31;23;9;8;6;1;1;1	32;32;32;31;31;23;9;8;6;1;1;1	32;32;32;31;31;23;9;8;6;1;1;1	Spectrin alpha chain, non-erythrocytic 1	SPTAN1;DKFZp564P0562	tr|A0A384P5S9|A0A384P5S9_HUMAN Epididymis secretory sperm binding protein OS=Homo sapiens OX=9606 PE=2 SV=1;tr|A0A024R889|A0A024R889_HUMAN Spectrin, alpha, non-erythrocytic 1 (Alpha-fodrin), isoform CRA_g OS=Homo sapiens OX=9606 GN=SPTAN1 PE=4 SV=1;sp|Q138	12	32	32	32	2	5	3	9	8	11	21	13	21	2	5	3	9	8	11	21	13	21	2	5	3	9	8	11	21	13	21	18.2	18.2	18.2	282.28	2452	2452;2452;2472;2457;2498;1325;1312;475;1176;22;68;153	0	194.43	1.3	3.5	1.8
A0A0C4DFV9;B2RCX0;A0A024R895;Q5VXV3;Q01105;A0A087X027;P0DME0	A0A0C4DFV9;B2RCX0;A0A024R895;Q5VXV3;Q01105;A0A087X027;P0DME0	2;2;2;2;2;1;1	2;2;2;2;2;1;1	2;2;2;2;2;1;1	Protein SET;Protein SETSIP	SET;SETSIP	tr|A0A0C4DFV9|A0A0C4DFV9_HUMAN Protein SET OS=Homo sapiens OX=9606 GN=SET PE=1 SV=1;tr|B2RCX0|B2RCX0_HUMAN cDNA, FLJ96345, Homo sapiens SET translocation (myeloid leukemia-associated) (SET),mRNA OS=Homo sapiens OX=9606 PE=2 SV=1;tr|A0A024R895|A0A024R895_HU	7	2	2	2	0	1	1	0	0	0	1	0	1	0	1	1	0	0	0	1	0	1	0	1	1	0	0	0	1	0	1	17.3	17.3	17.3	31.124	266	266;277;277;290;290;292;302	0	66.172	0	12	12
A0A024R897;B3KPC7;Q9BPX5	A0A024R897;B3KPC7;Q9BPX5	2;2;2	2;2;2	2;2;2	Actin-related protein 2/3 complex subunit 5;Actin-related protein 2/3 complex subunit 5-like protein	ARPC5L	tr|A0A024R897|A0A024R897_HUMAN Actin-related protein 2/3 complex subunit 5 OS=Homo sapiens OX=9606 GN=ARPC5L PE=2 SV=1;tr|B3KPC7|B3KPC7_HUMAN Actin-related protein 2/3 complex subunit 5 OS=Homo sapiens OX=9606 PE=2 SV=1;sp|Q9BPX5|ARP5L_HUMAN Actin-related	3	2	2	2	0	0	0	2	2	1	2	2	2	0	0	0	2	2	1	2	2	2	0	0	0	2	2	1	2	2	2	16.3	16.3	16.3	16.941	153	153;153;153	0	11.832	0	0	0
A0A494C1F2;A0A024R8B6;P35658;A0A494BZU9;A0A494C0J0;B4DZN4;E9PKD2;B7ZAX0;B7ZAV2;B4DYZ6;H0Y837;Q7Z3C4;A0A0A0MSW3	A0A494C1F2;A0A024R8B6;P35658;A0A494BZU9	4;4;4;2;1;1;1;1;1;1;1;1;1	4;4;4;2;1;1;1;1;1;1;1;1;1	4;4;4;2;1;1;1;1;1;1;1;1;1	Nuclear pore complex protein Nup214	NUP214	tr|A0A494C1F2|A0A494C1F2_HUMAN Nuclear pore complex protein Nup214 OS=Homo sapiens OX=9606 GN=NUP214 PE=1 SV=1;tr|A0A024R8B6|A0A024R8B6_HUMAN Nucleoporin 214kDa, isoform CRA_b OS=Homo sapiens OX=9606 GN=NUP214 PE=4 SV=1;sp|P35658|NU214_HUMAN Nuclear pore c	13	4	4	4	1	0	0	0	1	2	2	2	2	1	0	0	0	1	2	2	2	2	1	0	0	0	1	2	2	2	2	3.5	3.5	3.5	212.48	2078	2078;2131;2090;720;187;435;495;916;916;916;967;1519;1519	0	21.255	1.1	0	0
A0A024R8B8;Q9H7P6;B7Z1P9;F8W922;B7Z4X0;Q9H7N7	A0A024R8B8;Q9H7P6;B7Z1P9;F8W922;B7Z4X0	10;10;9;6;5;4	10;10;9;6;5;4	10;10;9;6;5;4	Multivesicular body subunit 12B	C9orf28;MVB12B	tr|A0A024R8B8|A0A024R8B8_HUMAN Chromosome 9 open reading frame 28, isoform CRA_a OS=Homo sapiens OX=9606 GN=C9orf28 PE=4 SV=1;sp|Q9H7P6|MB12B_HUMAN Multivesicular body subunit 12B OS=Homo sapiens OX=9606 GN=MVB12B PE=1 SV=2;tr|B7Z1P9|B7Z1P9_HUMAN cDNA FLJ5	6	10	10	10	7	6	8	0	0	0	0	0	0	7	6	8	0	0	0	0	0	0	7	6	8	0	0	0	0	0	0	58.3	58.3	58.3	35.619	319	319;319;304;205;214;188	0	52.986	38.2	42.9	46.7
A0A024R8C8;Q9NVG8;Q59F95;B4DHM6;A0A024R8B1;B3KNG3	A0A024R8C8;Q9NVG8;Q59F95;B4DHM6;A0A024R8B1	7;7;6;5;4;1	7;7;6;5;4;1	7;7;6;5;4;1	TBC1 domain family member 13	TBC1D13	tr|A0A024R8C8|A0A024R8C8_HUMAN Epididymis secretory sperm binding protein OS=Homo sapiens OX=9606 GN=TBC1D13 PE=2 SV=1;sp|Q9NVG8|TBC13_HUMAN TBC1 domain family member 13 OS=Homo sapiens OX=9606 GN=TBC1D13 PE=1 SV=3;tr|Q59F95|Q59F95_HUMAN TBC1 domain family	6	7	7	7	0	0	0	2	3	2	5	5	6	0	0	0	2	3	2	5	5	6	0	0	0	2	3	2	5	5	6	24.8	24.8	24.8	46.553	400	400;400;355;324;275;113	0	23.962	0	0	0
A0A024R8E4;Q9BV86;S4R338;S4R344;S4R3J7	A0A024R8E4;Q9BV86;S4R338	4;4;2;1;1	4;4;2;1;1	4;4;2;1;1	N-terminal Xaa-Pro-Lys N-methyltransferase 1;N-terminal Xaa-Pro-Lys N-methyltransferase 1, N-terminally processed	C9orf32;NTMT1	tr|A0A024R8E4|A0A024R8E4_HUMAN Chromosome 9 open reading frame 32, isoform CRA_a OS=Homo sapiens OX=9606 GN=C9orf32 PE=4 SV=1;sp|Q9BV86|NTM1A_HUMAN N-terminal Xaa-Pro-Lys N-methyltransferase 1 OS=Homo sapiens OX=9606 GN=NTMT1 PE=1 SV=3;tr|S4R338|S4R338_HUM	5	4	4	4	2	1	1	1	1	2	2	2	2	2	1	1	1	1	2	2	2	2	2	1	1	1	1	2	2	2	2	23.8	23.8	23.8	25.387	223	223;223;135;70;109	0	10.484	14.3	6.7	6.7
B4DGI3;E5KBQ3;A0A024R8H5;Q12933	B4DGI3;E5KBQ3;A0A024R8H5;Q12933	2;2;2;2	2;2;2;2	2;2;2;2	TNF receptor-associated factor 2	TRAF2	tr|B4DGI3|B4DGI3_HUMAN TNF receptor-associated factor OS=Homo sapiens OX=9606 PE=2 SV=1;tr|E5KBQ3|E5KBQ3_HUMAN TNF receptor-associated factor OS=Homo sapiens OX=9606 GN=TRAF2 PE=2 SV=1;tr|A0A024R8H5|A0A024R8H5_HUMAN TNF receptor-associated factor OS=Homo s	4	2	2	2	0	1	0	0	0	1	0	0	0	0	1	0	0	0	1	0	0	0	0	1	0	0	0	1	0	0	0	5.1	5.1	5.1	50.605	455	455;501;501;501	0.0020332	3.1757	0	2.9	0
B5BU78;A0A024R8J2;Q12974;Q93096	B5BU78;A0A024R8J2;Q12974;Q93096	1;1;1;1	1;1;1;1	1;1;1;1	Protein tyrosine phosphatase type IVA 2;Protein tyrosine phosphatase type IVA 1	PTP4A1;PTP4A2	tr|B5BU78|B5BU78_HUMAN Protein tyrosine phosphatase type IVA protein 1 OS=Homo sapiens OX=9606 GN=PTP4A1 PE=2 SV=1;tr|A0A024R8J2|A0A024R8J2_HUMAN Protein tyrosine phosphatase type IVA, member 1, isoform CRA_a OS=Homo sapiens OX=9606 GN=PTP4A1 PE=4 SV=1;sp|	4	1	1	1	1	1	1	0	0	0	0	0	0	1	1	1	0	0	0	0	0	0	1	1	1	0	0	0	0	0	0	5.2	5.2	5.2	19.787	173	173;173;167;173	0.0057343	2.3506	5.2	5.2	5.2
B7ZLD8;B7ZLD5;A0A024R8K7;A0A024R8T0;A0A024R8N2;P16144;Q59H46;B4E3N0;Q2VP98;J3QRK0	B7ZLD8;B7ZLD5;A0A024R8K7;A0A024R8T0;A0A024R8N2;P16144;Q59H46	9;9;9;9;9;9;8;4;3;1	9;9;9;9;9;9;8;4;3;1	9;9;9;9;9;9;8;4;3;1	Integrin beta;Integrin beta-4	ITGB4	tr|B7ZLD8|B7ZLD8_HUMAN Integrin beta OS=Homo sapiens OX=9606 GN=ITGB4 PE=2 SV=1;tr|B7ZLD5|B7ZLD5_HUMAN Integrin beta OS=Homo sapiens OX=9606 GN=ITGB4 PE=2 SV=1;tr|A0A024R8K7|A0A024R8K7_HUMAN Integrin beta OS=Homo sapiens OX=9606 GN=ITGB4 PE=3 SV=1;tr|A0A02	10	9	9	9	1	0	0	5	4	5	0	2	1	1	0	0	5	4	5	0	2	1	1	0	0	5	4	5	0	2	1	8	8	8	195.04	1752	1752;1752;1752;1822;1875;1822;1515;628;644;201	0	38.407	1.4	0	0
K7EIN1;K7ESN4;K7EIJ0;K7ENL2;A6NG10;K7EMC9;A0A024R8L1;Q969T9;K7EIK1;B4DFL8;Q7Z511	K7EIN1;K7ESN4;K7EIJ0;K7ENL2;A6NG10;K7EMC9;A0A024R8L1;Q969T9;K7EIK1;B4DFL8;Q7Z511	2;2;2;2;2;2;2;2;1;1;1	2;2;2;2;2;2;2;2;1;1;1	2;2;2;2;2;2;2;2;1;1;1	WW domain-binding protein 2	WBP2	tr|K7EIN1|K7EIN1_HUMAN WW domain-binding protein 2 (Fragment) OS=Homo sapiens OX=9606 GN=WBP2 PE=1 SV=1;tr|K7ESN4|K7ESN4_HUMAN WW domain-binding protein 2 (Fragment) OS=Homo sapiens OX=9606 GN=WBP2 PE=1 SV=1;tr|K7EIJ0|K7EIJ0_HUMAN WW domain-binding protein	11	2	2	2	1	2	1	2	0	1	0	2	1	1	2	1	2	0	1	0	2	1	1	2	1	2	0	1	0	2	1	21.1	21.1	21.1	11.967	114	114;152;167;231;239;257;261;261;205;210;261	0	6.9036	8.8	21.1	8.8
Q14344;A0A024R8M0;B4DWV9	Q14344;A0A024R8M0;B4DWV9	8;8;7	8;8;7	8;8;7	Guanine nucleotide-binding protein subunit alpha-13	GNA13	sp|Q14344|GNA13_HUMAN Guanine nucleotide-binding protein subunit alpha-13 OS=Homo sapiens OX=9606 GN=GNA13 PE=1 SV=2;tr|A0A024R8M0|A0A024R8M0_HUMAN Guanine nucleotide binding protein (G protein), alpha 13, isoform CRA_a OS=Homo sapiens OX=9606 GN=GNA13 PE=	3	8	8	8	5	3	2	0	2	0	2	1	2	5	3	2	0	2	0	2	1	2	5	3	2	0	2	0	2	1	2	26	26	26	44.049	377	377;377;352	0	34.126	17.8	10.6	8
A0A024R8M4;Q14558;C9JNQ3;B4DP31;C9J168;C9JUN4	A0A024R8M4;Q14558	7;7;3;3;2;1	6;6;3;2;1;1	6;6;3;2;1;1	Phosphoribosyl pyrophosphate synthase-associated protein 1	PRPSAP1	tr|A0A024R8M4|A0A024R8M4_HUMAN Phosphoribosyl pyrophosphate synthetase-associated protein 1, isoform CRA_a OS=Homo sapiens OX=9606 GN=PRPSAP1 PE=4 SV=1;sp|Q14558|KPRA_HUMAN Phosphoribosyl pyrophosphate synthase-associated protein 1 OS=Homo sapiens OX=9606	6	7	6	6	4	3	3	4	3	5	5	5	6	4	3	3	4	3	4	5	5	6	4	3	3	4	3	4	5	5	6	27	23	23	39.393	356	356;356;104;282;230;157	0	66.524	15.7	12.4	11
B5BUF9;B5BU32;A0A384MDV9;K7ERV3;A0A024R8N6;P04183;K7ES52;K7ERJ1	B5BUF9;B5BU32;A0A384MDV9;K7ERV3;A0A024R8N6;P04183;K7ES52;K7ERJ1	2;2;2;2;2;2;1;1	2;2;2;2;2;2;1;1	2;2;2;2;2;2;1;1	Thymidine kinase;Thymidine kinase, cytosolic	TK1	tr|B5BUF9|B5BUF9_HUMAN Thymidine kinase (Fragment) OS=Homo sapiens OX=9606 GN=TK1 PE=2 SV=1;tr|B5BU32|B5BU32_HUMAN Thymidine kinase OS=Homo sapiens OX=9606 GN=TK1 PE=2 SV=1;tr|A0A384MDV9|A0A384MDV9_HUMAN Thymidine kinase OS=Homo sapiens OX=9606 PE=2 SV=1;t	8	2	2	2	1	1	0	2	2	2	2	2	2	1	1	0	2	2	2	2	2	2	1	1	0	2	2	2	2	2	2	14.5	14.5	14.5	25.44	234	234;234;234;267;276;234;180;187	0	6.879	7.7	6.8	0
A8MXZ4;A0A024R8N9;A0A0C4DFY5;Q9NQ84;J9JIE0;Q9NXI0	A8MXZ4;A0A024R8N9;A0A0C4DFY5;Q9NQ84;J9JIE0;Q9NXI0	8;8;8;8;7;7	8;8;8;8;7;7	8;8;8;8;7;7	G-protein coupled receptor family C group 5 member C	GPRC5C	tr|A8MXZ4|A8MXZ4_HUMAN G-protein-coupled receptor family C group 5 member C OS=Homo sapiens OX=9606 GN=GPRC5C PE=1 SV=3;tr|A0A024R8N9|A0A024R8N9_HUMAN G protein-coupled receptor, family C, group 5, member C, isoform CRA_d OS=Homo sapiens OX=9606 GN=GPRC5C	6	8	8	8	6	8	7	5	5	5	4	3	3	6	8	7	5	5	5	4	3	3	6	8	7	5	5	5	4	3	3	26.7	26.7	26.7	48.186	442	442;453;486;441;126;162	0	157.66	22.2	26.7	20.4
J3KT73;J3QL01;A0A024R8P8;P63173;J3KSP2	J3KT73;J3QL01;A0A024R8P8;P63173;J3KSP2	2;2;2;2;1	2;2;2;2;1	2;2;2;2;1	60S ribosomal protein L38	RPL38	tr|J3KT73|J3KT73_HUMAN 60S ribosomal protein L38 OS=Homo sapiens OX=9606 GN=RPL38 PE=1 SV=1;tr|J3QL01|J3QL01_HUMAN 60S ribosomal protein L38 OS=Homo sapiens OX=9606 GN=RPL38 PE=1 SV=1;tr|A0A024R8P8|A0A024R8P8_HUMAN Ribosomal protein L38, isoform CRA_a OS=H	5	2	2	2	1	1	0	1	2	2	1	1	1	1	1	0	1	2	2	1	1	1	1	1	0	1	2	2	1	1	1	26.6	26.6	26.6	7.5649	64	64;67;70;70;21	0.0026324	2.7792	10.9	10.9	0
A0A024R8R4;Q8TAT6;B4DG89;A0A0D9SFI9;I3L4U9;I3L283;I3L3I1	A0A024R8R4;Q8TAT6;B4DG89	19;19;14;3;3;1;1	19;19;14;3;3;1;1	19;19;14;3;3;1;1	Nuclear protein localization protein 4 homolog	NPLOC4	tr|A0A024R8R4|A0A024R8R4_HUMAN Nuclear protein localization 4 homolog (S. cerevisiae), isoform CRA_a OS=Homo sapiens OX=9606 GN=NPLOC4 PE=4 SV=1;sp|Q8TAT6|NPL4_HUMAN Nuclear protein localization protein 4 homolog OS=Homo sapiens OX=9606 GN=NPLOC4 PE=1 SV=3	7	19	19	19	5	5	3	15	14	10	13	9	12	5	5	3	15	14	10	13	9	12	5	5	3	15	14	10	13	9	12	53	53	53	68.119	608	608;608;456;134;135;110;182	0	199.36	14.6	12.7	7.2
P07237;A0A024R8S5;B4DNL5;H7BZ94;B4DUA5;B4DLN6;H0Y3Z3;Q96C96;I3L398;I3L312;B3KTQ9;B4DJS0;I3L4M2;I3NI03;I3L3U6;I3L3P5;I3L0S0;B4DNP9;I3L514;I3L1Y5	P07237;A0A024R8S5;B4DNL5;H7BZ94;B4DUA5;B4DLN6;H0Y3Z3;Q96C96	37;37;34;32;32;30;20;19;16;15;14;13;9;7;6;6;6;3;2;1	37;37;34;32;32;30;20;19;16;15;14;13;9;7;6;6;6;3;2;1	37;37;34;32;32;30;20;19;16;15;14;13;9;7;6;6;6;3;2;1	Protein disulfide-isomerase	P4HB	sp|P07237|PDIA1_HUMAN Protein disulfide-isomerase OS=Homo sapiens OX=9606 GN=P4HB PE=1 SV=3;tr|A0A024R8S5|A0A024R8S5_HUMAN Protein disulfide-isomerase OS=Homo sapiens OX=9606 GN=P4HB PE=2 SV=1;tr|B4DNL5|B4DNL5_HUMAN Protein disulfide-isomerase OS=Homo sapi	20	37	37	37	14	12	12	27	28	29	33	31	34	14	12	12	27	28	29	33	31	34	14	12	12	27	28	29	33	31	34	70.9	70.9	70.9	57.116	508	508;508;492;464;452;451;274;273;200;208;185;242;117;166;188;156;148;223;106;54	0	323.31	36.8	28.9	29.3
K7ELD9;K7ENG9;A0A024R8T9;O43760;K7ELS8	K7ELD9;K7ENG9;A0A024R8T9;O43760;K7ELS8	2;2;2;2;1	2;2;2;2;1	2;2;2;2;1	Synaptogyrin;Synaptogyrin-2	SYNGR2	tr|K7ELD9|K7ELD9_HUMAN Synaptogyrin-2 OS=Homo sapiens OX=9606 GN=SYNGR2 PE=1 SV=1;tr|K7ENG9|K7ENG9_HUMAN Synaptogyrin-2 OS=Homo sapiens OX=9606 GN=SYNGR2 PE=1 SV=1;tr|A0A024R8T9|A0A024R8T9_HUMAN Synaptogyrin OS=Homo sapiens OX=9606 GN=SYNGR2 PE=3 SV=1;sp|O	5	2	2	2	0	1	0	0	0	1	1	1	1	0	1	0	0	0	1	1	1	1	0	1	0	0	0	1	1	1	1	30.8	30.8	30.8	6.7436	65	65;113;224;224;135	0	4.5514	0	15.4	0
A0A024R8U1;O15427;Q53G91;J3QQV2;J3QSC3;J3QRP8;J3QLE3;J3KTM6;J3QRU2;J3KT83;J3QRA0;J3QQS9;J3KTI8	A0A024R8U1;O15427;Q53G91	6;6;5;2;2;1;1;1;1;1;1;1;1	6;6;5;2;2;1;1;1;1;1;1;1;1	6;6;5;2;2;1;1;1;1;1;1;1;1	Monocarboxylate transporter 4	SLC16A3	tr|A0A024R8U1|A0A024R8U1_HUMAN Solute carrier family 16 (Monocarboxylic acid transporters), member 3, isoform CRA_a OS=Homo sapiens OX=9606 GN=SLC16A3 PE=4 SV=1;sp|O15427|MOT4_HUMAN Monocarboxylate transporter 4 OS=Homo sapiens OX=9606 GN=SLC16A3 PE=1 SV=1	13	6	6	6	4	6	4	2	2	2	2	2	1	4	6	4	2	2	2	2	2	1	4	6	4	2	2	2	2	2	1	14.2	14.2	14.2	49.469	465	465;465;465;263;291;79;135;157;163;219;223;235;306	0	47.767	11	14.2	11
J3QL05;J3KP15;Q8NAK9;Q53FN0;A0A024R8U5;Q01130;B3KUY1;B3KX15;Q6NXQ0;Q8N220;B3KVY2;B3KUF7;A0A024R3A8;Q9BRL6	J3QL05;J3KP15;Q8NAK9;Q53FN0;A0A024R8U5;Q01130;B3KUY1;B3KX15;Q6NXQ0;Q8N220;B3KVY2;B3KUF7	4;4;4;4;4;4;3;2;2;2;2;2;1;1	4;4;4;4;4;4;3;2;2;2;2;2;1;1	4;4;4;4;4;4;3;2;2;2;2;2;1;1	Serine/arginine-rich splicing factor 2	SRSF2;SFRS2	tr|J3QL05|J3QL05_HUMAN Serine/arginine-rich-splicing factor 2 (Fragment) OS=Homo sapiens OX=9606 GN=SRSF2 PE=1 SV=1;tr|J3KP15|J3KP15_HUMAN Serine/arginine-rich-splicing factor 2 (Fragment) OS=Homo sapiens OX=9606 GN=SRSF2 PE=1 SV=8;tr|Q8NAK9|Q8NAK9_HUMAN c	14	4	4	4	4	4	4	0	0	0	0	0	0	4	4	4	0	0	0	0	0	0	4	4	4	0	0	0	0	0	0	32.3	32.3	32.3	15.156	130	130;133;201;221;221;221;209;122;179;186;195;199;282;282	0	157.88	32.3	32.3	32.3
Q8WVQ1;A0A024R8U8;K7EN15	Q8WVQ1;A0A024R8U8;K7EN15	4;4;3	4;4;3	4;4;3	Soluble calcium-activated nucleotidase 1	CANT1	sp|Q8WVQ1|CANT1_HUMAN Soluble calcium-activated nucleotidase 1 OS=Homo sapiens OX=9606 GN=CANT1 PE=1 SV=1;tr|A0A024R8U8|A0A024R8U8_HUMAN Calcium activated nucleotidase 1, isoform CRA_b OS=Homo sapiens OX=9606 GN=CANT1 PE=4 SV=1;tr|K7EN15|K7EN15_HUMAN Solub	3	4	4	4	0	0	0	1	0	1	1	2	0	0	0	0	1	0	1	1	2	0	0	0	0	1	0	1	1	2	0	12.2	12.2	12.2	44.839	401	401;401;264	0	7.3223	0	0	0
Q8TBX0;Q2TU78;E7D7X9;A0A024R8U9;P32322;J3QKT4;J3KQ22;E2QRB3;E7D7Y0;A0A1B2JLU7;B7Z8T1;J3QL24	Q8TBX0;Q2TU78;E7D7X9;A0A024R8U9;P32322;J3QKT4;J3KQ22;E2QRB3;E7D7Y0;A0A1B2JLU7;B7Z8T1	4;4;4;4;4;3;3;3;3;3;2;1	4;4;4;4;4;3;3;3;3;3;2;1	4;4;4;4;4;3;3;3;3;3;2;1	Pyrroline-5-carboxylate reductase;Pyrroline-5-carboxylate reductase 1, mitochondrial	PIG45;PYCR1	tr|Q8TBX0|Q8TBX0_HUMAN PYCR1 protein OS=Homo sapiens OX=9606 PE=2 SV=1;tr|Q2TU78|Q2TU78_HUMAN Proliferation-inducing protein 45 OS=Homo sapiens OX=9606 GN=PIG45 PE=2 SV=1;tr|E7D7X9|E7D7X9_HUMAN Pyrroline-5-carboxylate reductase OS=Homo sapiens OX=9606 PE=2	12	4	4	4	2	3	1	0	0	0	0	0	0	2	3	1	0	0	0	0	0	0	2	3	1	0	0	0	0	0	0	37.4	37.4	37.4	17.718	171	171;199;319;319;319;242;253;288;319;319;240;225	0	11.05	21.1	24	7.6
A0A024R8V0;A0A024R8Q0;K7EL40;K7EK18;K7EIE4;K7EQD7;K7ER52;Q1WWK5;K7ER14;K7ELJ9;K7EJZ2;K7EN52;K7ENQ5;K7EKN4;K7EIR4;K7EJ51;K7EJL9;A2VCQ5;K7ENL0;B4DTL7;K7ER34;K7EJV0;K7EPY1;K7EQ08;K7ERG1	A0A024R8V0;A0A024R8Q0	32;28;14;13;11;11;11;10;9;9;8;7;7;7;7;6;5;4;4;4;2;2;2;2;1	32;28;14;13;11;11;11;10;9;9;8;7;7;7;7;6;5;4;4;4;2;2;2;2;1	2;2;0;0;0;0;0;0;0;0;0;0;0;0;0;0;0;2;0;0;0;0;0;0;0		2020-09-09	tr|A0A024R8V0|A0A024R8V0_HUMAN Septin 9, isoform CRA_a OS=Homo sapiens OX=9606 GN=SEPT9 PE=3 SV=1;tr|A0A024R8Q0|A0A024R8Q0_HUMAN Septin 9, isoform CRA_b OS=Homo sapiens OX=9606 GN=SEPT9 PE=3 SV=1	25	32	32	2	14	16	13	19	19	18	26	21	26	14	16	13	19	19	18	26	21	26	0	0	0	2	0	1	1	2	2	67.8	67.8	4	63.633	568	568;422;209;195;157;165;151;341;159;144;135;115;127;107;104;134;189;85;152;194;90;125;151;57;35	0	323.31	39.1	39.1	33.6
A0A024R8W0;P38919;I3L3H2;Q59GT8;Q5JWW0;E9PBH4;F8WE11;C9JUF0	A0A024R8W0;P38919;I3L3H2	26;26;22;2;2;2;2;1	22;22;18;0;0;0;0;0	22;22;18;0;0;0;0;0	Eukaryotic initiation factor 4A-III;Eukaryotic initiation factor 4A-III, N-terminally processed	DDX48;EIF4A3	tr|A0A024R8W0|A0A024R8W0_HUMAN DEAD (Asp-Glu-Ala-Asp) box polypeptide 48, isoform CRA_a OS=Homo sapiens OX=9606 GN=DDX48 PE=3 SV=1;sp|P38919|IF4A3_HUMAN Eukaryotic initiation factor 4A-III OS=Homo sapiens OX=9606 GN=EIF4A3 PE=1 SV=4;tr|I3L3H2|I3L3H2_HUMAN	8	26	22	22	18	16	19	19	17	17	13	17	16	16	15	17	15	13	15	12	16	14	16	15	17	15	13	15	12	16	14	63	56.9	56.9	46.871	411	411;411;390;67;95;96;97;57	0	195.03	55.7	51.3	57.7
J3QQI9;B0QY36;H0Y645;B4DIJ9;B0QY35;B0QY34;Q59FJ7;B4E0G1;A0A024R8X3;Q5U045;Q53EZ1;B3KRV2;H7BYT1;P48730;P49674	J3QQI9;B0QY36;H0Y645;B4DIJ9;B0QY35;B0QY34;Q59FJ7;B4E0G1;A0A024R8X3;Q5U045;Q53EZ1;B3KRV2;H7BYT1;P48730;P49674	1;1;1;1;1;1;1;1;1;1;1;1;1;1;1	1;1;1;1;1;1;1;1;1;1;1;1;1;1;1	1;1;1;1;1;1;1;1;1;1;1;1;1;1;1	Casein kinase I isoform delta;Casein kinase I isoform epsilon	CSNK1D;CSNK1E	tr|J3QQI9|J3QQI9_HUMAN Casein kinase I isoform delta (Fragment) OS=Homo sapiens OX=9606 GN=CSNK1D PE=4 SV=1;tr|B0QY36|B0QY36_HUMAN Casein kinase I isoform epsilon (Fragment) OS=Homo sapiens OX=9606 GN=CSNK1E PE=1 SV=1;tr|H0Y645|H0Y645_HUMAN Casein kinase I	15	1	1	1	1	0	0	1	1	0	0	0	0	1	0	0	1	1	0	0	0	0	1	0	0	1	1	0	0	0	0	7.5	7.5	7.5	21.467	187	187;225;270;298;311;336;342;358;358;416;416;416;427;415;416	0.0026508	2.8617	7.5	0	0
U3KQ39;E9PK14;A0A024R903;Q96JE7	U3KQ39;E9PK14;A0A024R903;Q96JE7	1;1;1;1	1;1;1;1	1;1;1;1	Protein transport protein Sec16B	SEC16B;LZTR2	tr|U3KQ39|U3KQ39_HUMAN Protein transport protein Sec16B OS=Homo sapiens OX=9606 GN=SEC16B PE=1 SV=1;tr|E9PK14|E9PK14_HUMAN Protein transport protein sec16 OS=Homo sapiens OX=9606 GN=SEC16B PE=1 SV=2;tr|A0A024R903|A0A024R903_HUMAN Protein transport protein	4	1	1	1	1	0	0	0	0	0	0	0	0	1	0	0	0	0	0	0	0	0	1	0	0	0	0	0	0	0	0	4.7	4.7	4.7	36.106	316	316;625;1060;1060	0.0026446	2.8283	4.7	0	0
Q6NVY0;A0A024R904;Q9HB71;B4DFD3	Q6NVY0;A0A024R904;Q9HB71	6;6;6;1	6;6;6;1	6;6;6;1	Calcyclin-binding protein	CACYBP	tr|Q6NVY0|Q6NVY0_HUMAN Calcyclin binding protein OS=Homo sapiens OX=9606 GN=CACYBP PE=2 SV=1;tr|A0A024R904|A0A024R904_HUMAN Calcyclin binding protein, isoform CRA_a OS=Homo sapiens OX=9606 GN=CACYBP PE=4 SV=1;sp|Q9HB71|CYBP_HUMAN Calcyclin-binding protein	4	6	6	6	0	2	1	4	5	5	4	4	3	0	2	1	4	5	5	4	4	3	0	2	1	4	5	5	4	4	3	38.2	38.2	38.2	26.182	228	228;228;228;131	0	17.145	0	15.4	4.8
A0A024R911;Q9UBH6	A0A024R911;Q9UBH6	3;3	3;3	3;3	Xenotropic and polytropic retrovirus receptor 1	XPR1	tr|A0A024R911|A0A024R911_HUMAN Xenotropic and polytropic retrovirus receptor, isoform CRA_a OS=Homo sapiens OX=9606 GN=XPR1 PE=4 SV=1;sp|Q9UBH6|XPR1_HUMAN Xenotropic and polytropic retrovirus receptor 1 OS=Homo sapiens OX=9606 GN=XPR1 PE=1 SV=1	2	3	3	3	3	2	1	0	0	0	0	0	0	3	2	1	0	0	0	0	0	0	3	2	1	0	0	0	0	0	0	6.9	6.9	6.9	81.534	696	696;696	0	41.813	6.9	5.6	2.3
A0A024R943;Q9H497;Q5W0C6;Q5W0C9	A0A024R943;Q9H497;Q5W0C6	11;11;6;2	11;11;6;2	11;11;6;2	Torsin-3A	TOR3A	tr|A0A024R943|A0A024R943_HUMAN Epididymis secretory sperm binding protein OS=Homo sapiens OX=9606 GN=TOR3A PE=2 SV=1;sp|Q9H497|TOR3A_HUMAN Torsin-3A OS=Homo sapiens OX=9606 GN=TOR3A PE=1 SV=1;tr|Q5W0C6|Q5W0C6_HUMAN Torsin-3A (Fragment) OS=Homo sapiens OX=9	4	11	11	11	7	9	9	0	0	0	1	0	1	7	9	9	0	0	0	1	0	1	7	9	9	0	0	0	1	0	1	36.5	36.5	36.5	46.164	397	397;397;174;153	0	79.378	24.4	30	30.2
A0A024R971;Q06828;A0A3B3IRN5;B3KS64;B4E1J3;Q12833;B3KYB3	A0A024R971;Q06828;A0A3B3IRN5;B3KS64;B4E1J3	7;7;6;5;5;1;1	7;7;6;5;5;1;1	7;7;6;5;5;1;1	Fibromodulin	FMOD	tr|A0A024R971|A0A024R971_HUMAN Epididymis secretory sperm binding protein OS=Homo sapiens OX=9606 GN=FMOD PE=2 SV=1;sp|Q06828|FMOD_HUMAN Fibromodulin OS=Homo sapiens OX=9606 GN=FMOD PE=1 SV=2;tr|A0A3B3IRN5|A0A3B3IRN5_HUMAN Fibromodulin OS=Homo sapiens OX=9	7	7	7	7	5	5	5	6	6	5	4	6	6	5	5	5	6	6	5	4	6	6	5	5	5	6	6	5	4	6	6	18.4	18.4	18.4	43.178	376	376;376;287;287;362;58;201	0	74.159	17.3	17.6	17.3
A0A024R972;P11047;Q6NVY8;Q8N2D6;Q9Y6N6	A0A024R972;P11047	24;24;2;1;1	24;24;2;1;1	24;24;2;1;1	Laminin subunit gamma-1	LAMC1	tr|A0A024R972|A0A024R972_HUMAN Laminin, gamma 1 (Formerly LAMB2), isoform CRA_a OS=Homo sapiens OX=9606 GN=LAMC1 PE=4 SV=1;sp|P11047|LAMC1_HUMAN Laminin subunit gamma-1 OS=Homo sapiens OX=9606 GN=LAMC1 PE=1 SV=3	5	24	24	24	17	19	17	14	10	12	7	9	10	17	19	17	14	10	12	7	9	10	17	19	17	14	10	12	7	9	10	22.1	22.1	22.1	174.01	1573	1573;1609;248;529;1575	0	194.26	16.5	18.6	16.3
A0A024R983;P10155;B3KN94;G5E9R9;D6RDN1;D6RE09;H0Y9N5	A0A024R983;P10155;B3KN94	9;9;5;4;1;1;1	9;9;5;4;1;1;1	9;9;5;4;1;1;1	60 kDa SS-A/Ro ribonucleoprotein	TROVE2	tr|A0A024R983|A0A024R983_HUMAN TROVE domain family, member 2, isoform CRA_b OS=Homo sapiens OX=9606 GN=TROVE2 PE=4 SV=1;sp|P10155|RO60_HUMAN 60 kDa SS-A/Ro ribonucleoprotein OS=Homo sapiens OX=9606 GN=RO60 PE=1 SV=2;tr|B3KN94|B3KN94_HUMAN cDNA FLJ13982 fis	7	9	9	9	2	3	3	2	7	3	5	3	5	2	3	3	2	7	3	5	3	5	2	3	3	2	7	3	5	3	5	25.8	25.8	25.8	60.67	538	538;538;557;263;41;66;193	0	50.529	4.3	9.3	9.3
A0A024R991;Q8N8Y2	A0A024R991;Q8N8Y2	1;1	1;1	1;1	V-type proton ATPase subunit d 2	ATP6V0D2	tr|A0A024R991|A0A024R991_HUMAN V-type proton ATPase subunit OS=Homo sapiens OX=9606 GN=ATP6V0D2 PE=3 SV=1;sp|Q8N8Y2|VA0D2_HUMAN V-type proton ATPase subunit d 2 OS=Homo sapiens OX=9606 GN=ATP6V0D2 PE=2 SV=1	2	1	1	1	0	0	1	0	0	0	0	0	0	0	0	1	0	0	0	0	0	0	0	0	1	0	0	0	0	0	0	4.3	4.3	4.3	40.426	350	350;350	0	5.8666	0	0	4.3
A0A024R994;O75131;Q05DL8;A0A087WYQ3;E5RHZ0;H0YB26;A0A087WXR6;A0A087WUS8;E5RFT7;Q96FN4;O95741;B2RD40;B3KWK1;Q4G168;Q96A23;A8K8A4;B7Z370;Q9UBL6	A0A024R994;O75131;Q05DL8;A0A087WYQ3	18;18;12;10;6;6;6;5;3;1;1;1;1;1;1;1;1;1	18;18;12;10;6;6;6;5;3;1;1;1;1;1;1;1;1;1	17;17;12;10;6;6;6;5;3;0;0;0;0;0;0;0;0;0	Copine-3	CPNE3	tr|A0A024R994|A0A024R994_HUMAN Copine III, isoform CRA_a OS=Homo sapiens OX=9606 GN=CPNE3 PE=4 SV=1;sp|O75131|CPNE3_HUMAN Copine-3 OS=Homo sapiens OX=9606 GN=CPNE3 PE=1 SV=1;tr|Q05DL8|Q05DL8_HUMAN CPNE3 protein (Fragment) OS=Homo sapiens OX=9606 GN=CPNE3 P	18	18	18	17	10	11	10	6	8	8	4	5	4	10	11	10	6	8	8	4	5	4	10	11	9	6	8	8	4	5	4	48.6	48.6	48.6	60.13	537	537;537;262;234;153;262;139;135;79;548;557;532;382;108;557;548;575;633	0	169.04	33	32.4	26.3
A0A024R9A4;O15523;B4E010;B4E132;C9J081;C9J8G5;B4E3C4;A0A2R8YCU0;A0A2R8Y650;D6RCM4;Q9NQI0;A0A2R8Y4D2;H0Y960	A0A024R9A4;O15523;B4E010;B4E132	20;20;13;11;5;4;3;2;2;2;2;1;1	1;1;1;1;0;1;0;0;0;0;0;0;0	1;1;1;1;0;1;0;0;0;0;0;0;0	ATP-dependent RNA helicase DDX3Y	DDX3Y	tr|A0A024R9A4|A0A024R9A4_HUMAN DEAD (Asp-Glu-Ala-Asp) box polypeptide 3, Y-linked, isoform CRA_a OS=Homo sapiens OX=9606 GN=DDX3Y PE=3 SV=1;sp|O15523|DDX3Y_HUMAN ATP-dependent RNA helicase DDX3Y OS=Homo sapiens OX=9606 GN=DDX3Y PE=1 SV=2;tr|B4E010|B4E010_H	13	20	1	1	17	13	14	7	6	7	2	1	1	1	0	0	0	0	0	0	0	0	1	0	0	0	0	0	0	0	0	34.7	2.7	2.7	73.153	660	660;660;410;407;250;224;308;181;193;518;724;78;305	0.00034626	3.6115	29.2	23.6	25.9
A0A087WTT1;A0A024R9C1;P11940;E7EQV3;B4DZW4;E7ERJ7;B4DQX0;B3KT93;A0A024R9E2;H0YAR2;Q2VIP3;Q3ZCS4;Q5VX58;Q9H361;H0YBN4;Q4VXU2;H0YAP2;E5RJB9;E5RGH3;H0YB86;E5RH24;H0YAS6;Q59GZ7;H0YB75;B1ANR1;H0YAS7;E5RHG7;E5RGC4;B4DM75;A8K8J2;H0YC10;H0Y6X6;E5RFD8;H0YER0;Q96DU9;L0R533;Q5JQF8	A0A087WTT1;A0A024R9C1;P11940;E7EQV3;B4DZW4;E7ERJ7;B4DQX0;B3KT93;A0A024R9E2;H0YAR2	21;21;21;20;20;19;19;19;18;12;10;10;10;10;9;5;5;5;5;4;4;3;3;3;3;2;2;1;1;1;1;1;1;1;1;1;1	21;21;21;20;20;19;19;19;18;12;10;10;10;10;9;5;5;5;5;4;4;3;3;3;3;2;2;1;1;1;1;1;1;1;1;1;1	13;13;13;12;12;12;12;11;11;8;8;8;8;8;5;3;5;2;2;2;2;2;0;2;0;1;1;1;1;1;1;0;1;0;1;1;1	Polyadenylate-binding protein;Polyadenylate-binding protein 1	PABPC1	tr|A0A087WTT1|A0A087WTT1_HUMAN Polyadenylate-binding protein OS=Homo sapiens OX=9606 GN=PABPC1 PE=1 SV=1;tr|A0A024R9C1|A0A024R9C1_HUMAN Polyadenylate-binding protein OS=Homo sapiens OX=9606 GN=PABPC1 PE=3 SV=1;sp|P11940|PABP1_HUMAN Polyadenylate-binding pr	37	21	21	13	18	16	16	12	10	13	12	10	11	18	16	16	12	10	13	12	10	11	12	10	11	7	6	9	7	7	7	46.9	46.9	25.9	58.535	522	522;636;636;591;591;604;604;636;419;284;630;631;631;631;174;614;131;129;108;165;118;169;358;183;129;136;75;43;350;269;42;195;61;68;382;146;200	0	264.77	42.5	33	36.2
E7ESK6;E9PBI9;B7Z5H2;B4DQ56;A0A024R9D1;P34741;E5RJB8;E5RHU3	E7ESK6;E9PBI9;B7Z5H2;B4DQ56;A0A024R9D1;P34741;E5RJB8;E5RHU3	3;3;3;3;3;3;2;2	3;3;3;3;3;3;2;2	1;1;1;1;1;1;1;1	Syndecan;Syndecan-2	SDC2	tr|E7ESK6|E7ESK6_HUMAN Syndecan OS=Homo sapiens OX=9606 GN=SDC2 PE=1 SV=1;tr|E9PBI9|E9PBI9_HUMAN Syndecan OS=Homo sapiens OX=9606 GN=SDC2 PE=1 SV=1;tr|B7Z5H2|B7Z5H2_HUMAN Syndecan OS=Homo sapiens OX=9606 PE=2 SV=1;tr|B4DQ56|B4DQ56_HUMAN Syndecan OS=Homo sa	8	3	3	1	2	3	1	0	0	0	0	0	0	2	3	1	0	0	0	0	0	0	1	1	1	0	0	0	0	0	0	15.2	15.2	9.1	18.388	165	165;172;172;192;201;201;137;145	0	14.572	9.1	15.2	9.1
E5RI99;A0A024R9D3;P62888;A0A0B4J213;E5RJH3;A0A0C4DH44	E5RI99;A0A024R9D3;P62888	6;6;6;2;1;1	6;6;6;2;1;1	6;6;6;2;1;1	60S ribosomal protein L30	RPL30	tr|E5RI99|E5RI99_HUMAN 60S ribosomal protein L30 (Fragment) OS=Homo sapiens OX=9606 GN=RPL30 PE=1 SV=1;tr|A0A024R9D3|A0A024R9D3_HUMAN Ribosomal protein L30, isoform CRA_b OS=Homo sapiens OX=9606 GN=RPL30 PE=3 SV=1;sp|P62888|RL30_HUMAN 60S ribosomal protein	6	6	6	6	5	5	6	5	4	4	4	4	4	5	5	6	5	4	4	4	4	4	5	5	6	5	4	4	4	4	4	51.8	51.8	51.8	12.656	114	114;115;115;51;56;96	0	46.919	51.8	51.8	51.8
Q68D08;A0A024R9G4;Q9NUQ9;A0A1W2PRQ0;E5RK61;E5RFS4;E5RHU5;E5RGI7;E5RJE1;E5RIR8;E5RJL8;E5RI16;A0A087X178;Q3ZTR9	Q68D08;A0A024R9G4;Q9NUQ9;A0A1W2PRQ0	3;3;3;2;1;1;1;1;1;1;1;1;1;1	3;3;3;2;1;1;1;1;1;1;1;1;1;1	3;3;3;2;1;1;1;1;1;1;1;1;1;1	Protein FAM49B	DKFZp686B04128;FAM49B	tr|Q68D08|Q68D08_HUMAN Uncharacterized protein DKFZp686B04128 OS=Homo sapiens OX=9606 GN=DKFZp686B04128 PE=2 SV=1;tr|A0A024R9G4|A0A024R9G4_HUMAN Family with sequence similarity 49, member B, isoform CRA_a OS=Homo sapiens OX=9606 GN=FAM49B PE=4 SV=1;sp|Q9NU	14	3	3	3	0	0	0	2	2	1	2	3	2	0	0	0	2	2	1	2	3	2	0	0	0	2	2	1	2	3	2	15.7	15.7	15.7	36.75	324	324;324;324;218;63;65;68;78;93;98;100;155;217;220	0	21.891	0	0	0
Q6PL18;A0A024R9G7;A0A0B4J211	Q6PL18;A0A024R9G7;A0A0B4J211	4;4;2	4;4;2	4;4;2	ATPase family AAA domain-containing protein 2	ATAD2	sp|Q6PL18|ATAD2_HUMAN ATPase family AAA domain-containing protein 2 OS=Homo sapiens OX=9606 GN=ATAD2 PE=1 SV=1;tr|A0A024R9G7|A0A024R9G7_HUMAN ATPase family, AAA domain containing 2, isoform CRA_c OS=Homo sapiens OX=9606 GN=ATAD2 PE=4 SV=1;tr|A0A0B4J211|A0A	3	4	4	4	1	3	3	0	0	0	0	0	0	1	3	3	0	0	0	0	0	0	1	3	3	0	0	0	0	0	0	3.9	3.9	3.9	158.55	1390	1390;1390;708	0	12.47	0.8	3.1	3.2
A0A024R9I0;P21283;E7EV59;B7Z593	A0A024R9I0;P21283;E7EV59;B7Z593	3;3;2;2	3;3;2;2	3;3;2;2	V-type proton ATPase subunit C 1	ATP6V1C1	tr|A0A024R9I0|A0A024R9I0_HUMAN V-type proton ATPase subunit C OS=Homo sapiens OX=9606 GN=ATP6V1C1 PE=2 SV=1;sp|P21283|VATC1_HUMAN V-type proton ATPase subunit C 1 OS=Homo sapiens OX=9606 GN=ATP6V1C1 PE=1 SV=4;tr|E7EV59|E7EV59_HUMAN V-type proton ATPase sub	4	3	3	3	1	1	0	1	0	2	2	2	1	1	1	0	1	0	2	2	2	1	1	1	0	1	0	2	2	2	1	9.2	9.2	9.2	43.941	382	382;382;307;307	0	6.0458	4.7	4.7	0
E5RI01;E5RFZ5;A0A024R9J0;O60216;E5RG18;B3KUT8;F6KSS9;Q9H4I0	E5RI01;E5RFZ5;A0A024R9J0;O60216;E5RG18;B3KUT8;F6KSS9;Q9H4I0	2;2;2;2;1;1;1;1	2;2;2;2;1;1;1;1	2;2;2;2;1;1;1;1	Double-strand-break repair protein rad21 homolog;Double-strand-break repair protein rad21-like protein 1	RAD21;RAD21L;RAD21L1	tr|E5RI01|E5RI01_HUMAN Double-strand-break repair protein rad21 homolog OS=Homo sapiens OX=9606 GN=RAD21 PE=1 SV=1;tr|E5RFZ5|E5RFZ5_HUMAN Double-strand-break repair protein rad21 homolog OS=Homo sapiens OX=9606 GN=RAD21 PE=1 SV=1;tr|A0A024R9J0|A0A024R9J0_H	8	2	2	2	1	0	0	0	0	1	0	0	0	1	0	0	0	0	1	0	0	0	1	0	0	0	0	1	0	0	0	23	23	23	15.595	135	135;176;631;631;69;181;556;556	0.001026	3.3529	5.9	0	0
A0A024R9J3;Q9Y6Z7	A0A024R9J3;Q9Y6Z7	4;4	4;4	4;4	Collectin-10	COLEC10	tr|A0A024R9J3|A0A024R9J3_HUMAN Collectin sub-family member 10 (C-type lectin), isoform CRA_a OS=Homo sapiens OX=9606 GN=COLEC10 PE=4 SV=1;sp|Q9Y6Z7|COL10_HUMAN Collectin-10 OS=Homo sapiens OX=9606 GN=COLEC10 PE=1 SV=2	2	4	4	4	0	1	0	1	2	1	2	3	2	0	1	0	1	2	1	2	3	2	0	1	0	1	2	1	2	3	2	17.7	17.7	17.7	30.705	277	277;277	0	11.525	0	3.2	0
A8K6F0;A0A024R9L1;O60306;B0AZM4;H0YH15	A8K6F0;A0A024R9L1;O60306;B0AZM4;H0YH15	6;6;6;5;4	6;6;6;5;4	6;6;6;5;4	Intron-binding protein aquarius	AQR	tr|A8K6F0|A8K6F0_HUMAN RNA helicase aquarius OS=Homo sapiens OX=9606 PE=2 SV=1;tr|A0A024R9L1|A0A024R9L1_HUMAN RNA helicase aquarius OS=Homo sapiens OX=9606 GN=AQR PE=3 SV=1;sp|O60306|AQR_HUMAN RNA helicase aquarius OS=Homo sapiens OX=9606 GN=AQR PE=1 SV=4;	5	6	6	6	2	3	3	1	1	1	0	0	0	2	3	3	1	1	1	0	0	0	2	3	3	1	1	1	0	0	0	8.4	8.4	8.4	171.29	1485	1485;1485;1485;1353;646	0	25.449	3.6	3.6	3.8
A0A024R9L6;Q11201;E5RHV6;E5RGL4	A0A024R9L6;Q11201;E5RHV6	4;4;2;1	4;4;2;1	4;4;2;1	CMP-N-acetylneuraminate-beta-galactosamide-alpha-2,3-sialyltransferase 1	ST3GAL1	tr|A0A024R9L6|A0A024R9L6_HUMAN ST3 beta-galactoside alpha-2,3-sialyltransferase 1, isoform CRA_a OS=Homo sapiens OX=9606 GN=ST3GAL1 PE=3 SV=1;sp|Q11201|SIA4A_HUMAN CMP-N-acetylneuraminate-beta-galactosamide-alpha-2,3-sialyltransferase 1 OS=Homo sapiens OX=	4	4	4	4	1	2	1	1	3	2	3	3	3	1	2	1	1	3	2	3	3	3	1	2	1	1	3	2	3	3	3	19.7	19.7	19.7	39.075	340	340;340;97;46	0	41.487	3.8	8.5	3.8
A0A024R9N6;A8K9B9;Q9H223	A0A024R9N6;A8K9B9;Q9H223	5;5;5	2;2;2	2;2;2	EH domain-containing protein 4	EHD4	tr|A0A024R9N6|A0A024R9N6_HUMAN EH-domain containing 4, isoform CRA_a OS=Homo sapiens OX=9606 GN=EHD4 PE=3 SV=1;tr|A8K9B9|A8K9B9_HUMAN cDNA FLJ77391, highly similar to Homo sapiens EH-domain containing 4 (EHD4), mRNA OS=Homo sapiens OX=9606 PE=2 SV=1;sp|Q9H	3	5	2	2	2	1	1	2	1	4	0	0	0	0	0	0	1	0	2	0	0	0	0	0	0	1	0	2	0	0	0	9.4	3.5	3.5	61.174	541	541;541;541	0.0026195	2.7133	4.1	2	2
A0A024R9Q1;A0PJG0;A0A0B6XK25;A8MZG1	A0A024R9Q1	36;14;2;1	1;0;0;0	1;0;0;0		THBS1	tr|A0A024R9Q1|A0A024R9Q1_HUMAN Thrombospondin 1, isoform CRA_a OS=Homo sapiens OX=9606 GN=THBS1 PE=4 SV=1	4	36	1	1	21	19	17	22	25	23	21	21	24	0	0	0	1	1	0	1	1	1	0	0	0	1	1	0	1	1	1	42	1	1	129.35	1170	1170;401;78;94	0.0020188	3.0708	26.8	23.8	22.1
H0Y9L2;D6RIF6;A0A024R9T6;Q9P270	H0Y9L2;D6RIF6;A0A024R9T6;Q9P270	1;1;1;1	1;1;1;1	1;1;1;1	SLAIN motif-containing protein 2	SLAIN2;hCG_17415	tr|H0Y9L2|H0Y9L2_HUMAN SLAIN motif-containing protein 2 (Fragment) OS=Homo sapiens OX=9606 GN=SLAIN2 PE=1 SV=1;tr|D6RIF6|D6RIF6_HUMAN SLAIN motif-containing protein 2 OS=Homo sapiens OX=9606 GN=SLAIN2 PE=1 SV=1;tr|A0A024R9T6|A0A024R9T6_HUMAN HCG17415, isof	4	1	1	1	0	0	0	1	1	1	1	1	1	0	0	0	1	1	1	1	1	1	0	0	0	1	1	1	1	1	1	4.7	4.7	4.7	17.541	169	169;414;581;581	1	-2	0	0	0
Q7Z6Z7;A0A024R9W5;A0A024R9U8;A0A024R9Y3;Q5H924;Q5H962;B4DGF6;H0Y659;Q5H935;Q53FW4;Q8IWJ0;A0A087X146;Q5H963;Q3B7K0;A0A087X1S3;Q5H964;A0A1B0GXC7	Q7Z6Z7;A0A024R9W5;A0A024R9U8;A0A024R9Y3;Q5H924	84;84;84;82;64;35;25;21;21;4;4;3;2;2;2;2;2	84;84;84;82;64;35;25;21;21;4;4;3;2;2;2;2;2	77;77;77;75;64;28;25;21;21;4;2;3;2;2;2;2;2	E3 ubiquitin-protein ligase HUWE1	HUWE1	sp|Q7Z6Z7|HUWE1_HUMAN E3 ubiquitin-protein ligase HUWE1 OS=Homo sapiens OX=9606 GN=HUWE1 PE=1 SV=3;tr|A0A024R9W5|A0A024R9W5_HUMAN HECT, UBA and WWE domain containing 1, isoform CRA_b OS=Homo sapiens OX=9606 GN=HUWE1 PE=4 SV=1;tr|A0A024R9U8|A0A024R9U8_HUMAN	17	84	84	77	4	5	5	48	42	46	49	55	37	4	5	5	48	42	46	49	55	37	4	5	5	45	38	43	47	51	33	32	32	30.2	481.89	4374	4374;4374;4365;4359;3407;1672;1343;1197;1196;439;216;191;93;332;230;227;92	0	323.31	2.8	2.8	2.5
Q5H907;Q5H909;A0A024R9Y7;Q9UNF1;B4DX55;B4DWM5;A0A024R254;Q9Y5V3	Q5H907;Q5H909;A0A024R9Y7;Q9UNF1;B4DX55	5;5;5;5;3;2;1;1	5;5;5;5;3;2;1;1	5;5;5;5;3;2;1;1	Melanoma-associated antigen D2	MAGED2	tr|Q5H907|Q5H907_HUMAN Melanoma antigen family D, 2, isoform CRA_d OS=Homo sapiens OX=9606 GN=MAGED2 PE=1 SV=1;tr|Q5H909|Q5H909_HUMAN Melanoma-associated antigen D2 OS=Homo sapiens OX=9606 GN=MAGED2 PE=1 SV=2;tr|A0A024R9Y7|A0A024R9Y7_HUMAN Melanoma antigen	8	5	5	5	1	0	2	3	2	0	0	0	0	1	0	2	3	2	0	0	0	0	1	0	2	3	2	0	0	0	0	11.1	11.1	11.1	55.795	521	521;588;606;606;520;229;778;778	0	5.8452	4.2	0	4.4
A0A024R9Z1;Q8N353;Q9NUM4;F2Z3N7;C9JZ87;C9J998	A0A024R9Z1;Q8N353;Q9NUM4;F2Z3N7;C9JZ87	5;5;5;4;4;1	5;5;5;4;4;1	5;5;5;4;4;1	Transmembrane protein 106B	TMEM106B	tr|A0A024R9Z1|A0A024R9Z1_HUMAN Transmembrane protein 106B, isoform CRA_a OS=Homo sapiens OX=9606 GN=TMEM106B PE=4 SV=1;tr|Q8N353|Q8N353_HUMAN TMEM106B protein (Fragment) OS=Homo sapiens OX=9606 GN=TMEM106B PE=2 SV=1;sp|Q9NUM4|T106B_HUMAN Transmembrane prot	6	5	5	5	5	4	1	0	0	0	0	0	0	5	4	1	0	0	0	0	0	0	5	4	1	0	0	0	0	0	0	21.5	21.5	21.5	31.127	274	274;314;274;104;110;25	0	17.144	21.5	16.8	4.7
B8ZZG1;A0A024RA25;Q9NZW5	B8ZZG1;A0A024RA25;Q9NZW5	2;2;2	2;2;2	2;2;2	MAGUK p55 subfamily member 6	MPP6	tr|B8ZZG1|B8ZZG1_HUMAN MAGUK p55 subfamily member 6 OS=Homo sapiens OX=9606 GN=MPP6 PE=1 SV=1;tr|A0A024RA25|A0A024RA25_HUMAN Membrane protein, palmitoylated 6 (MAGUK p55 subfamily member 6), isoform CRA_c OS=Homo sapiens OX=9606 GN=MPP6 PE=3 SV=1;sp|Q9NZW5	3	2	2	2	0	0	0	1	0	1	0	0	0	0	0	0	1	0	1	0	0	0	0	0	0	1	0	1	0	0	0	8.2	8.2	8.2	48.757	428	428;540;540	0	4.8475	0	0	0
B8ZZW5;A0A024RA36;Q8NBF6;H7C0I1;A0A024RA79;A0A1W2PRP5;Q8N6Z3	B8ZZW5;A0A024RA36;Q8NBF6;H7C0I1;A0A024RA79	6;6;6;4;4;2;2	6;6;6;4;4;2;2	6;6;6;4;4;2;2	Late secretory pathway protein AVL9 homolog	AVL9;KIAA0241	tr|B8ZZW5|B8ZZW5_HUMAN Late secretory pathway protein AVL9 homolog OS=Homo sapiens OX=9606 GN=AVL9 PE=1 SV=1;tr|A0A024RA36|A0A024RA36_HUMAN KIAA0241, isoform CRA_b OS=Homo sapiens OX=9606 GN=KIAA0241 PE=4 SV=1;sp|Q8NBF6|AVL9_HUMAN Late secretory pathway pr	7	6	6	6	0	0	0	3	1	2	4	3	1	0	0	0	3	1	2	4	3	1	0	0	0	3	1	2	4	3	1	13.3	13.3	13.3	69.8	630	630;648;648;568;637;407;463	0	17.841	0	0	0
Q9NZ90;O75225;B3KW79;A0A024RA40;Q9H3G5;C9J6L4;C9JI22;H7C0X5;C9JLV0	Q9NZ90;O75225;B3KW79;A0A024RA40;Q9H3G5;C9J6L4;C9JI22;H7C0X5;C9JLV0	2;2;2;2;2;1;1;1;1	2;2;2;2;2;1;1;1;1	2;2;2;2;2;1;1;1;1	Probable serine carboxypeptidase CPVL	CPVL	tr|Q9NZ90|Q9NZ90_HUMAN Carboxypeptidase OS=Homo sapiens OX=9606 PE=2 SV=1;tr|O75225|O75225_HUMAN Carboxypeptidase (Fragment) OS=Homo sapiens OX=9606 GN=CPVL PE=3 SV=1;tr|B3KW79|B3KW79_HUMAN Carboxypeptidase OS=Homo sapiens OX=9606 PE=2 SV=1;tr|A0A024RA40|A	9	2	2	2	2	2	2	0	0	0	0	0	0	2	2	2	0	0	0	0	0	0	2	2	2	0	0	0	0	0	0	9.4	9.4	9.4	26.901	233	233;295;476;476;476;100;141;180;244	0	5.8259	9.4	9.4	9.4
E7ETZ4;B3KM68;A0A024RA42;Q9Y6E2;B7Z4K8;B5MCE7;B5MCH7;Q75MG1;E9PFD4;E9PFE3;B7Z6N5;C9JF98;F8WDX8;E7EMS9	E7ETZ4;B3KM68;A0A024RA42;Q9Y6E2;B7Z4K8;B5MCE7;B5MCH7;Q75MG1	7;7;7;7;6;5;5;4;3;2;2;2;2;2	7;7;7;7;6;5;5;4;3;2;2;2;2;2	6;6;6;6;5;4;4;4;2;2;2;2;2;2	Basic leucine zipper and W2 domain-containing protein 2	BZW2	tr|E7ETZ4|E7ETZ4_HUMAN Basic leucine zipper and W2 domain-containing protein 2 (Fragment) OS=Homo sapiens OX=9606 GN=BZW2 PE=1 SV=1;tr|B3KM68|B3KM68_HUMAN cDNA FLJ10398 fis, clone NT2RM4000349, highly similar to Homo sapiens basic leucine zipper and W2 dom	14	7	7	6	0	0	0	3	2	2	4	4	1	0	0	0	3	2	2	4	4	1	0	0	0	3	1	1	3	4	1	19.9	19.9	18.1	46.913	408	408;419;419;419;393;225;343;274;189;161;161;162;170;208	0	26.531	0	0	0
H7C1K5;B4DSL6;A8K5D9;A0A024RA49;Q9NQW6	H7C1K5;B4DSL6;A8K5D9;A0A024RA49;Q9NQW6	2;2;2;2;2	2;2;2;2;2	2;2;2;2;2	Actin-binding protein anillin	ANLN	tr|H7C1K5|H7C1K5_HUMAN Anillin (Fragment) OS=Homo sapiens OX=9606 GN=ANLN PE=1 SV=8;tr|B4DSL6|B4DSL6_HUMAN cDNA FLJ57190, highly similar to Actin-binding protein anillin OS=Homo sapiens OX=9606 PE=2 SV=1;tr|A8K5D9|A8K5D9_HUMAN cDNA FLJ77424, highly similar	5	2	2	2	0	0	1	0	1	0	0	1	0	0	0	1	0	1	0	0	1	0	0	0	1	0	1	0	0	1	0	8	8	8	30.756	276	276;1001;1086;1124;1124	0.0020243	3.115	0	0	4.3
Q53GF5;A0A024RA52;P25787;C9JCK5;H3BT36;H7C402;Q6MZI6	Q53GF5;A0A024RA52;P25787;C9JCK5	7;7;7;4;2;1;1	7;7;7;4;2;1;1	7;7;7;4;2;1;1	Proteasome subunit alpha type;Proteasome subunit alpha type-2	PSMA2	tr|Q53GF5|Q53GF5_HUMAN Proteasome subunit alpha type (Fragment) OS=Homo sapiens OX=9606 PE=2 SV=1;tr|A0A024RA52|A0A024RA52_HUMAN Proteasome subunit alpha type OS=Homo sapiens OX=9606 GN=PSMA2 PE=1 SV=1;sp|P25787|PSA2_HUMAN Proteasome subunit alpha type-2 O	7	7	7	7	4	5	2	1	1	1	4	1	2	4	5	2	1	1	1	4	1	2	4	5	2	1	1	1	4	1	2	47.4	47.4	47.4	25.84	234	234;234;234;164;48;36;99	0	40.865	36.3	36.8	17.9
A0A024RA81;A0A090N7U2;X6RM59;Q9H0P0;B9A035	A0A024RA81;A0A090N7U2;X6RM59;Q9H0P0;B9A035	10;9;9;9;5	10;9;9;9;5	10;9;9;9;5	5-nucleotidase;Cytosolic 5-nucleotidase 3A	NT5C3;NT5C3A	tr|A0A024RA81|A0A024RA81_HUMAN 5-nucleotidase OS=Homo sapiens OX=9606 GN=NT5C3 PE=3 SV=1;tr|A0A090N7U2|A0A090N7U2_HUMAN 5-nucleotidase OS=Homo sapiens OX=9606 GN=NT5C3 PE=3 SV=1;tr|X6RM59|X6RM59_HUMAN 5-nucleotidase OS=Homo sapiens OX=9606 GN=NT5C3A PE=	5	10	10	10	0	0	0	4	9	4	3	2	3	0	0	0	4	9	4	3	2	3	0	0	0	4	9	4	3	2	3	45.8	45.8	45.8	33.915	297	297;285;331;336;205	0	31.363	0	0	0
A0A024RA94;P55001	A0A024RA94;P55001	1;1	1;1	1;1	Microfibrillar-associated protein 2	MFAP2	tr|A0A024RA94|A0A024RA94_HUMAN Microfibrillar-associated protein 2, isoform CRA_d OS=Homo sapiens OX=9606 GN=MFAP2 PE=4 SV=1;sp|P55001|MFAP2_HUMAN Microfibrillar-associated protein 2 OS=Homo sapiens OX=9606 GN=MFAP2 PE=2 SV=1	2	1	1	1	1	1	1	1	0	0	0	0	0	1	1	1	1	0	0	0	0	0	1	1	1	1	0	0	0	0	0	5.5	5.5	5.5	20.825	183	183;183	0.0020318	3.1667	5.5	5.5	5.5
P60953;B4E1U9;A0A024RAA5;B4DMH5;B7ZAY4;A0A024R9T1;A0A024RAE6;A0A590UJK8;Q5JYX0;Q9UJM1;A0A494C1M1;Q9UJM0;A0A494BZX6;A0A3B3IRV0;F8WET9;G3V4H1;Q59FQ0;B1AH79;V9HWD0;Q7Z513;A0A024R692;Q59G91;P17081;Q9H4E5;G3V476	P60953;B4E1U9;A0A024RAA5;B4DMH5;B7ZAY4;A0A024R9T1;A0A024RAE6;A0A590UJK8;Q5JYX0;Q9UJM1	11;11;11;9;9;9;8;8;7;7;4;4;4;2;1;1;1;1;1;1;1;1;1;1;1	11;11;11;9;9;9;8;8;7;7;4;4;4;2;1;1;1;1;1;1;1;1;1;1;1	10;10;10;9;9;9;7;7;6;6;3;3;3;1;0;0;0;0;0;0;0;0;0;0;0	Cell division control protein 42 homolog	CDC42;hCG_39634	sp|P60953|CDC42_HUMAN Cell division control protein 42 homolog OS=Homo sapiens OX=9606 GN=CDC42 PE=1 SV=2;tr|B4E1U9|B4E1U9_HUMAN cDNA FLJ54776, highly similar to Cell division control protein 42 homolog OS=Homo sapiens OX=9606 PE=2 SV=1;tr|A0A024RAA5|A0A02	25	11	11	10	7	5	5	9	8	10	10	10	10	7	5	5	9	8	10	10	10	10	6	5	5	8	7	9	9	9	9	63.4	63.4	57.6	21.258	191	191;236;191;233;233;191;191;166;136;142;115;116;156;41;50;153;144;86;205;214;214;225;205;214;178	0	117	42.4	36.6	29.8
A0A024RAB0;A0A024RAB2;A1PUP8;A0A3B3ISF9;P42892;B4DKB2;E9PHZ1	A0A024RAB0;A0A024RAB2;A1PUP8;A0A3B3ISF9;P42892;B4DKB2	6;6;6;6;6;5;1	6;6;6;6;6;5;1	6;6;6;6;6;5;1	Endothelin-converting enzyme 1	ECE1	tr|A0A024RAB0|A0A024RAB0_HUMAN Endothelin converting enzyme 1, isoform CRA_a OS=Homo sapiens OX=9606 GN=ECE1 PE=4 SV=1;tr|A0A024RAB2|A0A024RAB2_HUMAN Endothelin converting enzyme 1, isoform CRA_c OS=Homo sapiens OX=9606 GN=ECE1 PE=4 SV=1;tr|A1PUP8|A1PUP8_H	7	6	6	6	2	5	3	1	1	1	1	1	1	2	5	3	1	1	1	1	1	1	2	5	3	1	1	1	1	1	1	15.6	15.6	15.6	85.807	758	758;767;770;842;770;738;134	0	12.975	6.3	14.6	6.6
F2Z357;A0A024RAB5;Q49AP2;A0A0A0MQY8;J3KPC5;X6R8W7;P47736	F2Z357;A0A024RAB5;Q49AP2;A0A0A0MQY8;J3KPC5;X6R8W7;P47736	2;2;2;2;2;2;2	2;2;2;2;2;2;2	2;2;2;2;2;2;2	Rap1 GTPase-activating protein 1	RAP1GAP;RAP1GA1	tr|F2Z357|F2Z357_HUMAN Rap1 GTPase-activating protein 1 OS=Homo sapiens OX=9606 GN=RAP1GAP PE=1 SV=1;tr|A0A024RAB5|A0A024RAB5_HUMAN RAP1, GTPase activating protein 1, isoform CRA_b OS=Homo sapiens OX=9606 GN=RAP1GA1 PE=4 SV=1;tr|Q49AP2|Q49AP2_HUMAN RAP1GAP	7	2	2	2	0	0	0	0	0	1	1	0	1	0	0	0	0	0	1	1	0	1	0	0	0	0	0	1	1	0	1	3.8	3.8	3.8	66.98	602	602;663;692;692;694;748;663	0.00068634	3.4153	0	0	0
A0A024RAB6;P98160;Q59EG0;A0A0U1RQT3;H0Y5A9;A0A3B3IT11;Q2VPA1	A0A024RAB6;P98160	30;30;14;4;3;2;2	30;30;14;4;3;2;2	30;30;14;4;3;2;2	Basement membrane-specific heparan sulfate proteoglycan core protein;Endorepellin;LG3 peptide	HSPG2	tr|A0A024RAB6|A0A024RAB6_HUMAN Heparan sulfate proteoglycan 2 (Perlecan), isoform CRA_b OS=Homo sapiens OX=9606 GN=HSPG2 PE=4 SV=1;sp|P98160|PGBM_HUMAN Basement membrane-specific heparan sulfate proteoglycan core protein OS=Homo sapiens OX=9606 GN=HSPG2 PE	7	30	30	30	7	5	5	7	5	7	13	14	14	7	5	5	7	5	7	13	14	14	7	5	5	7	5	7	13	14	14	10.5	10.5	10.5	464.01	4346	4346;4391;2331;307;197;288;351	0	83.946	2.5	1.7	1.4
Q9P258;A0A024RAC5;A5PLK7	Q9P258;A0A024RAC5;A5PLK7	25;25;22	25;25;22	25;25;22	Protein RCC2	RCC2	sp|Q9P258|RCC2_HUMAN Protein RCC2 OS=Homo sapiens OX=9606 GN=RCC2 PE=1 SV=2;tr|A0A024RAC5|A0A024RAC5_HUMAN Epididymis secretory sperm binding protein OS=Homo sapiens OX=9606 GN=RCC2 PE=2 SV=1;tr|A5PLK7|A5PLK7_HUMAN RCC2 protein (Fragment) OS=Homo sapiens O	3	25	25	25	8	6	6	15	12	16	24	19	20	8	6	6	15	12	16	24	19	20	8	6	6	15	12	16	24	19	20	63.8	63.8	63.8	56.084	522	522;522;457	0	323.31	20.7	15.9	17.6
P30038;A0A024RAC7;Q5TF55	P30038;A0A024RAC7	7;7;1	7;7;1	7;7;1	Delta-1-pyrroline-5-carboxylate dehydrogenase, mitochondrial	ALDH4A1	sp|P30038|AL4A1_HUMAN Delta-1-pyrroline-5-carboxylate dehydrogenase, mitochondrial OS=Homo sapiens OX=9606 GN=ALDH4A1 PE=1 SV=3;tr|A0A024RAC7|A0A024RAC7_HUMAN Multifunctional fusion protein OS=Homo sapiens OX=9606 GN=ALDH4A1 PE=2 SV=1	3	7	7	7	3	4	5	0	0	0	0	0	0	3	4	5	0	0	0	0	0	0	3	4	5	0	0	0	0	0	0	25.4	25.4	25.4	61.719	563	563;563;214	0	26.675	10.3	10.8	19.4
B8ZZV6;B8ZZY4;B2RDY0;A0A024RAD4;Q8WV83	B8ZZV6;B8ZZY4;B2RDY0;A0A024RAD4;Q8WV83	1;1;1;1;1	1;1;1;1;1	1;1;1;1;1	Solute carrier family 35 member F5	SLC35F5	tr|B8ZZV6|B8ZZV6_HUMAN Solute carrier family 35 member F5 OS=Homo sapiens OX=9606 GN=SLC35F5 PE=1 SV=1;tr|B8ZZY4|B8ZZY4_HUMAN Solute carrier family 35 member F5 OS=Homo sapiens OX=9606 GN=SLC35F5 PE=1 SV=1;tr|B2RDY0|B2RDY0_HUMAN cDNA, FLJ96821, highly simi	5	1	1	1	0	1	0	0	0	0	0	0	0	0	1	0	0	0	0	0	0	0	0	1	0	0	0	0	0	0	0	7.3	7.3	7.3	28.188	248	248;517;523;523;523	0.0045016	2.4764	0	7.3	0
Q9UKD2;A0A024RAE1;B4DHZ2	Q9UKD2;A0A024RAE1	5;5;1	5;5;1	5;5;1	mRNA turnover protein 4 homolog	MRTO4;C1orf33	sp|Q9UKD2|MRT4_HUMAN mRNA turnover protein 4 homolog OS=Homo sapiens OX=9606 GN=MRTO4 PE=1 SV=2;tr|A0A024RAE1|A0A024RAE1_HUMAN Ribosome assembly factor mrt4 OS=Homo sapiens OX=9606 GN=C1orf33 PE=3 SV=1	3	5	5	5	0	0	0	3	3	2	3	4	3	0	0	0	3	3	2	3	4	3	0	0	0	3	3	2	3	4	3	20.1	20.1	20.1	27.56	239	239;239;145	0	7.7745	0	0	0
B7Z6Y2;A0A024RAI6;A0A024RAG9;Q9BTH3;A0A024RAG8;A0A024RAE9;B7Z2Z2;A0A024RAI4;A0A024RAI5;Q8WWH9;A0A024RAJ2;A0A024RAJ3;A0A024RAF0;A0A024RAF6;A0A024RAF1;O00499	B7Z6Y2;A0A024RAI6;A0A024RAG9;Q9BTH3;A0A024RAG8;A0A024RAE9;B7Z2Z2;A0A024RAI4;A0A024RAI5;Q8WWH9;A0A024RAJ2;A0A024RAJ3;A0A024RAF0;A0A024RAF6;A0A024RAF1;O00499	2;2;2;2;2;2;2;2;2;2;2;2;2;2;2;2	2;2;2;2;2;2;2;2;2;2;2;2;2;2;2;2	2;2;2;2;2;2;2;2;2;2;2;2;2;2;2;2	Myc box-dependent-interacting protein 1	BIN1	tr|B7Z6Y2|B7Z6Y2_HUMAN cDNA FLJ54942, highly similar to Homo sapiens bridging integrator 1 (BIN1), transcript variant 10, mRNA OS=Homo sapiens OX=9606 PE=2 SV=1;tr|A0A024RAI6|A0A024RAI6_HUMAN Bridging integrator 1, isoform CRA_g OS=Homo sapiens OX=9606 GN=	16	2	2	2	0	0	0	0	1	1	0	0	0	0	0	0	0	1	1	0	0	0	0	0	0	0	1	1	0	0	0	10.4	10.4	10.4	43.165	385	385;409;424;439;439;454;470;475;482;490;497;506;518;550;593;593	0	3.7374	0	0	0
A0A024RAG3;P11234;C9J6B1;B4E364;C9JQB3	A0A024RAG3;P11234;C9J6B1;B4E364;C9JQB3	5;5;4;3;3	2;2;2;2;1	2;2;2;2;1	Ras-related protein Ral-B	RALB	tr|A0A024RAG3|A0A024RAG3_HUMAN V-ral simian leukemia viral oncogene homolog B (Ras related GTP binding protein), isoform CRA_a OS=Homo sapiens OX=9606 GN=RALB PE=4 SV=1;sp|P11234|RALB_HUMAN Ras-related protein Ral-B OS=Homo sapiens OX=9606 GN=RALB PE=1 SV=	5	5	2	2	4	3	4	3	3	4	3	3	2	2	2	2	1	0	1	1	1	1	2	2	2	1	0	1	1	1	1	29.6	11.2	11.2	23.408	206	206;206;167;101;171	0	16.762	24.3	14.6	24.3
P61158;A0A024RAI1;B4DXW1;Q59FV6;B4DT29;B4DTI0;B4E1U3;F8WDR7;Q9P1U1;B7Z9W3;Q59GD5;H7C4J1;C9IZN3;A0A0A0MTI9;Q9C0K3;F8WE84;B3KM55;F8WEW2	P61158;A0A024RAI1;B4DXW1;Q59FV6;B4DT29;B4DTI0	27;27;24;23;20;18;8;6;5;5;5;3;3;3;3;2;2;2	27;27;24;23;20;18;8;6;5;5;5;3;3;3;3;2;2;2	27;27;24;23;20;18;8;6;5;5;5;3;3;3;3;2;2;2	Actin-related protein 3	ACTR3	sp|P61158|ARP3_HUMAN Actin-related protein 3 OS=Homo sapiens OX=9606 GN=ACTR3 PE=1 SV=3;tr|A0A024RAI1|A0A024RAI1_HUMAN ARP3 actin-related protein 3 homolog (Yeast), isoform CRA_a OS=Homo sapiens OX=9606 GN=ACTR3 PE=3 SV=1;tr|B4DXW1|B4DXW1_HUMAN Actin-relat	18	27	27	27	12	11	13	23	22	23	26	25	21	12	11	13	23	22	23	26	25	21	12	11	13	23	22	23	26	25	21	75.4	75.4	75.4	47.371	418	418;418;367;369;356;289;156;84;418;330;282;208;222;189;210;41;126;34	0	323.31	42.6	43.5	50.7
A0A2R8YE59;A0A2R8Y5H3;A0A2U3TZL3;A0A2R8Y7Q9;A0A2R8YEK8;A0A2R8Y5S9;A0A024RAJ5;Q9Y5P4;A0A2R8YFA1;A0A2R8YE18;A0A2R8Y7C5;A0A2R8Y773;A0A2R8YFI2;A0A2R8YEA4	A0A2R8YE59;A0A2R8Y5H3;A0A2U3TZL3;A0A2R8Y7Q9;A0A2R8YEK8;A0A2R8Y5S9;A0A024RAJ5;Q9Y5P4;A0A2R8YFA1;A0A2R8YE18;A0A2R8Y7C5	3;3;3;3;3;3;3;3;2;2;2;1;1;1	3;3;3;3;3;3;3;3;2;2;2;1;1;1	3;3;3;3;3;3;3;3;2;2;2;1;1;1	Collagen type IV alpha-3-binding protein	COL4A3BP	tr|A0A2R8YE59|A0A2R8YE59_HUMAN Ceramide transporter 1 (Fragment) OS=Homo sapiens OX=9606 GN=CERT1 PE=1 SV=1;tr|A0A2R8Y5H3|A0A2R8Y5H3_HUMAN Ceramide transporter 1 (Fragment) OS=Homo sapiens OX=9606 GN=CERT1 PE=1 SV=1;tr|A0A2U3TZL3|A0A2U3TZL3_HUMAN Ceramide	14	3	3	3	0	1	1	2	1	2	1	0	1	0	1	1	2	1	2	1	0	1	0	1	1	2	1	2	1	0	1	14.8	14.8	14.8	46.171	406	406;521;524;566;567;596;598;624;405;584;605;93;311;381	0	12.92	0	3.2	3.2
A0A024RAJ6;P07686;Q5URX0;H0YA83;H0Y9B6;D6REQ8	A0A024RAJ6;P07686;Q5URX0	9;9;8;4;3;1	9;9;8;4;3;1	9;9;8;4;3;1	Beta-hexosaminidase;Beta-hexosaminidase subunit beta;Beta-hexosaminidase subunit beta chain B;Beta-hexosaminidase subunit beta chain A	HEXB	tr|A0A024RAJ6|A0A024RAJ6_HUMAN Beta-hexosaminidase OS=Homo sapiens OX=9606 GN=HEXB PE=2 SV=1;sp|P07686|HEXB_HUMAN Beta-hexosaminidase subunit beta OS=Homo sapiens OX=9606 GN=HEXB PE=1 SV=3;tr|Q5URX0|Q5URX0_HUMAN Beta-hexosaminidase subunit beta OS=Homo sap	6	9	9	9	5	8	6	2	1	2	0	0	0	5	8	6	2	1	2	0	0	0	5	8	6	2	1	2	0	0	0	21.8	21.8	21.8	63.111	556	556;556;331;170;202;35	0	26.639	14.2	20.5	15.5
D6RAL1;A0A024RAJ7;A0A024RAK1;Q969S9	D6RAL1;A0A024RAJ7;A0A024RAK1;Q969S9	1;1;1;1	1;1;1;1	1;1;1;1	Ribosome-releasing factor 2, mitochondrial	GFM2	tr|D6RAL1|D6RAL1_HUMAN Ribosome-releasing factor 2, mitochondrial (Fragment) OS=Homo sapiens OX=9606 GN=GFM2 PE=1 SV=1;tr|A0A024RAJ7|A0A024RAJ7_HUMAN Ribosome-releasing factor 2, mitochondrial OS=Homo sapiens OX=9606 GN=GFM2 PE=3 SV=1;tr|A0A024RAK1|A0A024R	4	1	1	1	1	1	0	0	0	0	0	0	0	1	1	0	0	0	0	0	0	0	1	1	0	0	0	0	0	0	0	4.2	4.2	4.2	31.886	285	285;732;779;779	0.0020134	3.0358	4.2	4.2	0
A0A024RAJ8;Q13576;E7EWC2;F5H7S7;B7Z7U6;D6R939;Q59HA3;B7Z881;E9PDT6;B7Z7X2;D6RDK8;D6R999;D6RGC6	A0A024RAJ8;Q13576;E7EWC2;F5H7S7;B7Z7U6;D6R939;Q59HA3	37;36;33;33;32;21;21;15;10;7;2;1;1	37;36;33;33;32;21;21;15;10;7;2;1;1	37;36;33;33;32;21;21;15;10;7;2;1;1	Ras GTPase-activating-like protein IQGAP2	IQGAP2	tr|A0A024RAJ8|A0A024RAJ8_HUMAN IQ motif containing GTPase activating protein 2, isoform CRA_b OS=Homo sapiens OX=9606 GN=IQGAP2 PE=4 SV=1;sp|Q13576|IQGA2_HUMAN Ras GTPase-activating-like protein IQGAP2 OS=Homo sapiens OX=9606 GN=IQGAP2 PE=1 SV=4;tr|E7EWC2|	13	37	37	37	22	27	25	1	1	1	0	0	1	22	27	25	1	1	1	0	0	1	22	27	25	1	1	1	0	0	1	37	37	37	180.59	1575	1575;1575;1402;1525;1402;824;1155;865;509;377;167;60;110	0	323.31	23.2	28.3	25.2
E9PF17;A0A024RAP3;A0A024RAL1;A0A024RAQ9;Q59FG9;P13611;Q86W61;B7Z3R6;D6RGZ6;Q6MZK8;A0A1B1PFX2	E9PF17;A0A024RAP3;A0A024RAL1;A0A024RAQ9;Q59FG9;P13611;Q86W61;B7Z3R6;D6RGZ6;Q6MZK8	14;14;14;14;14;14;7;7;7;7;2	14;14;14;14;14;14;7;7;7;7;2	14;14;14;14;14;14;7;7;7;7;2	Versican core protein	VCAN;CSPG2;DKFZp686K06110	tr|E9PF17|E9PF17_HUMAN Versican core protein OS=Homo sapiens OX=9606 GN=VCAN PE=1 SV=2;tr|A0A024RAP3|A0A024RAP3_HUMAN Chondroitin sulfate proteoglycan 2 (Versican), isoform CRA_a OS=Homo sapiens OX=9606 GN=CSPG2 PE=4 SV=1;tr|A0A024RAL1|A0A024RAL1_HUMAN Cho	11	14	14	14	0	0	0	3	2	4	11	13	13	0	0	0	3	2	4	11	13	13	0	0	0	3	2	4	11	13	13	12.1	12.1	12.1	176.83	1594	1594;1642;2409;3396;3410;3396;354;395;1240;2060;124	0	79.43	0	0	0
A0A024RAM0;Q92973;B4DSC0;E7EW37;S4R398;B4DRY5;A0A024R7F7;Q4LE60;O14787;A0A075B780;Q05D48;K7ENW1;K7ESC1;B3KPC8	A0A024RAM0;Q92973	24;24;6;6;4;4;4;4;3;2;2;1;1;1	24;24;6;6;4;4;4;4;3;2;2;1;1;1	24;24;6;6;4;4;4;4;3;2;2;1;1;1	Transportin-1	TNPO1	tr|A0A024RAM0|A0A024RAM0_HUMAN Transportin 1, isoform CRA_a OS=Homo sapiens OX=9606 GN=TNPO1 PE=4 SV=1;sp|Q92973|TNPO1_HUMAN Transportin-1 OS=Homo sapiens OX=9606 GN=TNPO1 PE=1 SV=2	14	24	24	24	3	4	5	15	17	20	14	15	14	3	4	5	15	17	20	14	15	14	3	4	5	15	17	20	14	15	14	43.8	43.8	43.8	102.35	898	898;898;128;136;193;880;887;1051;897;766;771;85;109;699	0	322.7	5.7	6.1	8.6
A0A024RAM2;P35754	A0A024RAM2;P35754	1;1	1;1	1;1	Glutaredoxin-1	GLRX	tr|A0A024RAM2|A0A024RAM2_HUMAN Glutaredoxin (Thioltransferase), isoform CRA_c OS=Homo sapiens OX=9606 GN=GLRX PE=4 SV=1;sp|P35754|GLRX1_HUMAN Glutaredoxin-1 OS=Homo sapiens OX=9606 GN=GLRX PE=1 SV=2	2	1	1	1	1	1	1	0	0	0	0	0	0	1	1	1	0	0	0	0	0	0	1	1	1	0	0	0	0	0	0	19.8	19.8	19.8	11.776	106	106;106	0	14.47	19.8	19.8	19.8
A0A024RAM8;Q6ZUX7	A0A024RAM8;Q6ZUX7	1;1	1;1	1;1	Lipoma HMGIC fusion partner-like 2 protein	LHFPL2	tr|A0A024RAM8|A0A024RAM8_HUMAN Lipoma HMGIC fusion partner-like 2, isoform CRA_a OS=Homo sapiens OX=9606 GN=LHFPL2 PE=4 SV=1;sp|Q6ZUX7|LHPL2_HUMAN LHFPL tetraspan subfamily member 2 protein OS=Homo sapiens OX=9606 GN=LHFPL2 PE=2 SV=2	2	1	1	1	0	1	1	0	0	0	0	0	0	0	1	1	0	0	0	0	0	0	0	1	1	0	0	0	0	0	0	11	11	11	24.486	228	228;228	0.0017047	3.2794	0	11	11
B4DLS3;A0A024RAP7;P25116	B4DLS3;A0A024RAP7;P25116	2;2;2	2;2;2	2;2;2	Proteinase-activated receptor 1	F2R	tr|B4DLS3|B4DLS3_HUMAN cDNA FLJ55303, highly similar to Proteinase-activated receptor 1 OS=Homo sapiens OX=9606 PE=2 SV=1;tr|A0A024RAP7|A0A024RAP7_HUMAN Coagulation factor II (Thrombin) receptor, isoform CRA_a OS=Homo sapiens OX=9606 GN=F2R PE=3 SV=1;sp|P2	3	2	2	2	2	1	2	0	0	0	0	0	0	2	1	2	0	0	0	0	0	0	2	1	2	0	0	0	0	0	0	9.5	9.5	9.5	37.397	336	336;425;425	0	18.399	9.5	4.2	9.5
B4DYP6;A4UCU0;Q53GJ1;Q9H4E3;A0A024RAS3;Q9H0S4	B4DYP6;A4UCU0;Q53GJ1;Q9H4E3;A0A024RAS3;Q9H0S4	1;1;1;1;1;1	1;1;1;1;1;1	1;1;1;1;1;1	Probable ATP-dependent RNA helicase DDX47	E4-DBP;hCG_27698;DDX47	tr|B4DYP6|B4DYP6_HUMAN cDNA FLJ57094, highly similar to Probable ATP-dependent RNA helicase DDX47 (EC3.6.1.-) OS=Homo sapiens OX=9606 PE=2 SV=1;tr|A4UCU0|A4UCU0_HUMAN DEAD box polypeptide 47 isoform 1 variant (Fragment) OS=Homo sapiens OX=9606 PE=2 SV=1;tr	6	1	1	1	0	0	1	0	0	0	0	0	0	0	0	1	0	0	0	0	0	0	0	0	1	0	0	0	0	0	0	9.8	9.8	9.8	14.081	132	132;182;448;455;455;455	0.0029393	2.6678	0	0	9.8
F5H6Q0;F5H3P3;B2R4F3;A0A024RAS5;P52566	F5H6Q0;F5H3P3;B2R4F3;A0A024RAS5;P52566	1;1;1;1;1	1;1;1;1;1	1;1;1;1;1	Rho GDP-dissociation inhibitor 2	ARHGDIB	tr|F5H6Q0|F5H6Q0_HUMAN Rho GDP-dissociation inhibitor 2 (Fragment) OS=Homo sapiens OX=9606 GN=ARHGDIB PE=1 SV=1;tr|F5H3P3|F5H3P3_HUMAN Rho GDP-dissociation inhibitor 2 (Fragment) OS=Homo sapiens OX=9606 GN=ARHGDIB PE=1 SV=8;tr|B2R4F3|B2R4F3_HUMAN cDNA, FLJ	5	1	1	1	0	0	0	0	0	1	1	0	1	0	0	0	0	0	1	1	0	1	0	0	0	0	0	1	1	0	1	22.3	22.3	22.3	12.53	112	112;158;201;201;201	0	4.4725	0	0	0
A0A024RAT6;Q8WU10	A0A024RAT6;Q8WU10	1;1	1;1	1;1	Pyridine nucleotide-disulfide oxidoreductase domain-containing protein 1	FLJ22028;PYROXD1	tr|A0A024RAT6|A0A024RAT6_HUMAN Pyr_redox_2 domain-containing protein OS=Homo sapiens OX=9606 GN=FLJ22028 PE=4 SV=1;sp|Q8WU10|PYRD1_HUMAN Pyridine nucleotide-disulfide oxidoreductase domain-containing protein 1 OS=Homo sapiens OX=9606 GN=PYROXD1 PE=1 SV=1	2	1	1	1	0	0	0	0	1	1	0	0	0	0	0	0	0	1	1	0	0	0	0	0	0	0	1	1	0	0	0	6	6	6	33.374	302	302;500	0	4.4099	0	0	0
A0A024RAV0;P54687;F5H2F2;A0A087WYF2	A0A024RAV0;P54687	6;6;2;2	6;6;2;2	6;6;2;2	Branched-chain-amino-acid aminotransferase;Branched-chain-amino-acid aminotransferase, cytosolic	BCAT1	tr|A0A024RAV0|A0A024RAV0_HUMAN Branched-chain-amino-acid aminotransferase OS=Homo sapiens OX=9606 GN=BCAT1 PE=3 SV=1;sp|P54687|BCAT1_HUMAN Branched-chain-amino-acid aminotransferase, cytosolic OS=Homo sapiens OX=9606 GN=BCAT1 PE=1 SV=3	4	6	6	6	0	0	0	0	0	0	6	5	3	0	0	0	0	0	0	6	5	3	0	0	0	0	0	0	6	5	3	29.8	29.8	29.8	42.966	386	386;386;144;225	0	76.872	0	0	0
A0A024RAV2;P46063;F8WA66;F8WD97;F5H2L2;F5H4P4;F5H3W0;F5GYB7	A0A024RAV2;P46063	19;19;4;4;3;2;2;1	19;19;4;4;3;2;2;1	19;19;4;4;3;2;2;1	ATP-dependent DNA helicase Q1	RECQL	tr|A0A024RAV2|A0A024RAV2_HUMAN ATP-dependent DNA helicase OS=Homo sapiens OX=9606 GN=RECQL PE=3 SV=1;sp|P46063|RECQ1_HUMAN ATP-dependent DNA helicase Q1 OS=Homo sapiens OX=9606 GN=RECQL PE=1 SV=3	8	19	19	19	7	6	5	13	14	13	7	6	6	7	6	5	13	14	13	7	6	6	7	6	5	13	14	13	7	6	6	46.7	46.7	46.7	73.457	649	649;649;199;211;131;96;106;72	0	275.55	18.5	14.8	12.2
F8VZY9;B2RA03;A0A024RAY2;P05783;I6L965;CON__H-INV:HIT000015463;CON__Q92764;C4AM86;CON__Q497I4;A0A024R1T2;Q92764	F8VZY9;B2RA03;A0A024RAY2;P05783;I6L965	27;27;27;27;24;2;2;2;2;2;2	25;25;25;25;22;2;1;1;1;1;1	16;16;16;16;13;1;1;1;1;1;1	Keratin, type I cytoskeletal 18	KRT18	tr|F8VZY9|F8VZY9_HUMAN Keratin, type I cytoskeletal 18 OS=Homo sapiens OX=9606 GN=KRT18 PE=1 SV=1;tr|B2RA03|B2RA03_HUMAN cDNA, FLJ94640, highly similar to Homo sapiens keratin 18 (KRT18), mRNA OS=Homo sapiens OX=9606 PE=2 SV=1;tr|A0A024RAY2|A0A024RAY2_HUMA	11	27	25	16	12	11	10	19	20	14	11	12	10	10	9	9	17	18	13	10	11	9	9	7	7	11	11	7	6	6	7	73.9	69.8	56.5	43.774	391	391;430;430;430;372;295;425;425;455;455;455	0	231.64	37.9	29.7	41.9
P09651;A0A024RB53;A0A024RAZ7;F8W6I7;Q6IPF2;Q9BSM5;A0A024RC46;Q0VAC0;F8VZ49;A0A2R8Y4L2;B4E0B5;A0A024QZ98;Q32P51;F8VTQ5;B4DP35;F8W646;H0YH80;F8VYN5;Q3MI39	P09651;A0A024RB53;A0A024RAZ7;F8W6I7;Q6IPF2;Q9BSM5;A0A024RC46;Q0VAC0;F8VZ49;A0A2R8Y4L2;B4E0B5;A0A024QZ98;Q32P51;F8VTQ5;B4DP35	22;22;22;22;20;19;18;17;16;14;13;13;13;11;11;10;9;8;5	22;22;22;22;20;19;18;17;16;14;13;13;13;11;11;10;9;8;5	21;21;21;21;19;18;17;16;15;13;13;12;12;10;11;10;9;7;5	Heterogeneous nuclear ribonucleoprotein A1;Heterogeneous nuclear ribonucleoprotein A1, N-terminally processed;Heterogeneous nuclear ribonucleoprotein A1-like 2	HNRNPA1;HNRPA1;hCG_2020860;RP11-78J21.1;HNRNPA1L2	sp|P09651|ROA1_HUMAN Heterogeneous nuclear ribonucleoprotein A1 OS=Homo sapiens OX=9606 GN=HNRNPA1 PE=1 SV=5;tr|A0A024RB53|A0A024RB53_HUMAN Epididymis secretory sperm binding protein OS=Homo sapiens OX=9606 GN=HNRPA1 PE=2 SV=1;tr|A0A024RAZ7|A0A024RAZ7_HUMA	19	22	22	21	6	8	6	11	14	14	12	15	14	6	8	6	11	14	14	12	15	14	6	8	6	10	13	14	12	15	14	48.4	48.4	48.4	38.746	372	372;320;372;307;320;298;320;320;231;275;254;320;320;145;208;156;191;113;167	0	256.79	27.4	32.5	24.5
A8K6A5;A0A024RB01;P08648;B2R627	A8K6A5;A0A024RB01;P08648;B2R627	5;5;5;4	5;5;5;4	5;5;5;4	Integrin alpha-5;Integrin alpha-5 heavy chain;Integrin alpha-5 light chain	ITGA5	tr|A8K6A5|A8K6A5_HUMAN cDNA FLJ77742, highly similar to Homo sapiens integrin, alpha 5 (fibronectin receptor, alpha polypeptide), mRNA OS=Homo sapiens OX=9606 PE=2 SV=1;tr|A0A024RB01|A0A024RB01_HUMAN Integrin, alpha 5 (Fibronectin receptor, alpha polypepti	4	5	5	5	0	0	0	1	2	1	5	4	4	0	0	0	1	2	1	5	4	4	0	0	0	1	2	1	5	4	4	7.8	7.8	7.8	114.48	1049	1049;1098;1049;1049	0	52.574	0	0	0
F8VV56;F8W022;F8VWK8;A0A024RB05;P08962;W6A4U0;F8VNT9	F8VV56;F8W022;F8VWK8;A0A024RB05;P08962;W6A4U0;F8VNT9	4;4;4;4;4;3;2	4;4;4;4;4;3;2	4;4;4;4;4;3;2	Tetraspanin;CD63 antigen	CD63	tr|F8VV56|F8VV56_HUMAN CD63 antigen OS=Homo sapiens OX=9606 GN=CD63 PE=1 SV=1;tr|F8W022|F8W022_HUMAN Tetraspanin (Fragment) OS=Homo sapiens OX=9606 GN=CD63 PE=1 SV=1;tr|F8VWK8|F8VWK8_HUMAN Tetraspanin (Fragment) OS=Homo sapiens OX=9606 GN=CD63 PE=1 SV=1;tr	7	4	4	4	3	3	3	2	3	2	3	3	2	3	3	3	2	3	2	3	3	2	3	3	3	2	3	2	3	3	2	35.9	35.9	35.9	16.021	145	145;215;217;238;238;238;133	0	31.527	27.6	27.6	20.7
A0A024RB09;P61020;Q6FI54;F8VUA5	A0A024RB09;P61020;Q6FI54;F8VUA5	8;8;7;4	5;5;5;1	5;5;5;1	Ras-related protein Rab-5B	RAB5B	tr|A0A024RB09|A0A024RB09_HUMAN RAB5B, member RAS oncogene family, isoform CRA_a OS=Homo sapiens OX=9606 GN=RAB5B PE=4 SV=1;sp|P61020|RAB5B_HUMAN Ras-related protein Rab-5B OS=Homo sapiens OX=9606 GN=RAB5B PE=1 SV=1;tr|Q6FI54|Q6FI54_HUMAN RAB5B protein OS=H	4	8	5	5	3	3	4	3	3	4	6	5	6	0	2	1	2	2	2	4	3	4	0	2	1	2	2	2	4	3	4	54	39.1	39.1	23.707	215	215;215;215;115	0	30.944	14.9	19.1	21.4
E7ESI2;B4DDL9;A0A024RB10;A0A024RB77;G3V5T9;P24941;A0A024R8R3;Q00526;K7ELV5;K7EJ83;G3V317	E7ESI2;B4DDL9;A0A024RB10;A0A024RB77;G3V5T9;P24941;A0A024R8R3;Q00526	5;5;5;5;5;5;3;3;2;2;1	3;3;3;3;3;3;1;1;0;1;0	3;3;3;3;3;3;1;1;0;1;0	Cyclin-dependent kinase 2;Cyclin-dependent kinase 3	CDK2;CDK3	tr|E7ESI2|E7ESI2_HUMAN Cyclin-dependent kinase 2 OS=Homo sapiens OX=9606 GN=CDK2 PE=1 SV=1;tr|B4DDL9|B4DDL9_HUMAN cDNA FLJ54979, highly similar to Homo sapiens cyclin-dependent kinase 2 (CDK2), transcript variant 2, mRNA OS=Homo sapiens OX=9606 PE=2 SV=1;t	11	5	3	3	2	2	2	3	1	3	2	2	1	1	1	1	2	0	1	1	1	0	1	1	1	2	0	1	1	1	0	31.1	23.1	23.1	27.164	238	238;238;264;298;346;298;333;305;164;213;39	0	11.535	9.2	9.2	9.2
A0A024RB14;P62854;Q5JNZ5;Q75MH1;Q76N57;Q76N56	A0A024RB14;P62854;Q5JNZ5;Q75MH1	4;4;3;2;1;1	4;4;3;2;1;1	4;4;3;2;1;1	40S ribosomal protein S26;Putative 40S ribosomal protein S26-like 1	RPS26;RPS26P11	tr|A0A024RB14|A0A024RB14_HUMAN 40S ribosomal protein S26 OS=Homo sapiens OX=9606 GN=RPS26 PE=3 SV=1;sp|P62854|RS26_HUMAN 40S ribosomal protein S26 OS=Homo sapiens OX=9606 GN=RPS26 PE=1 SV=3;sp|Q5JNZ5|RS26L_HUMAN Putative 40S ribosomal protein S26-like 1 OS	6	4	4	4	2	3	3	2	2	2	1	2	2	2	3	3	2	2	2	1	2	2	2	3	3	2	2	2	1	2	2	42.6	42.6	42.6	13.015	115	115;115;115;115;23;45	0	18.648	23.5	34.8	31.3
B3KY56;B3KMV5;A0A024RB17;A0A024RB16;Q9BSJ8;F8VZB1	B3KY56;B3KMV5;A0A024RB17;A0A024RB16;Q9BSJ8;F8VZB1	4;4;4;4;4;2	4;4;4;4;4;2	4;4;4;4;4;2	Extended synaptotagmin-1	FAM62A;ESYT1	tr|B3KY56|B3KY56_HUMAN cDNA FLJ46898 fis, clone UTERU3022168, highly similar to Protein FAM62A OS=Homo sapiens OX=9606 PE=2 SV=1;tr|B3KMV5|B3KMV5_HUMAN cDNA FLJ12728 fis, clone NT2RP2000040, highly similar to Protein FAM62A OS=Homo sapiens OX=9606 PE=2 SV=	6	4	4	4	1	2	2	0	0	0	0	1	1	1	2	2	0	0	0	0	1	1	1	2	2	0	0	0	0	1	1	6	6	6	117.39	1058	1058;1104;1104;1114;1104;88	0	6.8616	1.5	3.8	2.7
Q59G16;A0A024RB22;F8VXC8;Q8TAQ2;B4DF22;Q658P9;F8VZW6	Q59G16;A0A024RB22;F8VXC8;Q8TAQ2;B4DF22	5;5;5;5;4;1;1	5;5;5;5;4;1;1	2;2;2;2;1;1;1	SWI/SNF complex subunit SMARCC2	SMARCC2	tr|Q59G16|Q59G16_HUMAN SWI/SNF-related matrix-associated actin-dependent regulator of chromatin c2 isoform b variant (Fragment) OS=Homo sapiens OX=9606 PE=2 SV=1;tr|A0A024RB22|A0A024RB22_HUMAN SWI/SNF related, matrix associated, actin dependent regulator o	7	5	5	2	0	0	2	1	1	2	3	1	2	0	0	2	1	1	2	3	1	2	0	0	0	0	1	1	1	1	1	5.4	5.4	2.7	127.38	1156	1156;1214;1245;1214;1019;105;105	0	14.614	0	0	2
A0A024RB32;A0A087WYT3;B3KUY2;Q15185;B4DDC6	A0A024RB32;A0A087WYT3;B3KUY2;Q15185;B4DDC6	7;7;7;7;4	7;7;7;7;4	7;7;7;7;4	Prostaglandin E synthase 3	PTGES3	tr|A0A024RB32|A0A024RB32_HUMAN Prostaglandin E synthase 3 (Cytosolic), isoform CRA_a OS=Homo sapiens OX=9606 GN=PTGES3 PE=4 SV=1;tr|A0A087WYT3|A0A087WYT3_HUMAN Prostaglandin E synthase 3 OS=Homo sapiens OX=9606 GN=PTGES3 PE=1 SV=1;tr|B3KUY2|B3KUY2_HUMAN Pr	5	7	7	7	5	5	3	6	6	6	6	7	7	5	5	3	6	6	6	6	7	7	5	5	3	6	6	6	6	7	7	50.6	50.6	50.6	18.697	160	160;164;165;160;124	0	171.7	35.6	35.6	20.6
F8VZJ2;B4DDI8;F8W0W4;A0A024RB41;H0YHX9;Q13765;E9PAV3;F8W1N5;F8VNW4	F8VZJ2;B4DDI8;F8W0W4;A0A024RB41;H0YHX9;Q13765;E9PAV3;F8W1N5;F8VNW4	2;2;2;2;2;2;2;1;1	2;2;2;2;2;2;2;1;1	2;2;2;2;2;2;2;1;1	Nascent polypeptide-associated complex subunit alpha;Nascent polypeptide-associated complex subunit alpha, muscle-specific form	NACA;hCG_2016482	tr|F8VZJ2|F8VZJ2_HUMAN Nascent polypeptide-associated complex subunit alpha OS=Homo sapiens OX=9606 GN=NACA PE=1 SV=1;tr|B4DDI8|B4DDI8_HUMAN cDNA FLJ53704, moderately similar to Nascent polypeptide-associated complex subunit alpha OS=Homo sapiens OX=9606 P	9	2	2	2	1	1	1	1	2	2	1	1	1	1	1	1	1	2	2	1	1	1	1	1	1	1	2	2	1	1	1	20.6	20.6	20.6	15.016	136	136;169;198;215;235;215;2078;71;148	0	60.753	11	11	11
H0YHU4;H0YIH0;A0A024RB62;Q9UBP6	H0YHU4;H0YIH0;A0A024RB62;Q9UBP6	1;1;1;1	1;1;1;1	1;1;1;1	tRNA (guanine-N(7)-)-methyltransferase	METTL1	tr|H0YHU4|H0YHU4_HUMAN tRNA (guanine-N(7)-)-methyltransferase (Fragment) OS=Homo sapiens OX=9606 GN=METTL1 PE=1 SV=1;tr|H0YIH0|H0YIH0_HUMAN tRNA (guanine-N(7)-)-methyltransferase (Fragment) OS=Homo sapiens OX=9606 GN=METTL1 PE=1 SV=1;tr|A0A024RB62|A0A024RB	4	1	1	1	0	0	0	0	0	0	1	0	0	0	0	0	0	0	0	1	0	0	0	0	0	0	0	0	1	0	0	23.8	23.8	23.8	7.0119	63	63;124;301;276	0.0029345	2.6419	0	0	0
Q53FU3;A0A024RB72;F8VVA7;P61923;F8VXB1;F8VUC5;F8W156;F8W651;F8VYZ4;F8VXR1;F8VYK5	Q53FU3;A0A024RB72;F8VVA7;P61923;F8VXB1;F8VUC5;F8W156;F8W651;F8VYZ4;F8VXR1	4;4;4;4;3;3;3;3;3;2;1	4;4;4;4;3;3;3;3;3;2;1	4;4;4;4;3;3;3;3;3;2;1	Coatomer subunit zeta-1	COPZ1	tr|Q53FU3|Q53FU3_HUMAN Coatomer subunit zeta (Fragment) OS=Homo sapiens OX=9606 PE=2 SV=1;tr|A0A024RB72|A0A024RB72_HUMAN Coatomer subunit zeta OS=Homo sapiens OX=9606 GN=COPZ1 PE=3 SV=1;tr|F8VVA7|F8VVA7_HUMAN Coatomer subunit zeta OS=Homo sapiens OX=9606 G	11	4	4	4	1	2	0	3	3	3	3	2	4	1	2	0	3	3	3	3	2	4	1	2	0	3	3	3	3	2	4	35	35	35	20.267	177	177;177;198;177;92;95;107;119;163;138;89	0	10.187	7.9	20.9	0
O75390;A0A024RB75;B4DJV2;B3KTN4;A0A0C4DGI3;B7Z1E1;Q0QEL2;H0YH82;F8VPF9;F8W1S4;F8VPA1;H0YIC4;F8VRI6;F8W4S1;F8VX68;F8VRP1;F8VR34;F8VTT8;F8VWQ5;F8VX07;F8VZK9;F8VU34;F8W642;F8W0J2;F8W031;F8VP03	O75390;A0A024RB75;B4DJV2;B3KTN4;A0A0C4DGI3	17;17;17;16;15;7;7;7;6;6;6;6;5;5;5;5;4;4;3;3;3;2;2;1;1;1	17;17;17;16;15;7;7;7;6;6;6;6;5;5;5;5;4;4;3;3;3;2;2;1;1;1	17;17;17;16;15;7;7;7;6;6;6;6;5;5;5;5;4;4;3;3;3;2;2;1;1;1	Citrate synthase, mitochondrial;Citrate synthase	CS	sp|O75390|CISY_HUMAN Citrate synthase, mitochondrial OS=Homo sapiens OX=9606 GN=CS PE=1 SV=2;tr|A0A024RB75|A0A024RB75_HUMAN Citrate synthase OS=Homo sapiens OX=9606 GN=CS PE=3 SV=1;tr|B4DJV2|B4DJV2_HUMAN Citrate synthase OS=Homo sapiens OX=9606 GN=CS PE=1	26	17	17	17	10	9	10	7	9	9	16	10	9	10	9	10	7	9	9	16	10	9	10	9	10	7	9	9	16	10	9	52.4	52.4	52.4	51.712	466	466;466;453;421;400;231;224;190;140;157;144;123;140;178;120;117;146;149;132;114;80;142;66;75;263;105	0	247.13	31.8	36.9	38.6
B4DGQ7;A0A024RB84;P21860;F8VW56;B3KWB3	B4DGQ7;A0A024RB84;P21860;F8VW56;B3KWB3	2;2;2;1;1	2;2;2;1;1	2;2;2;1;1	Receptor protein-tyrosine kinase;Receptor tyrosine-protein kinase erbB-3	ERBB3	tr|B4DGQ7|B4DGQ7_HUMAN Receptor tyrosine-protein kinase erbB-3 OS=Homo sapiens OX=9606 GN=ERBB3 PE=1 SV=1;tr|A0A024RB84|A0A024RB84_HUMAN V-erb-b2 erythroblastic leukemia viral oncogene homolog 3 (Avian), isoform CRA_a OS=Homo sapiens OX=9606 GN=ERBB3 PE=4	5	2	2	2	1	0	1	0	0	0	0	0	0	1	0	1	0	0	0	0	0	0	1	0	1	0	0	0	0	0	0	4.2	4.2	4.2	101.76	921	921;1342;1342;583;583	0	6.7009	1.3	0	2.9
A0A024RB85;Q9UQ80;A8K6Y1;Q6PIN5;Q05D08;F8VR77;F8W0A3;H0YIN7;F8VZ69	A0A024RB85;Q9UQ80;A8K6Y1;Q6PIN5;Q05D08;F8VR77	26;26;25;25;22;16;10;9;3	26;26;25;25;22;16;10;9;3	26;26;25;25;22;16;10;9;3	Proliferation-associated protein 2G4	PA2G4	tr|A0A024RB85|A0A024RB85_HUMAN Proliferation-associated 2G4, 38kDa, isoform CRA_a OS=Homo sapiens OX=9606 GN=PA2G4 PE=4 SV=1;sp|Q9UQ80|PA2G4_HUMAN Proliferation-associated protein 2G4 OS=Homo sapiens OX=9606 GN=PA2G4 PE=1 SV=3;tr|A8K6Y1|A8K6Y1_HUMAN cDNA F	9	26	26	26	11	11	14	22	24	22	24	23	24	11	11	14	22	24	22	24	23	24	11	11	14	22	24	22	24	23	24	75.9	75.9	75.9	43.786	394	394;394;367;373;406;284;187;163;64	0	323.31	39.6	37.6	51.3
P61224;A0A024RB87;F5H7Y6;E7ESV4;Q9BXV4;F5GX62;A6NIZ1;F5H004;F5H6R7;F5H823;B7ZB78;F5GYB5;B7ZAY2;F5H500;F5H0B7;F5H491;F5GWU8;F5H077;F5H4H0;F5GYH7;F8WBC0	P61224;A0A024RB87;F5H7Y6;E7ESV4;Q9BXV4;F5GX62;A6NIZ1;F5H004;F5H6R7;F5H823;B7ZB78;F5GYB5;B7ZAY2	13;13;12;12;11;11;10;10;9;8;8;7;7;6;6;5;5;5;4;4;2	13;13;12;12;11;11;10;10;9;8;8;7;7;6;6;5;5;5;4;4;2	1;1;1;1;1;1;0;1;1;0;0;1;0;1;1;1;1;1;0;0;0	Ras-related protein Rap-1b;Ras-related protein Rap-1b-like protein	RAP1B	sp|P61224|RAP1B_HUMAN Ras-related protein Rap-1b OS=Homo sapiens OX=9606 GN=RAP1B PE=1 SV=1;tr|A0A024RB87|A0A024RB87_HUMAN RAP1B, member of RAS oncogene family, isoform CRA_a OS=Homo sapiens OX=9606 GN=RAP1B PE=4 SV=1;tr|F5H7Y6|F5H7Y6_HUMAN Ras-related pro	21	13	13	1	12	12	13	11	11	12	11	11	12	12	12	13	11	11	12	11	11	12	1	1	1	1	1	1	1	1	1	77.7	77.7	14.1	20.825	184	184;184;179;157;153;139;184;127;122;103;118;136;142;101;98;93;87;84;48;53;32	0	323.31	77.7	77.7	77.7
P34897;Q53ET4;V9HW06;A0A024RB99;Q5HYG8;B4DJQ3;B4E1G2;B4DP88;B4DW25;Q5BJF5;B4DJ63;B4DWA7;B4DLV4;H0YIZ0;G3V2Y4;G3V4W5;G3V5L0;G3V540;G3V2W0;G3V2E4;G3V4X0;G3V4T0;G3V3Y8;G3V241;G3V2Y1;G3V3C6;G3V2D2	P34897;Q53ET4;V9HW06;A0A024RB99;Q5HYG8;B4DJQ3;B4E1G2;B4DP88;B4DW25;Q5BJF5;B4DJ63;B4DWA7;B4DLV4;H0YIZ0;G3V2Y4	22;22;22;22;22;20;20;19;19;18;17;17;16;14;13;8;8;6;5;4;4;4;4;4;1;1;1	22;22;22;22;22;20;20;19;19;18;17;17;16;14;13;8;8;6;5;4;4;4;4;4;1;1;1	21;21;21;21;21;19;19;18;18;17;16;16;16;14;12;7;7;5;5;4;4;4;4;4;1;1;0	Serine hydroxymethyltransferase, mitochondrial;Serine hydroxymethyltransferase	SHMT2;HEL-S-51e;DKFZp686P09201	sp|P34897|GLYM_HUMAN Serine hydroxymethyltransferase, mitochondrial OS=Homo sapiens OX=9606 GN=SHMT2 PE=1 SV=3;tr|Q53ET4|Q53ET4_HUMAN Serine hydroxymethyltransferase (Fragment) OS=Homo sapiens OX=9606 PE=2 SV=1;tr|V9HW06|V9HW06_HUMAN Serine hydroxymethyltr	27	22	22	21	16	13	14	13	15	13	18	10	15	16	13	14	13	15	13	18	10	15	15	12	13	12	14	12	17	9	14	57.1	57.1	54.4	55.992	504	504;504;504;483;483;483;442;435;430;480;378;513;408;264;234;237;215;192;160;171;159;149;147;142;65;86;52	0	148.07	43.8	35.3	36.5
Q9UL25;A0A024RBA9;Q96GX3	Q9UL25;A0A024RBA9;Q96GX3	8;8;7	8;8;7	8;8;7	Ras-related protein Rab-21	RAB21	sp|Q9UL25|RAB21_HUMAN Ras-related protein Rab-21 OS=Homo sapiens OX=9606 GN=RAB21 PE=1 SV=3;tr|A0A024RBA9|A0A024RBA9_HUMAN RAB21, member RAS oncogene family, isoform CRA_a OS=Homo sapiens OX=9606 GN=RAB21 PE=4 SV=1;tr|Q96GX3|Q96GX3_HUMAN KIAA0118 protein (	3	8	8	8	4	4	3	2	2	1	5	5	5	4	4	3	2	2	1	5	5	5	4	4	3	2	2	1	5	5	5	43.6	43.6	43.6	24.347	225	225;225;175	0	44.53	24.4	24.4	17.8
P55209;F5H4R6;H0YIV4;F8VY35;A0A024RBB7;F8VV59;B7Z2V4;F8W0J6;F8VUX1;A0A024RBE6;F8W543;F8W118;B7Z9C2;H0YH88;H0YHC3;F8VXI6;F8W020;B7Z5H0;F8VRJ2;F8VVB5;B7Z4K9	P55209;F5H4R6;H0YIV4;F8VY35;A0A024RBB7;F8VV59;B7Z2V4;F8W0J6;F8VUX1;A0A024RBE6;F8W543;F8W118;B7Z9C2;H0YH88;H0YHC3;F8VXI6;F8W020;B7Z5H0;F8VRJ2	10;10;10;10;10;9;9;9;9;9;8;8;8;7;7;7;7;5;5;4;2	8;8;8;8;8;7;7;7;7;7;6;6;6;5;5;5;5;3;3;2;2	8;8;8;8;8;7;7;7;7;7;6;6;6;5;5;5;5;3;3;2;2	Nucleosome assembly protein 1-like 1	NAP1L1	sp|P55209|NP1L1_HUMAN Nucleosome assembly protein 1-like 1 OS=Homo sapiens OX=9606 GN=NAP1L1 PE=1 SV=1;tr|F5H4R6|F5H4R6_HUMAN Nucleosome assembly protein 1-like 1 OS=Homo sapiens OX=9606 GN=NAP1L1 PE=1 SV=1;tr|H0YIV4|H0YIV4_HUMAN Nucleosome assembly protei	21	10	8	8	7	9	7	9	9	9	7	6	8	5	7	5	8	7	7	5	5	7	5	7	5	8	7	7	5	5	7	45	42.2	42.2	45.374	391	391;383;385;264;391;327;383;379;237;350;328;209;349;177;198;215;207;154;114;161;208	0	129.72	27.6	37.1	24.8
A0A024RBC7;P20020;E7ERY9;Q59H63;Q58F24;Q01814;Q4LE63;A0A024R2E4;Q4J697;A0A2R8Y4R4;A1L3B5;Q16720;A1X4P8;A0A2U3U055;A0A2U3TZI3;F8W1V5;A1X4P9;A0A0U1RQU3;Q3L582;H0YHH6;A1X4P7	A0A024RBC7;P20020;E7ERY9	18;18;10;8;8;4;4;4;4;4;4;4;3;3;3;2;1;1;1;1;1	18;18;10;8;8;4;4;4;4;4;4;4;3;3;3;2;1;1;1;1;1	12;12;6;4;6;1;1;1;1;1;0;0;1;0;0;2;1;1;1;1;1	Calcium-transporting ATPase;Plasma membrane calcium-transporting ATPase 1	ATP2B1	tr|A0A024RBC7|A0A024RBC7_HUMAN Calcium-transporting ATPase OS=Homo sapiens OX=9606 GN=ATP2B1 PE=3 SV=1;sp|P20020|AT2B1_HUMAN Plasma membrane calcium-transporting ATPase 1 OS=Homo sapiens OX=9606 GN=ATP2B1 PE=1 SV=4;tr|E7ERY9|E7ERY9_HUMAN Calcium-transporti	21	18	18	12	13	12	10	3	1	3	4	7	6	13	12	10	3	1	3	4	7	6	8	6	5	1	0	0	1	3	2	20.8	20.8	13	134.68	1220	1220;1220;963;840;313;1243;1210;1198;1099;996;874;1220;693;1160;1188;101;392;300;197;162;82	0	82.33	16.1	14.7	12
A0A024RBD9;B3KVC5;Q96NU7	A0A024RBD9;B3KVC5;Q96NU7	2;2;2	2;2;2	2;2;2	Probable imidazolonepropionase	AMDHD1	tr|A0A024RBD9|A0A024RBD9_HUMAN Amidohydrolase domain containing 1, isoform CRA_a OS=Homo sapiens OX=9606 GN=AMDHD1 PE=4 SV=1;tr|B3KVC5|B3KVC5_HUMAN cDNA FLJ16380 fis, clone TLIVE2002882, weakly similar to Imidazolonepropionase OS=Homo sapiens OX=9606 PE=2	3	2	2	2	0	0	0	0	2	0	0	0	0	0	0	0	0	2	0	0	0	0	0	0	0	0	2	0	0	0	0	7	7	7	46.712	426	426;426;426	0.0080972	2.1781	0	0	0
A8K1Z3;A0A024RBE5;Q8NHV4;Q05CT8	A8K1Z3;A0A024RBE5;Q8NHV4;Q05CT8	4;4;4;3	4;4;4;3	4;4;4;3	Protein NEDD1	NEDD1	tr|A8K1Z3|A8K1Z3_HUMAN cDNA FLJ75002, highly similar to Homo sapiens, neural cell expressed,developmentally down-regulated gene 1 OS=Homo sapiens OX=9606 PE=2 SV=1;tr|A0A024RBE5|A0A024RBE5_HUMAN Neural cell expressed, developmentally down-regulated 1, isof	4	4	4	4	2	2	1	0	0	1	2	2	2	2	2	1	0	0	1	2	2	2	2	2	1	0	0	1	2	2	2	10.2	10.2	10.2	71.925	660	660;660;660;532	0	19.892	4.2	5.9	3.2
F8VWQ0;F8VVM2;Q8NCF7;Q53HC3;B2RE88;A0A024RBE8	F8VWQ0;F8VVM2;Q8NCF7;Q53HC3;B2RE88;A0A024RBE8	1;1;1;1;1;1	1;1;1;1;1;1	1;1;1;1;1;1		SLC25A3	tr|F8VWQ0|F8VWQ0_HUMAN Phosphate carrier protein, mitochondrial OS=Homo sapiens OX=9606 GN=SLC25A3 PE=1 SV=1;tr|F8VVM2|F8VVM2_HUMAN Phosphate carrier protein, mitochondrial OS=Homo sapiens OX=9606 GN=SLC25A3 PE=1 SV=1;tr|Q8NCF7|Q8NCF7_HUMAN cDNA FLJ90278 f	6	1	1	1	0	0	0	0	0	0	1	1	1	0	0	0	0	0	0	1	1	1	0	0	0	0	0	0	1	1	1	17.3	17.3	17.3	16.948	156	156;324;361;361;361;361	0	4.306	0	0	0
F8VZN8;A0A024RBF1;B2RAH5;O14974;H0YIS4;F8VW28;H0YHL8;H0YHI8;A0A3B3ISH4	F8VZN8;A0A024RBF1;B2RAH5;O14974	5;5;5;5;2;1;1;1;1	5;5;5;5;2;1;1;1;1	5;5;5;5;2;1;1;1;1	Protein phosphatase 1 regulatory subunit;Protein phosphatase 1 regulatory subunit 12A	PPP1R12A	tr|F8VZN8|F8VZN8_HUMAN Protein phosphatase 1 regulatory subunit 12A (Fragment) OS=Homo sapiens OX=9606 GN=PPP1R12A PE=1 SV=1;tr|A0A024RBF1|A0A024RBF1_HUMAN Protein phosphatase 1 regulatory subunit OS=Homo sapiens OX=9606 GN=PPP1R12A PE=4 SV=1;tr|B2RAH5|B2R	9	5	5	5	0	0	0	3	2	2	2	3	3	0	0	0	3	2	2	2	3	3	0	0	0	3	2	2	2	3	3	10.3	10.3	10.3	76.532	692	692;914;1030;1030;299;97;210;367;381	0	84.059	0	0	0
J3KND8;Q8TEY0;A0A024RBG4;P00439;B2R8I4;B3VS20;F8W1D4;F8W0A0;A0A0U1RQY4;A0A0U1RQI3;B4DPN2;Q14CC5;Q8IWU9	J3KND8;Q8TEY0;A0A024RBG4;P00439;B2R8I4	6;6;6;6;5;1;1;1;1;1;1;1;1	6;6;6;6;5;1;1;1;1;1;1;1;1	6;6;6;6;5;1;1;1;1;1;1;1;1	Phenylalanine-4-hydroxylase	PAH	tr|J3KND8|J3KND8_HUMAN Phenylalanine-4-hydroxylase OS=Homo sapiens OX=9606 GN=PAH PE=1 SV=1;tr|Q8TEY0|Q8TEY0_HUMAN Phenylalanine hydroxylase OS=Homo sapiens OX=9606 GN=PAH PE=4 SV=1;tr|A0A024RBG4|A0A024RBG4_HUMAN Phenylalanine hydroxylase, isoform CRA_a OS	13	6	6	6	2	1	3	0	0	0	0	0	0	2	1	3	0	0	0	0	0	0	2	1	3	0	0	0	0	0	0	26.2	26.2	26.2	51.428	447	447;452;452;452;452;45;117;136;143;149;267;496;490	0	35.386	11.4	3.4	11.4
Q53FW9;A0A024RBH5;Q13610;B4DJV5;Q9BV37;B4DNL1;Q86X79;Q05BL3;Q6PKI5;Q6PIN4;F8VZ56	Q53FW9;A0A024RBH5;Q13610;B4DJV5;Q9BV37;B4DNL1	7;7;7;6;6;5;2;2;2;2;1	7;7;7;6;6;5;2;2;2;2;1	7;7;7;6;6;5;2;2;2;2;1	Periodic tryptophan protein 1 homolog	PWP1	tr|Q53FW9|Q53FW9_HUMAN Nuclear phosphoprotein similar to S. cerevisiae PWP1 variant (Fragment) OS=Homo sapiens OX=9606 PE=2 SV=1;tr|A0A024RBH5|A0A024RBH5_HUMAN PWP1 homolog (S. cerevisiae), isoform CRA_a OS=Homo sapiens OX=9606 GN=PWP1 PE=4 SV=1;sp|Q13610|	11	7	7	7	1	1	1	5	3	3	0	1	0	1	1	1	5	3	3	0	1	0	1	1	1	5	3	3	0	1	0	25.9	25.9	25.9	55.728	501	501;501;501;439;501;412;243;244;249;253;98	0	19.85	1.4	1.4	1.4
Q9ULV4;A0A024RBI5;Q59EA2;Q53G58;B4DMH3;B4E3S0;B7Z9V0;H0YHL7;F8VUX3;F8VSA4;F8VRE9;F8VTT6;F8VVB7;F8W1H8;F8VV53;J3QLV6;J3KSS5;B3KSZ9;Q6QEF8;B3KRY9	Q9ULV4;A0A024RBI5;Q59EA2;Q53G58;B4DMH3;B4E3S0;B7Z9V0	22;22;22;21;18;17;15;9;7;7;7;7;7;7;4;2;2;2;2;2	22;22;22;21;18;17;15;9;7;7;7;7;7;7;4;2;2;2;2;2	1;1;1;1;1;1;1;0;0;0;0;0;0;0;0;0;0;0;0;0	Coronin-1C;Coronin	CORO1C	sp|Q9ULV4|COR1C_HUMAN Coronin-1C OS=Homo sapiens OX=9606 GN=CORO1C PE=1 SV=1;tr|A0A024RBI5|A0A024RBI5_HUMAN Coronin OS=Homo sapiens OX=9606 GN=CORO1C PE=3 SV=1;tr|Q59EA2|Q59EA2_HUMAN Coronin (Fragment) OS=Homo sapiens OX=9606 PE=2 SV=1;tr|Q53G58|Q53G58_HUM	20	22	22	1	9	10	7	16	15	16	18	18	18	9	10	7	16	15	16	18	18	18	1	0	1	1	1	1	1	1	1	54.2	54.2	7.2	53.248	474	474;474;501;474;437;369;303;165;159;162;163;169;181;151;125;432;471;238;472;214	0	280.47	32.1	27.4	27.4
B3KMP2;Q2M2R1;Q4KMX6;A8KAQ7;A5D8X2;A0A024RBJ3;Q9UJX3;H0YIX7;H0YIW2	B3KMP2;Q2M2R1;Q4KMX6;A8KAQ7;A5D8X2;A0A024RBJ3;Q9UJX3	6;6;6;6;6;6;6;1;1	6;6;6;6;6;6;6;1;1	6;6;6;6;6;6;6;1;1	Anaphase-promoting complex subunit 7	ANAPC7	tr|B3KMP2|B3KMP2_HUMAN cDNA FLJ11747 fis, clone HEMBA1005530, highly similar to Anaphase-promoting complex subunit 7 OS=Homo sapiens OX=9606 PE=2 SV=1;tr|Q2M2R1|Q2M2R1_HUMAN ANAPC7 protein (Fragment) OS=Homo sapiens OX=9606 GN=ANAPC7 PE=2 SV=1;tr|Q4KMX6|Q4	9	6	6	6	4	3	3	0	0	0	1	1	0	4	3	3	0	0	0	1	1	0	4	3	3	0	0	0	1	1	0	17.9	17.9	17.9	56.313	503	503;563;564;564;565;599;599;54;149	0	20.598	13.3	7	8.9
Q8TBK5;Q8N5Z7;A0A024RBK3;Q9HBB3;Q02878;B2R4K7;B4DRX3;F8VR69;F8VZ45;U3KQR5	Q8TBK5;Q8N5Z7;A0A024RBK3;Q9HBB3;Q02878;B2R4K7;B4DRX3	8;8;8;8;8;7;6;2;2;2	8;8;8;8;8;7;6;2;2;2	8;8;8;8;8;7;6;2;2;2	60S ribosomal protein L6	RPL6	tr|Q8TBK5|Q8TBK5_HUMAN 60S ribosomal protein L6 OS=Homo sapiens OX=9606 GN=RPL6 PE=2 SV=1;tr|Q8N5Z7|Q8N5Z7_HUMAN 60S ribosomal protein L6 OS=Homo sapiens OX=9606 GN=RPL6 PE=2 SV=1;tr|A0A024RBK3|A0A024RBK3_HUMAN 60S ribosomal protein L6 OS=Homo sapiens OX=9	10	8	8	8	6	5	4	4	4	4	4	2	5	6	5	4	4	4	4	4	2	5	6	5	4	4	4	4	4	2	5	29.9	29.9	29.9	32.741	288	288;288;288;289;288;288;227;63;159;160	0	32.247	24	21.2	17.7
F8VZ74;J3KP49;A0A024RBM8;Q9BVA6	F8VZ74;J3KP49;A0A024RBM8;Q9BVA6	1;1;1;1	1;1;1;1	1;1;1;1	Adenosine monophosphate-protein transferase FICD	FICD;HYPE	tr|F8VZ74|F8VZ74_HUMAN Protein adenylyltransferase FICD OS=Homo sapiens OX=9606 GN=FICD PE=1 SV=1;tr|J3KP49|J3KP49_HUMAN Protein adenylyltransferase FICD OS=Homo sapiens OX=9606 GN=FICD PE=1 SV=1;tr|A0A024RBM8|A0A024RBM8_HUMAN Huntingtin interacting protei	4	1	1	1	0	0	0	0	1	1	1	1	1	0	0	0	0	1	1	1	1	1	0	0	0	0	1	1	1	1	1	11.5	11.5	11.5	15.217	139	139;180;458;458	1	-2	0	0	0
Q9UPN1;F8VYE8;A0A024RBP2;F8W0W8;P36873;F8VR82;A0A087WYY5	Q9UPN1;F8VYE8;A0A024RBP2;F8W0W8;P36873;F8VR82;A0A087WYY5	17;17;17;17;17;16;9	1;1;1;1;1;1;1	1;1;1;1;1;1;1	Serine/threonine-protein phosphatase;Serine/threonine-protein phosphatase PP1-gamma catalytic subunit	PPP1CC	tr|Q9UPN1|Q9UPN1_HUMAN Serine/threonine-protein phosphatase (Fragment) OS=Homo sapiens OX=9606 GN=PPP1CC PE=3 SV=1;tr|F8VYE8|F8VYE8_HUMAN Serine/threonine-protein phosphatase OS=Homo sapiens OX=9606 GN=PPP1CC PE=1 SV=1;tr|A0A024RBP2|A0A024RBP2_HUMAN Serine	7	17	1	1	11	11	11	12	13	15	12	11	13	0	1	0	1	1	0	1	1	1	0	1	0	1	1	0	1	1	1	62.6	3.4	3.4	33.773	294	294;304;323;332;323;270;140	0	3.8372	47.3	50	54.1
A8KA84;A0A024RBQ5;Q9Y6K5;F8VS35;F8VWK9;H0YHL3	A8KA84;A0A024RBQ5;Q9Y6K5	17;17;17;5;3;1	17;17;17;5;3;1	17;17;17;5;3;1	2-5-oligoadenylate synthase 3	OAS3	tr|A8KA84|A8KA84_HUMAN cDNA FLJ78682, highly similar to Homo sapiens 2-5-oligoadenylate synthetase 3, 100kDa (OAS3), mRNA OS=Homo sapiens OX=9606 PE=2 SV=1;tr|A0A024RBQ5|A0A024RBQ5_HUMAN 2-5-oligoadenylate synthetase 3, 100kDa, isoform CRA_a OS=Homo sa	6	17	17	17	0	1	1	12	7	9	6	7	5	0	1	1	12	7	9	6	7	5	0	1	1	12	7	9	6	7	5	22	22	22	121.21	1087	1087;1087;1087;223;177;166	0	75.186	0	0.9	0.9
J3KP58;A0A024RBR1;P30622;A0A3B3ITA2;F5H0N7;Q59GJ4;B3KXA5;F5H6A0;A0A3B3IS27;F5H1T5;Q86WU4;Q6P5Z9	J3KP58;A0A024RBR1;P30622;A0A3B3ITA2;F5H0N7;Q59GJ4;B3KXA5;F5H6A0	4;4;4;3;3;3;2;2;1;1;1;1	4;4;4;3;3;3;2;2;1;1;1;1	4;4;4;3;3;3;2;2;1;1;1;1	CAP-Gly domain-containing linker protein 1	CLIP1;RSN	tr|J3KP58|J3KP58_HUMAN CAP-Gly domain-containing linker protein 1 OS=Homo sapiens OX=9606 GN=CLIP1 PE=1 SV=2;tr|A0A024RBR1|A0A024RBR1_HUMAN Restin (Reed-Steinberg cell-expressed intermediate filament-associated protein), isoform CRA_b OS=Homo sapiens OX=96	12	4	4	4	0	0	0	0	1	0	4	1	2	0	0	0	0	1	0	4	1	2	0	0	0	0	1	0	4	1	2	4.6	4.6	4.6	148.13	1316	1316;1427;1438;791;1063;1065;472;802;107;350;449;653	0	9.6816	0	0	0
O43583;A0A024RBR3;F8VVL1	O43583;A0A024RBR3;F8VVL1	4;4;3	4;4;3	4;4;3	Density-regulated protein	DENR	sp|O43583|DENR_HUMAN Density-regulated protein OS=Homo sapiens OX=9606 GN=DENR PE=1 SV=2;tr|A0A024RBR3|A0A024RBR3_HUMAN Density-regulated protein OS=Homo sapiens OX=9606 GN=DENR PE=3 SV=1;tr|F8VVL1|F8VVL1_HUMAN Density-regulated protein OS=Homo sapiens OX=	3	4	4	4	0	0	0	2	1	1	2	4	2	0	0	0	2	1	1	2	4	2	0	0	0	2	1	1	2	4	2	34.8	34.8	34.8	22.092	198	198;198;160	0	20.85	0	0	0
A0A024RBR4;O75146;B3KN98;B4DI31;B4DPL0;B3KQW8;H0YH66	A0A024RBR4;O75146	12;12;4;3;2;2;1	12;12;4;3;2;2;1	11;11;3;2;2;2;1	Huntingtin-interacting protein 1-related protein	HIP1R	tr|A0A024RBR4|A0A024RBR4_HUMAN Huntingtin interacting protein 1 related, isoform CRA_a OS=Homo sapiens OX=9606 GN=HIP1R PE=4 SV=1;sp|O75146|HIP1R_HUMAN Huntingtin-interacting protein 1-related protein OS=Homo sapiens OX=9606 GN=HIP1R PE=1 SV=2	7	12	12	11	0	1	2	2	3	3	3	10	7	0	1	2	2	3	3	3	10	7	0	1	2	1	3	3	2	9	6	19.2	19.2	18.1	99.089	890	890;1068;282;282;437;603;197	0	83.107	0	1.6	3.3
P05388;A8K4Z4;A0A024RBS2;Q53HW2;Q53HK9;F8VWS0;Q6NSF2;F8VU65;B4E3D5;F8VW21;F8VZS0;G3V210;F8VPE8;Q8NHW5;F8VRK7;F8VQY6;F8VS58;F8VWV4;Q3MHV2;F8W1K8	P05388;A8K4Z4;A0A024RBS2;Q53HW2;Q53HK9;F8VWS0;Q6NSF2;F8VU65;B4E3D5;F8VW21;F8VZS0;G3V210;F8VPE8;Q8NHW5;F8VRK7;F8VQY6	13;13;13;13;12;12;12;10;10;9;8;8;8;8;7;7;6;5;4;4	13;13;13;13;12;12;12;10;10;9;8;8;8;8;7;7;6;5;4;4	13;13;13;13;12;12;12;10;10;9;8;8;8;8;7;7;6;5;4;4	60S acidic ribosomal protein P0;60S acidic ribosomal protein P0-like	RPLP0;RPLP0P6	sp|P05388|RLA0_HUMAN 60S acidic ribosomal protein P0 OS=Homo sapiens OX=9606 GN=RPLP0 PE=1 SV=1;tr|A8K4Z4|A8K4Z4_HUMAN 60S acidic ribosomal protein P0 OS=Homo sapiens OX=9606 PE=2 SV=1;tr|A0A024RBS2|A0A024RBS2_HUMAN 60S acidic ribosomal protein P0 OS=Homo	20	13	13	13	8	10	10	12	11	12	9	12	12	8	10	10	12	11	12	9	12	12	8	10	10	12	11	12	9	12	12	57.1	57.1	57.1	34.273	317	317;317;317;317;317;281;254;247;266;244;246;166;153;317;156;142;121;111;157;107	0	263.52	39.4	47.6	44.8
B7ZKQ9;A0A024RBS4;B3KW46;B4DZ71;A0A0S2Z3N2;B4E3I1;Q59FM4;Q8WTV0;F5H4X0;A0A0S2Z3I2;F5H5E8	B7ZKQ9;A0A024RBS4;B3KW46;B4DZ71;A0A0S2Z3N2;B4E3I1;Q59FM4;Q8WTV0;F5H4X0;A0A0S2Z3I2	12;12;9;9;9;9;9;9;8;7;2	12;12;9;9;9;9;9;9;8;7;2	12;12;9;9;9;9;9;9;8;7;2	Scavenger receptor class B member 1	SCARB1	tr|B7ZKQ9|B7ZKQ9_HUMAN SCARB1 protein OS=Homo sapiens OX=9606 GN=SCARB1 PE=1 SV=1;tr|A0A024RBS4|A0A024RBS4_HUMAN Scavenger receptor class B, member 1, isoform CRA_b OS=Homo sapiens OX=9606 GN=SCARB1 PE=3 SV=1;tr|B3KW46|B3KW46_HUMAN cDNA FLJ42118 fis, clone	11	12	12	12	9	9	9	1	2	1	2	2	2	9	9	9	1	2	1	2	2	2	9	9	9	1	2	1	2	2	2	30.1	30.1	30.1	53.847	481	481;509;512;516;552;553;581;552;499;254;146	0	50.587	22.2	22.5	21.6
A0A024RBS6;F5H1S9;G8JLB3;E5KMT6;E5KMT5;Q9Y606;F5GXL3;F5H168;F5GY32;F8W9U5;F5H1B2	A0A024RBS6;F5H1S9;G8JLB3;E5KMT6;E5KMT5;Q9Y606;F5GXL3	4;4;4;4;4;4;2;1;1;1;1	4;4;4;4;4;4;2;1;1;1;1	4;4;4;4;4;4;2;1;1;1;1	tRNA pseudouridine synthase;tRNA pseudouridine synthase A, mitochondrial	PUS1	tr|A0A024RBS6|A0A024RBS6_HUMAN Pseudouridylate synthase 1, isoform CRA_a OS=Homo sapiens OX=9606 GN=PUS1 PE=4 SV=1;tr|F5H1S9|F5H1S9_HUMAN tRNA pseudouridine synthase A OS=Homo sapiens OX=9606 GN=PUS1 PE=1 SV=1;tr|G8JLB3|G8JLB3_HUMAN tRNA pseudouridine synt	11	4	4	4	0	1	1	1	0	2	0	0	0	0	1	1	1	0	2	0	0	0	0	1	1	1	0	2	0	0	0	13.9	13.9	13.9	37.831	338	338;374;384;399;427;427;200;134;153;156;184	0	5.0058	0	3.6	3.6
A0A024RBU0;Q9H9H4;F5H4M0;F5H1F6	A0A024RBU0;Q9H9H4;F5H4M0;F5H1F6	7;7;6;4	7;7;6;4	7;7;6;4	Vacuolar protein sorting-associated protein 37B	VPS37B	tr|A0A024RBU0|A0A024RBU0_HUMAN Vacuolar protein sorting 37B (Yeast), isoform CRA_b OS=Homo sapiens OX=9606 GN=VPS37B PE=4 SV=1;sp|Q9H9H4|VP37B_HUMAN Vacuolar protein sorting-associated protein 37B OS=Homo sapiens OX=9606 GN=VPS37B PE=1 SV=1;tr|F5H4M0|F5H4M	4	7	7	7	7	4	7	2	2	3	2	3	2	7	4	7	2	2	3	2	3	2	7	4	7	2	2	3	2	3	2	48.8	48.8	48.8	31.307	285	285;285;271;184	0	93.58	48.8	20	48.8
C9JZJ7;A0A087X0X0;B7Z5K6;C9J453;A0A087X255;B4DLX8;A8K5A0;A0A024RBV4;O15344	C9JZJ7;A0A087X0X0;B7Z5K6;C9J453;A0A087X255;B4DLX8;A8K5A0;A0A024RBV4;O15344	1;1;1;1;1;1;1;1;1	1;1;1;1;1;1;1;1;1	1;1;1;1;1;1;1;1;1	E3 ubiquitin-protein ligase Midline-1	MID1	tr|C9JZJ7|C9JZJ7_HUMAN E3 ubiquitin-protein ligase Midline-1 (Fragment) OS=Homo sapiens OX=9606 GN=MID1 PE=1 SV=1;tr|A0A087X0X0|A0A087X0X0_HUMAN E3 ubiquitin-protein ligase Midline-1 OS=Homo sapiens OX=9606 GN=MID1 PE=1 SV=1;tr|B7Z5K6|B7Z5K6_HUMAN cDNA FLJ	9	1	1	1	0	0	0	1	1	0	1	0	0	0	0	0	1	1	0	1	0	0	0	0	0	1	1	0	1	0	0	7.6	7.6	7.6	22.062	197	197;228;395;483;540;617;667;667;667	0	5.5579	0	0	0
A0A024RBV5;P51151	A0A024RBV5;P51151	3;3	3;3	3;3	Ras-related protein Rab-9A	RAB9A	tr|A0A024RBV5|A0A024RBV5_HUMAN RAB9A, member RAS oncogene family, isoform CRA_a OS=Homo sapiens OX=9606 GN=RAB9A PE=4 SV=1;sp|P51151|RAB9A_HUMAN Ras-related protein Rab-9A OS=Homo sapiens OX=9606 GN=RAB9A PE=1 SV=1	2	3	3	3	1	2	2	0	0	0	0	0	0	1	2	2	0	0	0	0	0	0	1	2	2	0	0	0	0	0	0	21.4	21.4	21.4	22.837	201	201;201	0	4.4101	8	14.4	14.9
A5YPB6;A5PHJ9;A0A024RBX9;P08559;Q53GE3;Q5JPU3;P29803	A5YPB6;A5PHJ9;A0A024RBX9;P08559;Q53GE3	4;4;4;4;3;1;1	4;4;4;4;3;1;1	4;4;4;4;3;1;1	Pyruvate dehydrogenase E1 component subunit alpha;Pyruvate dehydrogenase E1 component subunit alpha, somatic form, mitochondrial	PDHA1;PDHA1/LOC79064	tr|A5YPB6|A5YPB6_HUMAN PDHA1 (Fragment) OS=Homo sapiens OX=9606 GN=PDHA1 PE=2 SV=1;tr|A5PHJ9|A5PHJ9_HUMAN PDHA1/LOC79064 protein (Fragment) OS=Homo sapiens OX=9606 GN=PDHA1/LOC79064 PE=2 SV=1;tr|A0A024RBX9|A0A024RBX9_HUMAN Pyruvate dehydrogenase E1 compone	7	4	4	4	1	2	3	0	0	0	0	0	0	1	2	3	0	0	0	0	0	0	1	2	3	0	0	0	0	0	0	25.3	25.3	25.3	28.779	261	261;302;390;390;390;109;388	0	13.109	3.8	16.9	21.5
A0A024RC00;Q9NRF8;H0Y5S6;Q9H6Q0	A0A024RC00;Q9NRF8	10;10;1;1	8;8;1;1	8;8;1;1	CTP synthase;CTP synthase 2	CTPS2	tr|A0A024RC00|A0A024RC00_HUMAN CTP synthase OS=Homo sapiens OX=9606 GN=CTPS2 PE=3 SV=1;sp|Q9NRF8|PYRG2_HUMAN CTP synthase 2 OS=Homo sapiens OX=9606 GN=CTPS2 PE=1 SV=1	4	10	8	8	0	5	5	4	3	2	1	2	2	0	5	4	3	2	0	0	1	1	0	5	4	3	2	0	0	1	1	20.3	15.9	15.9	65.677	586	586;586;132;151	0	20.122	0	11.9	11.8
A8K6P5;A0A024RC06;Q13496;B7Z8W1;B7Z499	A8K6P5;A0A024RC06;Q13496;B7Z8W1;B7Z499	4;4;4;3;3	4;4;4;3;3	4;4;4;3;3	Myotubularin	MTM1	tr|A8K6P5|A8K6P5_HUMAN cDNA FLJ76887, highly similar to Homo sapiens myotubularin 1 (MTM1), mRNA OS=Homo sapiens OX=9606 PE=2 SV=1;tr|A0A024RC06|A0A024RC06_HUMAN Myotubularin 1, isoform CRA_a OS=Homo sapiens OX=9606 GN=MTM1 PE=4 SV=1;sp|Q13496|MTM1_HUMAN M	5	4	4	4	0	0	1	3	3	2	0	1	1	0	0	1	3	3	2	0	1	1	0	0	1	3	3	2	0	1	1	10	10	10	69.904	603	603;603;603;416;488	0	12.203	0	0	3.2
Q15555;A0A024RC33;K7EL66	Q15555;A0A024RC33;K7EL66	9;9;5	9;9;5	4;4;0	Microtubule-associated protein RP/EB family member 2	MAPRE2	sp|Q15555|MARE2_HUMAN Microtubule-associated protein RP/EB family member 2 OS=Homo sapiens OX=9606 GN=MAPRE2 PE=1 SV=1;tr|A0A024RC33|A0A024RC33_HUMAN Microtubule-associated protein, RP/EB family, member 2, isoform CRA_a OS=Homo sapiens OX=9606 GN=MAPRE2 PE	3	9	9	4	3	5	6	7	7	7	5	6	7	3	5	6	7	7	7	5	6	7	3	2	3	3	2	3	2	3	2	36.4	36.4	24.8	37.031	327	327;327;134	0	55.354	18.3	25.4	21.1
Q68VJ7;Q05BM8;A0A024RC48;Q10472;A8KAJ7;H7C2I5;A0A1L4BJ91;A0A1L4BJC0;A0A1L4BJA6;B3KY85;Q8IUC8	Q68VJ7;Q05BM8;A0A024RC48;Q10472;A8KAJ7	4;4;4;4;3;1;1;1;1;1;1	4;4;4;4;3;1;1;1;1;1;1	4;4;4;4;3;1;1;1;1;1;1	Polypeptide N-acetylgalactosaminyltransferase;Polypeptide N-acetylgalactosaminyltransferase 1;Polypeptide N-acetylgalactosaminyltransferase 1 soluble form	GALNT1	tr|Q68VJ7|Q68VJ7_HUMAN Polypeptide N-acetylgalactosaminyltransferase 1 (Fragment) OS=Homo sapiens OX=9606 GN=GALNT1 PE=2 SV=1;tr|Q05BM8|Q05BM8_HUMAN Polypeptide N-acetylgalactosaminyltransferase OS=Homo sapiens OX=9606 GN=GALNT1 PE=2 SV=1;tr|A0A024RC48|A0A	11	4	4	4	3	2	1	0	0	0	0	0	0	3	2	1	0	0	0	0	0	0	3	2	1	0	0	0	0	0	0	31.8	31.8	31.8	19.603	170	170;499;559;559;559;142;218;523;543;556;556	0	11.436	25.9	15.9	7.6
A0A024RC55;B3KTQ2;Q08431;A0A024RC59;B4E396;H0YKS8;A0A087WUV5	A0A024RC55;B3KTQ2;Q08431;A0A024RC59;B4E396;H0YKS8	16;15;15;13;13;10;3	16;15;15;13;13;10;3	16;15;15;13;13;10;3	Lactadherin;Lactadherin short form;Medin	MFGE8	tr|A0A024RC55|A0A024RC55_HUMAN Milk fat globule-EGF factor 8 protein, isoform CRA_a OS=Homo sapiens OX=9606 GN=MFGE8 PE=4 SV=1;tr|B3KTQ2|B3KTQ2_HUMAN cDNA FLJ38589 fis, clone HCHON2010074, highly similar to LACTADHERIN OS=Homo sapiens OX=9606 PE=2 SV=1;sp|	7	16	16	16	12	11	11	11	10	12	10	9	10	12	11	11	11	10	12	10	9	10	12	11	11	11	10	12	10	9	10	59.2	59.2	59.2	43.122	387	387;379;387;335;343;268;75	0	119.93	48.6	46.5	44.4
A0A024RC61;P15144;B4DV63;B4DP01;B4DP96;B4DPH5;H0YLZ8;H0YKT6;H0YMC1;Q8IVL7;Q71E46	A0A024RC61;P15144;B4DV63;B4DP01;B4DP96;B4DPH5	37;37;23;21;20;20;2;2;2;1;1	1;1;1;1;1;1;0;0;0;0;0	1;1;1;1;1;1;0;0;0;0;0	Aminopeptidase N	ANPEP	tr|A0A024RC61|A0A024RC61_HUMAN Aminopeptidase OS=Homo sapiens OX=9606 GN=ANPEP PE=3 SV=1;sp|P15144|AMPN_HUMAN Aminopeptidase N OS=Homo sapiens OX=9606 GN=ANPEP PE=1 SV=4;tr|B4DV63|B4DV63_HUMAN cDNA FLJ56158, highly similar to Aminopeptidase N OS=Homo sapie	11	37	1	1	33	35	31	0	0	0	0	0	0	0	1	1	0	0	0	0	0	0	0	1	1	0	0	0	0	0	0	50.8	3.7	3.7	109.54	967	967;967;614;533;482;533;65;103;122;44;88	1	-2	42.3	47.4	45.9
A4QPB0;A0A024RC65;P46940;A0A0J9YXZ5;H0YLE8;Q6P1N4;B4E2M0;Q5FWG8;Q05DN7;B4DNP4;A0A087WWP1;H0YKA5;A0A087X225;Q96PA3	A4QPB0;A0A024RC65;P46940;A0A0J9YXZ5;H0YLE8;Q6P1N4;B4E2M0	49;49;49;36;31;29;29;10;10;7;3;2;2;2	49;49;49;36;31;29;29;10;10;7;3;2;2;2	49;49;49;36;31;29;29;10;10;7;3;2;2;2	Ras GTPase-activating-like protein IQGAP1	IQGAP1;hCG_1991735	tr|A4QPB0|A4QPB0_HUMAN IQ motif containing GTPase activating protein 1 OS=Homo sapiens OX=9606 GN=IQGAP1 PE=1 SV=1;tr|A0A024RC65|A0A024RC65_HUMAN HCG1991735, isoform CRA_a OS=Homo sapiens OX=9606 GN=hCG_1991735 PE=4 SV=1;sp|P46940|IQGA1_HUMAN Ras GTPase-ac	14	49	49	49	4	11	5	29	35	37	26	23	26	4	11	5	29	35	37	26	23	26	4	11	5	29	35	37	26	23	26	46.2	46.2	46.2	189.28	1657	1657;1657;1657;1191;1085;943;1085;271;308;278;107;43;48;92	0	323.31	3.4	10.9	4.6
A0A024RC87;A0A140VJT8;P13489;H0YCR7;E9PMJ3;E9PLZ3;E9PIM9;E9PIK5;E9PMN0;E9PMA9;E9PR82;E9PMI1	A0A024RC87;A0A140VJT8;P13489	17;17;17;8;7;7;7;6;4;3;1;1	17;17;17;8;7;7;7;6;4;3;1;1	17;17;17;8;7;7;7;6;4;3;1;1	Ribonuclease inhibitor	RNH1	tr|A0A024RC87|A0A024RC87_HUMAN Ribonuclease/angiogenin inhibitor 1, isoform CRA_a OS=Homo sapiens OX=9606 GN=RNH1 PE=4 SV=1;tr|A0A140VJT8|A0A140VJT8_HUMAN Testicular tissue protein Li 164 OS=Homo sapiens OX=9606 PE=2 SV=1;sp|P13489|RINI_HUMAN Ribonuclease	12	17	17	17	3	5	2	12	13	12	13	9	8	3	5	2	12	13	12	13	9	8	3	5	2	12	13	12	13	9	8	63.2	63.2	63.2	49.416	456	456;461;461;285;189;194;199;181;168;77;35;40	0	323.31	9	21.5	5.9
P05387;A0A024RCA7;H0YDD8	P05387;A0A024RCA7;H0YDD8	6;6;3	6;6;3	5;5;2	60S acidic ribosomal protein P2	RPLP2	sp|P05387|RLA2_HUMAN 60S acidic ribosomal protein P2 OS=Homo sapiens OX=9606 GN=RPLP2 PE=1 SV=1;tr|A0A024RCA7|A0A024RCA7_HUMAN Ribosomal protein, large, P2, isoform CRA_a OS=Homo sapiens OX=9606 GN=RPLP2 PE=3 SV=1;tr|H0YDD8|H0YDD8_HUMAN 60S acidic ribosoma	3	6	6	5	5	6	5	5	5	5	5	6	6	5	6	5	5	5	5	5	6	6	4	5	4	4	4	4	4	5	5	84.3	84.3	69.6	11.665	115	115;115;92	0	183.97	84.3	84.3	84.3
E9PRJ3;K4DIA7;E9PMR4;Q53FU5;A0A024RCB3;P48509	E9PRJ3;K4DIA7;E9PMR4;Q53FU5;A0A024RCB3;P48509	1;1;1;1;1;1	1;1;1;1;1;1	1;1;1;1;1;1	Tetraspanin;CD151 antigen	CD151	tr|E9PRJ3|E9PRJ3_HUMAN Tetraspanin (Fragment) OS=Homo sapiens OX=9606 GN=CD151 PE=1 SV=1;tr|K4DIA7|K4DIA7_HUMAN Tetraspanin (Fragment) OS=Homo sapiens OX=9606 GN=CD151 PE=1 SV=1;tr|E9PMR4|E9PMR4_HUMAN Tetraspanin OS=Homo sapiens OX=9606 GN=CD151 PE=1 SV=1;	6	1	1	1	0	0	1	0	1	1	0	1	1	0	0	1	0	1	1	0	1	1	0	0	1	0	1	1	0	1	1	5.1	5.1	5.1	19.792	178	178;230;251;253;253;253	0.002629	2.7668	0	0	5.1
E9PJK1;E9PRJ8;H0YDL9;H0YDJ9;A0A024RCB7;E9PIF1;A6NMH8;P60033;E9PM31;H0YEE2	E9PJK1;E9PRJ8;H0YDL9;H0YDJ9;A0A024RCB7;E9PIF1;A6NMH8;P60033;E9PM31;H0YEE2	2;2;2;2;2;2;2;2;1;1	2;2;2;2;2;2;2;2;1;1	2;2;2;2;2;2;2;2;1;1	Tetraspanin;CD81 antigen	CD81	tr|E9PJK1|E9PJK1_HUMAN Tetraspanin OS=Homo sapiens OX=9606 GN=CD81 PE=1 SV=1;tr|E9PRJ8|E9PRJ8_HUMAN Tetraspanin (Fragment) OS=Homo sapiens OX=9606 GN=CD81 PE=1 SV=1;tr|H0YDL9|H0YDL9_HUMAN Tetraspanin (Fragment) OS=Homo sapiens OX=9606 GN=CD81 PE=1 SV=1;tr|	10	2	2	2	0	0	0	2	2	2	1	0	1	0	0	0	2	2	2	1	0	1	0	0	0	2	2	2	1	0	1	26.1	26.1	26.1	17.963	165	165;209;221;225;236;242;274;236;92;148	0	133.1	0	0	0
Q99733;B7ZB83;A0A024RCC9;B7ZAC7;B4DS05;B7ZAK9;C9JZI7;A0A2U9QGI0;C9J6D1;E9PNJ7;E9PS34;E9PKT8;A8MXH2;E9PJJ2;E9PNW0;E9PP22;H0YCI4;E9PKI2;C9J1B1	Q99733;B7ZB83;A0A024RCC9;B7ZAC7;B4DS05;B7ZAK9;C9JZI7;A0A2U9QGI0;C9J6D1;E9PNJ7;E9PS34;E9PKT8;A8MXH2;E9PJJ2;E9PNW0	14;14;14;13;12;12;11;10;9;9;9;8;8;7;7;6;5;4;3	14;14;14;13;12;12;11;10;9;9;9;8;8;7;7;6;5;4;3	12;12;12;11;10;10;9;8;7;7;7;6;6;5;5;6;5;4;3	Nucleosome assembly protein 1-like 4	NAP1L4	sp|Q99733|NP1L4_HUMAN Nucleosome assembly protein 1-like 4 OS=Homo sapiens OX=9606 GN=NAP1L4 PE=1 SV=1;tr|B7ZB83|B7ZB83_HUMAN cDNA, FLJ79447, highly similar to Nucleosome assembly protein 1-like 4 OS=Homo sapiens OX=9606 PE=2 SV=1;tr|A0A024RCC9|A0A024RCC9_	19	14	14	12	7	6	8	9	7	5	6	3	6	7	6	8	9	7	5	6	3	6	5	4	6	8	5	3	4	2	5	49.3	49.3	46.4	42.823	375	375;386;375;386;386;384;278;1096;178;140;133;169;156;128;107;154;204;78;101	0	208	20.3	19.2	27.5
E9PN41;A8MVV6;A0A024RCE1;J3KQ42;O14817;E9PSH3;E9PPX8;J3KNL1	E9PN41;A8MVV6;A0A024RCE1;J3KQ42;O14817;E9PSH3;E9PPX8;J3KNL1	2;2;2;2;2;1;1;1	2;2;2;2;2;1;1;1	2;2;2;2;2;1;1;1	Tetraspanin;Tetraspanin-4	TSPAN4	tr|E9PN41|E9PN41_HUMAN Tetraspanin-4 (Fragment) OS=Homo sapiens OX=9606 GN=TSPAN4 PE=1 SV=1;tr|A8MVV6|A8MVV6_HUMAN Tetraspanin OS=Homo sapiens OX=9606 GN=TSPAN4 PE=1 SV=1;tr|A0A024RCE1|A0A024RCE1_HUMAN Tetraspanin OS=Homo sapiens OX=9606 GN=TSPAN4 PE=3 SV=	8	2	2	2	2	2	2	1	1	1	1	1	1	2	2	2	1	1	1	1	1	1	2	2	2	1	1	1	1	1	1	36.4	36.4	36.4	15.195	132	132;174;238;257;238;100;159;204	0	88.588	36.4	36.4	36.4
A0A024RCE2;A0A024RCD0;P29122;H0Y3Q0;Q59H04;A0A087WZR0;A0A087WY68;A0A0J9YW51;A0A0A8WJK9;H7BXT3;A2RQD9;H0YMW5;H0YLC8;A0A087X025;H0YKZ4;H0YKK2	A0A024RCE2;A0A024RCD0;P29122;H0Y3Q0;Q59H04;A0A087WZR0;A0A087WY68;A0A0J9YW51;A0A0A8WJK9;H7BXT3	16;15;15;14;14;14;13;8;8;8;4;2;2;2;2;1	16;15;15;14;14;14;13;8;8;8;4;2;2;2;2;1	16;15;15;14;14;14;13;8;8;8;4;2;2;2;2;1	Proprotein convertase subtilisin/kexin type 6	PCSK6	tr|A0A024RCE2|A0A024RCE2_HUMAN Proprotein convertase subtilisin/kexin type 6, isoform CRA_f OS=Homo sapiens OX=9606 GN=PCSK6 PE=3 SV=1;tr|A0A024RCD0|A0A024RCD0_HUMAN Proprotein convertase subtilisin/kexin type 6, isoform CRA_g OS=Homo sapiens OX=9606 GN=PC	16	16	16	16	10	12	7	0	0	1	0	0	0	10	12	7	0	0	1	0	0	0	10	12	7	0	0	1	0	0	0	30.1	30.1	30.1	91.603	826	826;839;969;797;800;962;975;308;346;664;357;125;126;142;345;77	0	45.7	19.1	23.5	13.1
A0A024RCF9;A8K5B0;Q9UH62	A0A024RCF9;A8K5B0;Q9UH62	1;1;1	1;1;1	1;1;1	Armadillo repeat-containing X-linked protein 3	ARMCX3	tr|A0A024RCF9|A0A024RCF9_HUMAN Armadillo repeat containing, X-linked 3, isoform CRA_a OS=Homo sapiens OX=9606 GN=ARMCX3 PE=4 SV=1;tr|A8K5B0|A8K5B0_HUMAN cDNA FLJ75682, highly similar to Homo sapiens armadillo repeat containing, X-linked 3 (ARMCX3), transcr	3	1	1	1	0	0	0	0	0	0	0	1	0	0	0	0	0	0	0	0	1	0	0	0	0	0	0	0	0	1	0	2.1	2.1	2.1	42.5	379	379;379;379	1	-2	0	0	0
A0A024RCG3;P49589;A8MVQ3;B4DKY1;A8K067;Q53HG6;B4DI19;Q59HE5;C9JLN0;E9PRS8	A0A024RCG3;P49589;A8MVQ3;B4DKY1;A8K067;Q53HG6;B4DI19	29;29;28;28;27;27;26;10;1;1	2;2;2;1;1;1;1;0;0;0	2;2;2;1;1;1;1;0;0;0	Cysteine--tRNA ligase, cytoplasmic	CARS	tr|A0A024RCG3|A0A024RCG3_HUMAN Cysteinyl-tRNA synthetase, isoform CRA_a OS=Homo sapiens OX=9606 GN=CARS PE=3 SV=1;sp|P49589|SYCC_HUMAN Cysteine--tRNA ligase, cytoplasmic OS=Homo sapiens OX=9606 GN=CARS1 PE=1 SV=3;tr|A8MVQ3|A8MVQ3_HUMAN Cysteinyl-tRNA synth	10	29	2	2	0	0	0	21	23	18	21	22	22	0	0	0	1	2	1	2	2	2	0	0	0	1	2	1	2	2	2	49.1	3.6	3.6	85.472	748	748;748;738;739;647;726;662;281;45;76	0	13.248	0	0	0
A0A087WZU5;A0A024RCI0;B4DRB0;B4DUZ1;B3KQJ7;Q59ED5;O43657;A0A087WYV6	A0A087WZU5;A0A024RCI0;B4DRB0;B4DUZ1;B3KQJ7;Q59ED5;O43657;A0A087WYV6	6;6;6;6;6;6;6;5	6;6;6;6;6;6;6;5	6;6;6;6;6;6;6;5	Tetraspanin;Tetraspanin-6	TSPAN6	tr|A0A087WZU5|A0A087WZU5_HUMAN Tetraspanin-6 OS=Homo sapiens OX=9606 GN=TSPAN6 PE=1 SV=1;tr|A0A024RCI0|A0A024RCI0_HUMAN Tetraspanin 6, isoform CRA_a OS=Homo sapiens OX=9606 GN=TSPAN6 PE=3 SV=1;tr|B4DRB0|B4DRB0_HUMAN Tetraspanin OS=Homo sapiens OX=9606 PE=2	8	6	6	6	4	5	5	1	2	2	2	2	1	4	5	5	1	2	2	2	2	1	4	5	5	1	2	2	2	2	1	33.6	33.6	33.6	15.609	137	137;157;201;227;245;285;245;129	0	62.317	30.7	30.7	30.7
H0Y9F4;A0A0G2JI85;Q6ZNR9;A2ABM8;A0A140T972;A0A0G2JNZ7;A0A0A0MSX3;A0A1U9X7M1;A0A1U9X7L5;A0A1U9X7K3;A0A024RCQ1;A0A024RCL1;A0A024RCJ0;Q08345	H0Y9F4;A0A0G2JI85;Q6ZNR9;A2ABM8;A0A140T972;A0A0G2JNZ7;A0A0A0MSX3;A0A1U9X7M1;A0A1U9X7L5;A0A1U9X7K3;A0A024RCQ1;A0A024RCL1;A0A024RCJ0;Q08345	1;1;1;1;1;1;1;1;1;1;1;1;1;1	1;1;1;1;1;1;1;1;1;1;1;1;1;1	1;1;1;1;1;1;1;1;1;1;1;1;1;1	Epithelial discoidin domain-containing receptor 1	DDR1	tr|H0Y9F4|H0Y9F4_HUMAN Epithelial discoidin domain-containing receptor 1 (Fragment) OS=Homo sapiens OX=9606 GN=DDR1 PE=1 SV=1;tr|A0A0G2JI85|A0A0G2JI85_HUMAN Epithelial discoidin domain-containing receptor 1 (Fragment) OS=Homo sapiens OX=9606 GN=DDR1 PE=1 S	14	1	1	1	0	1	0	0	0	0	0	0	0	0	1	0	0	0	0	0	0	0	0	1	0	0	0	0	0	0	0	12.3	12.3	12.3	30.784	277	277;378;441;493;493;767;767;876;876;876;876;913;919;913	0	13.726	0	12.3	0
A0A024RCJ2;Q16778;P33778;P23527;P06899;Q8N257;Q6DRA6;Q6DN03	A0A024RCJ2;Q16778;P33778;P23527;P06899;Q8N257	5;5;5;5;5;4;1;1	1;1;1;1;1;1;1;1	1;1;1;1;1;1;1;1	Histone H2B;Histone H2B type 2-E;Histone H2B type 1-B;Histone H2B type 1-O;Histone H2B type 1-J;Histone H2B type 3-B	HIST1H2BJ;HIST2H2BE;HIST1H2BB;HIST1H2BO;HIST3H2BB	tr|A0A024RCJ2|A0A024RCJ2_HUMAN Histone H2B OS=Homo sapiens OX=9606 GN=HIST1H2BJ PE=3 SV=1;sp|Q16778|H2B2E_HUMAN Histone H2B type 2-E OS=Homo sapiens OX=9606 GN=HIST2H2BE PE=1 SV=3;sp|P33778|H2B1B_HUMAN Histone H2B type 1-B OS=Homo sapiens OX=9606 GN=HIST1H	8	5	1	1	4	5	5	5	4	5	5	3	4	1	1	1	1	1	1	1	0	1	1	1	1	1	1	1	1	0	1	40.5	7.1	7.1	13.904	126	126;126;126;126;126;126;164;193	0.0071942	2.2198	34.9	40.5	40.5
Q13838;A0A024RCM3;Q5STU3;B4DP52;A0A0G2JJZ9;F6WLT2;A0A0A0MT12;A0A140T9X3;F6TRA5;F6S4E6;Q59G92;F6UJC5;A0A140TA18;A0A140T9X9;A0A140T996;B4DIJ6;B4DIZ8;A0A140T973;A0A140T9K1;A0A140T9L4;F6R6M7;F6QYI9;A0A0G2JJL7;Q7KYK3;F6U6E2;A0A0G2JHN7;F6S2B7;H0YCC6;B4DH55;F6SXL5;K7EN69;K7EIL8;K7EL56;K7ENP6;A0A286SD52;A0A286SD64;B4DF34;A0A286SD65;A0A286SD67;A0A286SD68;A0A286SD63;A0A286SD59;A0A140T9N3;A0A140T9K2	Q13838;A0A024RCM3;Q5STU3;B4DP52;A0A0G2JJZ9;F6WLT2;A0A0A0MT12;A0A140T9X3;F6TRA5;F6S4E6;Q59G92;F6UJC5;A0A140TA18;A0A140T9X9	23;23;21;17;17;17;15;15;15;14;14;12;12;12;11;9;9;9;9;8;7;7;7;6;6;5;5;4;4;4;4;4;4;4;4;3;3;3;3;3;3;3;2;2	23;23;21;17;17;17;15;15;15;14;14;12;12;12;11;9;9;9;9;8;7;7;7;6;6;5;5;4;4;4;4;4;4;4;4;3;3;3;3;3;3;3;2;2	8;8;8;6;6;8;7;6;7;6;6;6;6;6;6;5;5;5;5;4;3;3;3;2;2;1;1;2;0;0;0;0;0;0;1;0;0;0;0;0;0;0;2;2	Spliceosome RNA helicase DDX39B	DDX39B;hCG_2005638	sp|Q13838|DX39B_HUMAN Spliceosome RNA helicase DDX39B OS=Homo sapiens OX=9606 GN=DDX39B PE=1 SV=1;tr|A0A024RCM3|A0A024RCM3_HUMAN DDX39B OS=Homo sapiens OX=9606 GN=hCG_2005638 PE=4 SV=1;tr|Q5STU3|Q5STU3_HUMAN Spliceosome RNA helicase DDX39B OS=Homo sapiens	44	23	23	8	14	14	11	15	15	15	18	18	17	14	14	11	15	15	15	18	18	17	5	5	4	4	5	5	7	7	7	63.8	63.8	27.8	48.991	428	428;428;425;350;328;289;235;325;238;231;310;245;247;179;189;243;212;135;138;131;197;187;187;144;125;95;132;141;139;136;130;125;108;92;70;70;149;70;70;70;70;70;97;64	0	232.72	48.6	45.1	36.9
A0A1U9X9D5;A0A1U9X9C8;A0A1U9X9C7;A0A1U9X9C4;A0A1U9X9A1;A0A024RCN6;P26640;A0A1U9X9C1;A0A1U9X9A3;A0A140T936;B4DT32;A0A140T954;H0Y426;A2ABF4;A0A0G2JJT9;A0A140T904	A0A1U9X9D5;A0A1U9X9C8;A0A1U9X9C7;A0A1U9X9C4;A0A1U9X9A1;A0A024RCN6;P26640;A0A1U9X9C1;A0A1U9X9A3;A0A140T936	51;51;51;51;51;51;51;50;50;48;22;16;8;7;7;4	51;51;51;51;51;51;51;50;50;48;22;16;8;7;7;4	51;51;51;51;51;51;51;50;50;48;22;16;8;7;7;4	Valine--tRNA ligase	VARS	tr|A0A1U9X9D5|A0A1U9X9D5_HUMAN VARS OS=Homo sapiens OX=9606 PE=3 SV=2;tr|A0A1U9X9C8|A0A1U9X9C8_HUMAN VARS OS=Homo sapiens OX=9606 PE=1 SV=1;tr|A0A1U9X9C7|A0A1U9X9C7_HUMAN VARS OS=Homo sapiens OX=9606 PE=1 SV=1;tr|A0A1U9X9C4|A0A1U9X9C4_HUMAN VARS OS=Homo sa	16	51	51	51	34	38	36	32	29	35	32	32	33	34	38	36	32	29	35	32	32	33	34	38	36	32	29	35	32	32	33	60.3	60.3	60.3	140.46	1264	1264;1264;1264;1264;1264;1264;1264;1264;1264;1183;676;366;288;174;174;95	0	323.31	43.7	47.2	44.8
B4DYK6;A0A1U9X7R2;A0A024RCR2;P36915;Q0EFC6;A8MPZ0;B4DWZ0;A0A140T8Y2;Q96QB8;B7ZAS6;B4DNS8;Q6P458;Q86Z07;A2AB27	B4DYK6;A0A1U9X7R2;A0A024RCR2;P36915;Q0EFC6;A8MPZ0;B4DWZ0;A0A140T8Y2;Q96QB8;B7ZAS6;B4DNS8;Q6P458;Q86Z07	6;6;6;6;5;4;4;4;4;4;4;4;3;2	6;6;6;6;5;4;4;4;4;4;4;4;3;2	6;6;6;6;5;4;4;4;4;4;4;4;3;2	Guanine nucleotide-binding protein-like 1	GNL1;HSR1	tr|B4DYK6|B4DYK6_HUMAN cDNA FLJ56887, highly similar to Homo sapiens guanine nucleotide binding protein-like 1 (GNL1), mRNA OS=Homo sapiens OX=9606 PE=2 SV=1;tr|A0A1U9X7R2|A0A1U9X7R2_HUMAN GNL1 OS=Homo sapiens OX=9606 PE=4 SV=1;tr|A0A024RCR2|A0A024RCR2_HUM	14	6	6	6	3	4	2	0	0	0	0	0	0	3	4	2	0	0	0	0	0	0	3	4	2	0	0	0	0	0	0	14	14	14	68.255	605	605;607;607;607;545;262;404;407;421;469;469;481;374;264	0	15.017	6.6	10.2	4.1
P46379;A0A0G2JK23;A0A024RCR6;A0A1U9X7A6;A0A1U9X7A9;A0A0G2JL47;A0A0G2JJM1;X6REW1;F6S6P2;F6U341;F6TC96;F6UR09;F6VEM6;F6WML8;A0A1B0GX79;A0A0G2JJR8;H0Y710;F6XTU0;F6U1F2;F6X9W3	P46379;A0A0G2JK23;A0A024RCR6;A0A1U9X7A6;A0A1U9X7A9;A0A0G2JL47	7;7;7;7;7;7;3;3;3;1;1;1;1;1;1;1;1;1;1;1	7;7;7;7;7;7;3;3;3;1;1;1;1;1;1;1;1;1;1;1	7;7;7;7;7;7;3;3;3;1;1;1;1;1;1;1;1;1;1;1	Large proline-rich protein BAG6	BAG6;BAT3	sp|P46379|BAG6_HUMAN Large proline-rich protein BAG6 OS=Homo sapiens OX=9606 GN=BAG6 PE=1 SV=2;tr|A0A0G2JK23|A0A0G2JK23_HUMAN Large proline-rich protein BAG6 OS=Homo sapiens OX=9606 GN=BAG6 PE=1 SV=1;tr|A0A024RCR6|A0A024RCR6_HUMAN BAG6 OS=Homo sapiens OX=9	20	7	7	7	1	2	2	3	2	3	2	6	4	1	2	2	3	2	3	2	6	4	1	2	2	3	2	3	2	6	4	10.3	10.3	10.3	119.41	1132	1132;1132;1126;1126;1126;1077;742;742;515;262;158;197;258;244;243;232;226;215;206;259	0	45.221	1.1	3.6	3.6
B4E225;B4DTZ4;B3KMF7;A0A1U9X8S4;A0A024RCT2;B4DS44;A0A024RCY1;Q4VXZ2;Q8N1B4	B4E225;B4DTZ4;B3KMF7;A0A1U9X8S4;A0A024RCT2;B4DS44;A0A024RCY1;Q4VXZ2;Q8N1B4	1;1;1;1;1;1;1;1;1	1;1;1;1;1;1;1;1;1	1;1;1;1;1;1;1;1;1	Vacuolar protein sorting-associated protein 52 homolog	VPS52	tr|B4E225|B4E225_HUMAN cDNA FLJ58349, highly similar to Vacuolar protein sorting protein 52 OS=Homo sapiens OX=9606 PE=2 SV=1;tr|B4DTZ4|B4DTZ4_HUMAN cDNA FLJ60156, highly similar to Vacuolar protein sorting protein 52 OS=Homo sapiens OX=9606 PE=2 SV=1;tr|B	9	1	1	1	0	1	0	0	0	0	0	0	0	0	1	0	0	0	0	0	0	0	0	1	0	0	0	0	0	0	0	7.8	7.8	7.8	39.527	348	348;467;534;598;659;701;721;723;723	0.0026264	2.7405	0	7.8	0
A0A024RCU9;H3BLV9;Q96SB4;A8K8B2;H0Y932;D6RBF8;D6RBM8	A0A024RCU9;H3BLV9;Q96SB4;A8K8B2	6;6;6;5;1;1;1	6;6;6;5;1;1;1	5;5;5;4;1;1;1	SRSF protein kinase 1	SRPK1	tr|A0A024RCU9|A0A024RCU9_HUMAN SFRS protein kinase 1, isoform CRA_e OS=Homo sapiens OX=9606 GN=SRPK1 PE=4 SV=1;tr|H3BLV9|H3BLV9_HUMAN SRSF protein kinase 1 (Fragment) OS=Homo sapiens OX=9606 GN=SRPK1 PE=1 SV=1;sp|Q96SB4|SRPK1_HUMAN SRSF protein kinase 1 OS	7	6	6	5	3	2	2	3	3	3	3	1	4	3	2	2	3	3	3	3	1	4	2	1	1	2	2	2	2	0	3	17	17	14.8	61.962	548	548;671;655;655;42;146;155	0	21.84	7.7	5.5	5.1
A0A024RCX8;Q9Y3C6	A0A024RCX8;Q9Y3C6	4;4	4;4	4;4	Peptidyl-prolyl cis-trans isomerase;Peptidyl-prolyl cis-trans isomerase-like 1	PPIL1	tr|A0A024RCX8|A0A024RCX8_HUMAN Peptidyl-prolyl cis-trans isomerase OS=Homo sapiens OX=9606 GN=PPIL1 PE=3 SV=1;sp|Q9Y3C6|PPIL1_HUMAN Peptidyl-prolyl cis-trans isomerase-like 1 OS=Homo sapiens OX=9606 GN=PPIL1 PE=1 SV=1	2	4	4	4	1	0	1	0	1	3	1	2	2	1	0	1	0	1	3	1	2	2	1	0	1	0	1	3	1	2	2	31.3	31.3	31.3	18.237	166	166;166	0	13.734	10.2	0	10.2
A0A024RCZ8;Q9NSK0;C9J8T5;C9JZE5;H7C4M1;C9JXT5;C9JQU1;C9K0D5;E9PP09;C9JHT2;E9PM83	A0A024RCZ8;Q9NSK0	12;12;4;3;2;1;1;1;1;1;1	10;10;4;3;1;1;1;1;1;1;1	9;9;3;2;1;1;1;1;0;0;0	Kinesin light chain 4	KLC4	tr|A0A024RCZ8|A0A024RCZ8_HUMAN Kinesin light chain 4, isoform CRA_a OS=Homo sapiens OX=9606 GN=KLC4 PE=4 SV=1;sp|Q9NSK0|KLC4_HUMAN Kinesin light chain 4 OS=Homo sapiens OX=9606 GN=KLC4 PE=1 SV=3	11	12	10	9	6	8	7	4	2	1	1	2	2	6	6	7	2	1	1	1	1	1	5	5	6	1	1	0	1	1	1	29.1	25.7	23.7	68.639	619	619;619;271;162;159;82;84;91;145;166;171	0	48.53	13.7	18.6	18.7
Q14738;A8K6Y2;A0A024RD11;E9PFR3;B4DSD7;Q59EF0;H0Y8C4;H0YJ75;Q7L7W2;Q96L52;Q96L51;Q13362;H0YN84;Q96B13;Q86U13;H7C5Q9;H0YJ49;H0YJ35	Q14738;A8K6Y2;A0A024RD11;E9PFR3;B4DSD7;Q59EF0;H0Y8C4	5;5;5;5;5;3;3;2;2;2;2;2;1;1;1;1;1;1	5;5;5;5;5;3;3;2;2;2;2;2;1;1;1;1;1;1	5;5;5;5;5;3;3;2;2;2;2;2;1;1;1;1;1;1	Serine/threonine-protein phosphatase 2A 56 kDa regulatory subunit delta isoform	PPP2R5D	sp|Q14738|2A5D_HUMAN Serine/threonine-protein phosphatase 2A 56 kDa regulatory subunit delta isoform OS=Homo sapiens OX=9606 GN=PPP2R5D PE=1 SV=1;tr|A8K6Y2|A8K6Y2_HUMAN Serine/threonine-protein phosphatase 2A 56 kDa regulatory subunit OS=Homo sapiens OX=96	18	5	5	5	0	0	0	1	2	2	0	1	1	0	0	0	1	2	2	0	1	1	0	0	0	1	2	2	0	1	1	10.8	10.8	10.8	69.991	602	602;602;602;594;559;503;504;553;514;475;439;524;89;384;240;154;151;71	0	7.6251	0	0	0
B5TY33;L7RSM2;A0A024RD15;Q16539;E7EX54;B4E0K5;H7C4E2	B5TY33;L7RSM2;A0A024RD15;Q16539;E7EX54;B4E0K5	6;6;6;6;3;3;2	6;6;6;6;3;3;2	6;6;6;6;3;3;2	Mitogen-activated protein kinase;Mitogen-activated protein kinase 14	MAPK14	tr|B5TY33|B5TY33_HUMAN Mitogen-activated protein kinase OS=Homo sapiens OX=9606 GN=MAPK14 PE=1 SV=1;tr|L7RSM2|L7RSM2_HUMAN Mitogen-activated protein kinase OS=Homo sapiens OX=9606 GN=MAPK14 PE=4 SV=1;tr|A0A024RD15|A0A024RD15_HUMAN Mitogen-activated protein	7	6	6	6	2	1	1	4	2	2	1	2	2	2	1	1	4	2	2	1	2	2	2	1	1	4	2	2	1	2	2	50.9	50.9	50.9	19.879	173	173;360;360;360;132;283;90	0	16.869	11	5.8	8.7
A0A024RD21;Q5T3U5;Q9UFG1;Q8TBA1	A0A024RD21;Q5T3U5;Q9UFG1;Q8TBA1	2;2;1;1	2;2;1;1	2;2;1;1	Multidrug resistance-associated protein 7	ABCC10;DKFZp434I2115	tr|A0A024RD21|A0A024RD21_HUMAN ATP-binding cassette, sub-family C (CFTR/MRP), member 10, isoform CRA_b OS=Homo sapiens OX=9606 GN=ABCC10 PE=4 SV=1;sp|Q5T3U5|MRP7_HUMAN Multidrug resistance-associated protein 7 OS=Homo sapiens OX=9606 GN=ABCC10 PE=1 SV=1;tr	4	2	2	2	0	1	1	0	0	0	0	0	0	0	1	1	0	0	0	0	0	0	0	1	1	0	0	0	0	0	0	2.7	2.7	2.7	161.63	1492	1492;1492;216;282	0	4.7504	0	1.1	1.6
Q59FR5;A0A024RD40;B3KMB6;A0A024RD71;O75509	Q59FR5;A0A024RD40;B3KMB6;A0A024RD71;O75509	2;2;2;2;2	2;2;2;2;2	2;2;2;2;2	Tumor necrosis factor receptor superfamily member 21	TNFRSF21	tr|Q59FR5|Q59FR5_HUMAN Tumor necrosis factor receptor superfamily, member 21 variant (Fragment) OS=Homo sapiens OX=9606 PE=2 SV=1;tr|A0A024RD40|A0A024RD40_HUMAN Tumor necrosis factor receptor superfamily, member 21, isoform CRA_a OS=Homo sapiens OX=9606 GN	5	2	2	2	1	0	1	0	0	0	0	0	0	1	0	1	0	0	0	0	0	0	1	0	1	0	0	0	0	0	0	7.8	7.8	7.8	38.883	345	345;632;655;655;655	0	4.6536	3.8	0	4.1
A0A024RD80;P08238;B4DMA2;B4DGL0;Q6PK50;Q9H6X9;A8K3W9;Q58FF7;O14942;Q58FF4	A0A024RD80;P08238;B4DMA2;B4DGL0	55;55;52;49;26;24;24;20;7;2	40;40;38;38;15;20;20;10;2;2	34;34;32;32;11;18;18;10;2;2	Heat shock protein HSP 90-beta	HSP90AB1	tr|A0A024RD80|A0A024RD80_HUMAN Heat shock protein 90kDa alpha (Cytosolic), class B member 1, isoform CRA_a OS=Homo sapiens OX=9606 GN=HSP90AB1 PE=3 SV=1;sp|P08238|HS90B_HUMAN Heat shock protein HSP 90-beta OS=Homo sapiens OX=9606 GN=HSP90AB1 PE=1 SV=4;tr|B	10	55	40	34	37	37	37	41	41	42	43	44	45	27	27	25	29	30	31	31	32	31	23	23	22	24	25	26	26	27	26	68.5	53.9	47.5	83.263	724	724;724;686;714;351;362;362;597;130;361	0	323.31	57.5	59	56.1
A0A024RDA1;A1LT29;Q9NV70	A0A024RDA1;A1LT29;Q9NV70	4;4;4	4;4;4	4;4;4	Exocyst complex component 1	EXOC1	tr|A0A024RDA1|A0A024RDA1_HUMAN Exocyst complex component 1, isoform CRA_a OS=Homo sapiens OX=9606 GN=EXOC1 PE=4 SV=1;tr|A1LT29|A1LT29_HUMAN Exocyst complex component 1, isoform CRA_b OS=Homo sapiens OX=9606 GN=EXOC1 PE=4 SV=1;sp|Q9NV70|EXOC1_HUMAN Exocyst	3	4	4	4	2	1	0	0	0	1	0	0	0	2	1	0	0	0	1	0	0	0	2	1	0	0	0	1	0	0	0	7.7	7.7	7.7	100.28	879	879;894;894	0	11.16	3.1	2.5	0
A8K6V7;A0A024RDB2;A0A024RDE5;Q9UN86;D6RAC7;D6RB17;D6RBM9;D6REX8;D6RBR0;D6RE13;D6RBW8;D6RGJ4	A8K6V7;A0A024RDB2;A0A024RDE5;Q9UN86;D6RAC7;D6RB17	5;5;5;5;3;3;2;2;2;2;2;2	5;5;5;5;3;3;2;2;2;2;2;2	5;5;5;5;3;3;2;2;2;2;2;2	Ras GTPase-activating protein-binding protein 2	G3BP2	tr|A8K6V7|A8K6V7_HUMAN cDNA FLJ76053, highly similar to Homo sapiens Ras-GTPase activating protein SH3 domain-binding protein 2 (G3BP2), transcript variant 3, mRNA OS=Homo sapiens OX=9606 PE=2 SV=1;tr|A0A024RDB2|A0A024RDB2_HUMAN Ras-GTPase activating prote	12	5	5	5	2	0	2	3	3	1	3	1	2	2	0	2	3	3	1	3	1	2	2	0	2	3	3	1	3	1	2	17.6	17.6	17.6	50.816	449	449;449;482;482;141;198;77;99;102;110;115;125	0	23.548	6.7	0	5.6
B4DTA2;A0A087WUK2;A0A024RDB5;O14979;B4DGN3	B4DTA2;A0A087WUK2;A0A024RDB5;O14979	5;5;5;5;1	3;3;3;3;1	3;3;3;3;1	Heterogeneous nuclear ribonucleoprotein D-like	HNRNPDL	tr|B4DTA2|B4DTA2_HUMAN cDNA FLJ60148, highly similar to Homo sapiens heterogeneous nuclear ribonucleoprotein D-like (HNRPDL), transcript variant 2, mRNA OS=Homo sapiens OX=9606 PE=2 SV=1;tr|A0A087WUK2|A0A087WUK2_HUMAN Heterogeneous nuclear ribonucleoprotei	5	5	3	3	1	1	1	3	3	3	3	3	3	1	1	1	1	1	2	2	1	1	1	1	1	1	1	2	2	1	1	17.7	14	14	30.214	271	271;363;420;420;155	0	14.869	5.9	5.9	5.9
A0A024RDE3;P00325;B4E2R9;D6RHZ6;F5HB16;V9HW50;B7ZB36;B4E1R1	A0A024RDE3;P00325;B4E2R9;D6RHZ6;F5HB16;V9HW50;B7ZB36;B4E1R1	4;4;3;3;3;3;2;2	1;1;1;0;0;0;0;0	1;1;1;0;0;0;0;0	Alcohol dehydrogenase 1B	ADH1B;HEL-S-117	tr|A0A024RDE3|A0A024RDE3_HUMAN Alcohol dehydrogenase IB (Class I), beta polypeptide, isoform CRA_a OS=Homo sapiens OX=9606 GN=ADH1B PE=3 SV=1;sp|P00325|ADH1B_HUMAN All-trans-retinol dehydrogenase [NAD(+)] ADH1B OS=Homo sapiens OX=9606 GN=ADH1B PE=1 SV=2;tr	8	4	1	1	0	0	0	2	2	4	0	0	0	0	0	0	1	0	1	0	0	0	0	0	0	1	0	1	0	0	0	19.2	10.9	10.9	39.854	375	375;375;298;335;362;375;166;166	0	15.846	0	0	0
A0A024RDE6;F2YQ21;A0A024RDE2;B7Z351;P10451;Q3LGB0;A0A024RDJ0;A6XMV6;D6R9C5;C4B6Q2;CON__P31096	A0A024RDE6;F2YQ21;A0A024RDE2;B7Z351;P10451;Q3LGB0;A0A024RDJ0;A6XMV6;D6R9C5	7;6;6;6;6;5;5;5;4;3;1	7;6;6;6;6;5;5;5;4;3;1	7;6;6;6;6;5;5;5;4;3;1	Osteopontin	SPP1;opn	tr|A0A024RDE6|A0A024RDE6_HUMAN Secreted phosphoprotein 1 (Osteopontin, bone sialoprotein I, early T-lymphocyte activation 1), isoform CRA_c OS=Homo sapiens OX=9606 GN=SPP1 PE=4 SV=1;tr|F2YQ21|F2YQ21_HUMAN Osteopontin-D OS=Homo sapiens OX=9606 PE=2 SV=1;tr|	11	7	7	7	6	7	6	0	0	0	0	0	0	6	7	6	0	0	0	0	0	0	6	7	6	0	0	0	0	0	0	38.7	38.7	38.7	33.843	300	300;292;314;327;314;273;287;314;241;273;262	0	233.03	34.3	38.7	28.7
H0Y8Y3;A0A0A0MSP3;Q59FC9;B7Z481;B7Z8X5;A0A024RDE8;Q96HC4	H0Y8Y3;A0A0A0MSP3;Q59FC9;B7Z481;B7Z8X5;A0A024RDE8;Q96HC4	6;6;6;6;6;6;6	6;6;6;6;6;6;6	6;6;6;6;6;6;6	PDZ and LIM domain protein 5	PDLIM5	tr|H0Y8Y3|H0Y8Y3_HUMAN PDZ and LIM domain protein 5 (Fragment) OS=Homo sapiens OX=9606 GN=PDLIM5 PE=1 SV=1;tr|A0A0A0MSP3|A0A0A0MSP3_HUMAN PDZ and LIM domain protein 5 OS=Homo sapiens OX=9606 GN=PDLIM5 PE=1 SV=1;tr|Q59FC9|Q59FC9_HUMAN Enigma homolog (Fragme	7	6	6	6	1	1	1	5	3	6	1	3	1	1	1	1	5	3	6	1	3	1	1	1	1	5	3	6	1	3	1	23.8	23.8	23.8	24.871	231	231;271;436;474;483;596;596	0	21.884	5.6	5.6	5.6
A0A024RDF4;A1LU37;Q14103;H0Y8G5;H0YA96;Q12771;B4DTC3;A0A024RDB4;D6RAF8;D6RF44;D6RD83;D6RBQ9;B4E0W4	A0A024RDF4;A1LU37;Q14103;H0Y8G5;H0YA96;Q12771;B4DTC3;A0A024RDB4;D6RAF8;D6RF44	12;12;12;11;10;10;10;10;9;6;5;5;5	12;12;12;11;10;10;10;10;9;6;5;5;5	10;10;10;9;8;8;8;8;7;4;5;3;5	Heterogeneous nuclear ribonucleoprotein D0	HNRPD;HNRNPD	tr|A0A024RDF4|A0A024RDF4_HUMAN Heterogeneous nuclear ribonucleoprotein D (AU-rich element RNA binding protein 1, 37kDa), isoform CRA_e OS=Homo sapiens OX=9606 GN=HNRPD PE=4 SV=1;tr|A1LU37|A1LU37_HUMAN Heterogeneous nuclear ribonucleoprotein D (AU-rich elem	13	12	12	10	3	3	3	5	5	7	10	11	10	3	3	3	5	5	7	10	11	10	3	3	3	3	3	6	9	9	8	37.6	37.6	34.3	32.834	306	306;355;355;260;210;286;303;336;221;111;92;155;201	0	66.829	10.5	10.5	10.5
A0A024RDF8;A0A0D9SFB5;V9HVX7;P08319;D6R9K8;D6RIB1;H0Y9N0	A0A024RDF8;A0A0D9SFB5;V9HVX7;P08319;D6R9K8	7;7;7;7;4;3;2	7;7;7;7;4;3;2	7;7;7;7;4;3;2	Alcohol dehydrogenase 4	ADH4;HEL-S-4	tr|A0A024RDF8|A0A024RDF8_HUMAN Alcohol dehydrogenase 4 (Class II), pi polypeptide, isoform CRA_a OS=Homo sapiens OX=9606 GN=ADH4 PE=3 SV=1;tr|A0A0D9SFB5|A0A0D9SFB5_HUMAN All-trans-retinol dehydrogenase [NAD(+)] ADH4 OS=Homo sapiens OX=9606 GN=ADH4 PE=1 SV=	7	7	7	7	4	6	3	0	0	0	0	0	0	4	6	3	0	0	0	0	0	0	4	6	3	0	0	0	0	0	0	25.5	25.5	25.5	40.235	380	380;391;392;380;257;206;115	0	17.756	15.5	21.6	10.3
A0A1W2PPX5;A0A1W2PQR6;A0A1W2PQB7;A0A1W2PS43;A0A024RDG6;Q14108;A0A1W2PRS1;A0A1W2PPU6;A0A1W2PSE4;A0A1W2PRF6;A0A1W2PS70;A0A1W2PNX7;D6RDG0	A0A1W2PPX5;A0A1W2PQR6;A0A1W2PQB7;A0A1W2PS43;A0A024RDG6;Q14108;A0A1W2PRS1;A0A1W2PPU6;A0A1W2PSE4;A0A1W2PRF6	10;10;10;10;10;10;9;7;5;5;3;3;2	10;10;10;10;10;10;9;7;5;5;3;3;2	10;10;10;10;10;10;9;7;5;5;3;3;2	Lysosome membrane protein 2	SCARB2	tr|A0A1W2PPX5|A0A1W2PPX5_HUMAN Lysosome membrane protein 2 OS=Homo sapiens OX=9606 GN=SCARB2 PE=1 SV=1;tr|A0A1W2PQR6|A0A1W2PQR6_HUMAN Lysosome membrane protein 2 OS=Homo sapiens OX=9606 GN=SCARB2 PE=1 SV=1;tr|A0A1W2PQB7|A0A1W2PQB7_HUMAN Lysosome membrane p	13	10	10	10	9	9	8	0	0	0	0	0	0	9	9	8	0	0	0	0	0	0	9	9	8	0	0	0	0	0	0	31	31	31	49.204	432	432;449;470;475;478;478;519;438;206;320;141;145;106	0	56	29.2	29.9	29.2
P61077;D6RAH7;A0A024RDH2;A0A0A0MQU3;P62837;D6RFM0;A0A087WY85;H9KV45;D6RAW0;A0A087WW00;Q9UQL0;D6RA11;Q9Y2X8;A0A024QZJ2;A0A024RA90;P51668;C9J9H9	P61077;D6RAH7;A0A024RDH2;A0A0A0MQU3;P62837;D6RFM0;A0A087WY85;H9KV45;D6RAW0	3;3;3;3;3;3;3;3;2;1;1;1;1;1;1;1;1	3;3;3;3;3;3;3;3;2;1;1;1;1;1;1;1;1	3;3;3;3;3;3;3;3;2;1;1;1;1;1;1;1;1	Ubiquitin-conjugating enzyme E2 D3;Ubiquitin-conjugating enzyme E2 D2	UBE2D3;UBE2D2	sp|P61077|UB2D3_HUMAN Ubiquitin-conjugating enzyme E2 D3 OS=Homo sapiens OX=9606 GN=UBE2D3 PE=1 SV=1;tr|D6RAH7|D6RAH7_HUMAN Ubiquitin-conjugating enzyme E2 D3 OS=Homo sapiens OX=9606 GN=UBE2D3 PE=1 SV=1;tr|A0A024RDH2|A0A024RDH2_HUMAN Ubiquitin-conjugating	17	3	3	3	0	1	1	1	2	2	2	2	1	0	1	1	1	2	2	2	2	1	0	1	1	1	2	2	2	2	1	36.1	36.1	36.1	16.687	147	147;118;147;147;147;98;148;141;72;109;109;96;147;147;147;147;122	0	17.752	0	12.2	12.2
O94979;D6REX3;A1LU61;A0A024RDH6;A0A1S5UZ19;D6RHZ5;H7BXG7;H0YAB3;H0Y8V7;H0Y9K1;H0Y9T9;H0Y8W8;H0YAF5;D6RCQ9;D6RE64;H0Y9V3;D6RHE8;D6RBT0	O94979;D6REX3;A1LU61;A0A024RDH6;A0A1S5UZ19;D6RHZ5;H7BXG7	34;34;34;34;34;28;26;16;11;8;8;6;3;3;3;2;1;1	34;34;34;34;34;28;26;16;11;8;8;6;3;3;3;2;1;1	34;34;34;34;34;28;26;16;11;8;8;6;3;3;3;2;1;1	Protein transport protein Sec31A	SEC31A;SEC31L1	sp|O94979|SC31A_HUMAN Protein transport protein Sec31A OS=Homo sapiens OX=9606 GN=SEC31A PE=1 SV=3;tr|D6REX3|D6REX3_HUMAN Protein transport protein Sec31A OS=Homo sapiens OX=9606 GN=SEC31A PE=1 SV=1;tr|A1LU61|A1LU61_HUMAN SEC31-like 1 (S. cerevisiae), isof	18	34	34	34	24	26	24	18	14	16	14	14	15	24	26	24	18	14	16	14	14	15	24	26	24	18	14	16	14	14	15	42.2	42.2	42.2	133.01	1220	1220;1251;1220;1181;1080;877;969;443;285;237;235;383;181;166;164;219;92;81	0	323.31	29.9	28.1	28.5
B2R9K8;A0A024RDL1;P40227;B4DPJ8;A1JUI8;B4DN39;J3KRI6	B2R9K8;A0A024RDL1;P40227;B4DPJ8;A1JUI8;B4DN39	31;31;31;29;27;21;1	31;31;31;29;27;21;1	1;1;1;1;1;1;0	T-complex protein 1 subunit zeta	CCT6A	tr|B2R9K8|B2R9K8_HUMAN cDNA, FLJ94440, highly similar to Homo sapiens chaperonin containing TCP1, subunit 6A (zeta 1)(CCT6A), mRNA OS=Homo sapiens OX=9606 PE=2 SV=1;tr|A0A024RDL1|A0A024RDL1_HUMAN Chaperonin containing TCP1, subunit 6A (Zeta 1), isoform CRA	7	31	31	1	23	24	24	28	26	27	25	26	26	23	24	24	28	26	27	25	26	26	1	1	1	1	1	1	1	1	1	76.5	76.5	3.4	57.965	531	531;531;531;500;488;389;128	0	323.31	64.8	66.1	61
A0A2R8YCZ4;A0A024RDM2;V9HWG2;Q9Y2S2;A0A2R8YFQ7;A0A087WW38;A0A2R8Y4K2;B4DWM9;A0A2R8Y7B4;A0A2R8Y5S5	A0A2R8YCZ4;A0A024RDM2;V9HWG2;Q9Y2S2;A0A2R8YFQ7;A0A087WW38;A0A2R8Y4K2	5;5;5;5;4;3;3;2;1;1	5;5;5;5;4;3;3;2;1;1	5;5;5;5;4;3;3;2;1;1	Lambda-crystallin homolog	CRYL1;HEL30	tr|A0A2R8YCZ4|A0A2R8YCZ4_HUMAN Lambda-crystallin homolog OS=Homo sapiens OX=9606 GN=CRYL1 PE=1 SV=1;tr|A0A024RDM2|A0A024RDM2_HUMAN Crystallin, lambda 1, isoform CRA_a OS=Homo sapiens OX=9606 GN=CRYL1 PE=4 SV=1;tr|V9HWG2|V9HWG2_HUMAN Epididymis luminal prot	10	5	5	5	2	4	3	0	0	0	0	0	0	2	4	3	0	0	0	0	0	0	2	4	3	0	0	0	0	0	0	34.1	34.1	34.1	27.476	252	252;297;319;319;229;148;265;154;106;118	0	22.075	13.9	25	21
A0A024RDP4;B4DWI8;Q8WXF1;X6RDA4	A0A024RDP4;B4DWI8;Q8WXF1;X6RDA4	5;5;5;3	5;5;5;3	5;5;5;3	Paraspeckle component 1	PSPC1	tr|A0A024RDP4|A0A024RDP4_HUMAN Paraspeckle component 1, isoform CRA_b OS=Homo sapiens OX=9606 GN=PSPC1 PE=4 SV=1;tr|B4DWI8|B4DWI8_HUMAN cDNA FLJ57805, highly similar to Homo sapiens paraspeckle component 1 (PSPC1), transcript variant alpha, mRNA OS=Homo sa	4	5	5	5	1	0	1	2	0	2	3	2	3	1	0	1	2	0	2	3	2	3	1	0	1	2	0	2	3	2	3	18.6	18.6	18.6	45.57	393	393;463;523;248	0	13.028	5.9	0	3.6
A0A024RDQ8;P40938;B4DKE6;Q5U0C2;Q53HK8;A0A087X270	A0A024RDQ8;P40938;B4DKE6;Q5U0C2;Q53HK8	4;4;3;3;3;1	4;4;3;3;3;1	4;4;3;3;3;1	Replication factor C subunit 3	RFC3	tr|A0A024RDQ8|A0A024RDQ8_HUMAN Replication factor C (Activator 1) 3, 38kDa, isoform CRA_a OS=Homo sapiens OX=9606 GN=RFC3 PE=4 SV=1;sp|P40938|RFC3_HUMAN Replication factor C subunit 3 OS=Homo sapiens OX=9606 GN=RFC3 PE=1 SV=2;tr|B4DKE6|B4DKE6_HUMAN cDNA FL	6	4	4	4	3	2	2	0	0	0	0	0	0	3	2	2	0	0	0	0	0	0	3	2	2	0	0	0	0	0	0	15.7	15.7	15.7	40.556	356	356;356;305;356;356;103	0	9.2711	13.2	6.5	9
B2R728;A0A024RDQ9;P30825;A0A0A8K9B7;Q5JR49	B2R728;A0A024RDQ9;P30825;A0A0A8K9B7	3;3;3;2;1	3;3;3;2;1	3;3;3;2;1	High affinity cationic amino acid transporter 1	SLC7A1	tr|B2R728|B2R728_HUMAN cDNA, FLJ93255, highly similar to Homo sapiens solute carrier family 7 (cationic amino acidtransporter, y+ system), member 1 (SLC7A1), mRNA OS=Homo sapiens OX=9606 PE=2 SV=1;tr|A0A024RDQ9|A0A024RDQ9_HUMAN Solute carrier family 7 (Cat	5	3	3	3	3	3	2	0	0	0	0	0	0	3	3	2	0	0	0	0	0	0	3	3	2	0	0	0	0	0	0	6.4	6.4	6.4	67.65	629	629;629;629;617;121	0	15.873	6.4	6.4	4.8
Q5T7C4;B7Z965;Q59GW1;A0A024RDR0;P09429;Q9NYD7;A0A286R9D9;Q75MM1;B2RPK0;D6R9A6;B3KQ05;D3DQY9;Q5U071;P26583	Q5T7C4;B7Z965;Q59GW1;A0A024RDR0;P09429;Q9NYD7;A0A286R9D9;Q75MM1;B2RPK0	3;3;3;3;3;2;2;2;2;1;1;1;1;1	3;3;3;3;3;2;2;2;2;1;1;1;1;1	3;3;3;3;3;2;2;2;2;1;1;1;1;1	High mobility group protein B1;Putative high mobility group protein B1-like 1	HMGB1;HMG1;WUGSC:H_NH0244E06.1;HMGB1P1	tr|Q5T7C4|Q5T7C4_HUMAN High mobility group protein B1 OS=Homo sapiens OX=9606 GN=HMGB1 PE=1 SV=1;tr|B7Z965|B7Z965_HUMAN cDNA FLJ56337, highly similar to High mobility group protein B1 OS=Homo sapiens OX=9606 PE=2 SV=1;tr|Q59GW1|Q59GW1_HUMAN High-mobility g	14	3	3	3	2	2	2	0	0	0	0	0	0	2	2	2	0	0	0	0	0	0	2	2	2	0	0	0	0	0	0	24.7	24.7	24.7	18.311	158	158;174;176;215;215;50;185;191;211;134;176;188;208;209	0	7.4288	15.8	15.8	16.5
A0A024RDS1;Q92598;A0A024RDQ0;B4DF68;A0A0A0MSM0;B4DY72;B4DZB4;R4GN69;Q5TBM3;B4DZP3	A0A024RDS1;Q92598;A0A024RDQ0;B4DF68;A0A0A0MSM0;B4DY72;B4DZB4	45;45;44;37;36;31;25;7;6;3	43;43;42;35;34;29;23;7;6;3	42;42;41;34;33;28;23;7;6;3	Heat shock protein 105 kDa	HSPH1	tr|A0A024RDS1|A0A024RDS1_HUMAN Heat shock 105kDa/110kDa protein 1, isoform CRA_c OS=Homo sapiens OX=9606 GN=HSPH1 PE=4 SV=1;sp|Q92598|HS105_HUMAN Heat shock protein 105 kDa OS=Homo sapiens OX=9606 GN=HSPH1 PE=1 SV=1;tr|A0A024RDQ0|A0A024RDQ0_HUMAN Heat shoc	10	45	43	42	10	11	11	27	28	29	33	31	36	10	11	11	25	27	27	32	29	35	9	10	10	24	26	26	31	28	34	67.9	65.4	63.8	96.864	858	858;858;814;755;782;677;639;115;115;89	0	323.31	18.2	19.7	21.1
A0A024RDS2;Q15063;B1ALD9;C0IMJ3	A0A024RDS2;Q15063;B1ALD9;C0IMJ3	22;22;18;17	2;2;2;1	2;2;2;1	Periostin	POSTN	tr|A0A024RDS2|A0A024RDS2_HUMAN Periostin, osteoblast specific factor, isoform CRA_c OS=Homo sapiens OX=9606 GN=POSTN PE=4 SV=1;sp|Q15063|POSTN_HUMAN Periostin OS=Homo sapiens OX=9606 GN=POSTN PE=1 SV=2;tr|B1ALD9|B1ALD9_HUMAN Periostin OS=Homo sapiens OX=96	4	22	2	2	7	7	8	18	16	17	12	16	16	1	1	1	2	2	2	2	2	2	1	1	1	2	2	2	2	2	2	34.2	2.3	2.3	93.313	836	836;836;808;781	0	4.6609	13.8	13.9	14.8
A0A024RDT6;B2RE68;Q5W111	A0A024RDT6;B2RE68;Q5W111	2;2;2	2;2;2	2;2;2	SPRY domain-containing protein 7	C13orf1;SPRYD7	tr|A0A024RDT6|A0A024RDT6_HUMAN Chromosome 13 open reading frame 1, isoform CRA_a OS=Homo sapiens OX=9606 GN=C13orf1 PE=2 SV=1;tr|B2RE68|B2RE68_HUMAN cDNA, FLJ94243 OS=Homo sapiens OX=9606 PE=2 SV=1;sp|Q5W111|SPRY7_HUMAN SPRY domain-containing protein 7 OS=	3	2	2	2	1	2	1	0	0	0	0	0	0	1	2	1	0	0	0	0	0	0	1	2	1	0	0	0	0	0	0	24	24	24	21.666	196	196;196;196	0	6.0986	7.7	24	7.7
A0A024RDV7;O00505;Q53F09;H0Y4S9	A0A024RDV7;O00505;Q53F09	6;6;4;1	2;2;1;1	2;2;1;1	Importin subunit alpha;Importin subunit alpha-4	KPNA3	tr|A0A024RDV7|A0A024RDV7_HUMAN Importin subunit alpha OS=Homo sapiens OX=9606 GN=KPNA3 PE=3 SV=1;sp|O00505|IMA4_HUMAN Importin subunit alpha-4 OS=Homo sapiens OX=9606 GN=KPNA3 PE=1 SV=2;tr|Q53F09|Q53F09_HUMAN Karyopherin alpha 3 variant (Fragment) OS=Homo	4	6	2	2	2	3	2	2	1	0	1	1	1	1	1	0	0	0	0	0	0	0	1	1	0	0	0	0	0	0	0	16.7	6.1	6.1	57.81	521	521;521;521;91	0	9.4898	5.6	9.4	4.6
B4DXT5;B3KML8;A8K6Q9;A0A024RDV9;Q8N0X7	B4DXT5;B3KML8;A8K6Q9;A0A024RDV9;Q8N0X7	1;1;1;1;1	1;1;1;1;1	1;1;1;1;1	Spartin	SPG20	tr|B4DXT5|B4DXT5_HUMAN cDNA FLJ53483, highly similar to Spartin OS=Homo sapiens OX=9606 PE=2 SV=1;tr|B3KML8|B3KML8_HUMAN cDNA FLJ11345 fis, clone PLACE1010877, highly similar to Spartin OS=Homo sapiens OX=9606 PE=2 SV=1;tr|A8K6Q9|A8K6Q9_HUMAN cDNA FLJ75882	5	1	1	1	0	0	1	0	0	0	0	0	0	0	0	1	0	0	0	0	0	0	0	0	1	0	0	0	0	0	0	4.1	4.1	4.1	39.495	363	363;373;666;666;666	0.0035622	2.5592	0	0	4.1
A0A140VJG7;A0A024RDW5;B4DG73;Q9Y2V7;H0YGX8	A0A140VJG7;A0A024RDW5;B4DG73;Q9Y2V7	7;7;7;7;2	7;7;7;7;2	7;7;7;7;2	Conserved oligomeric Golgi complex subunit 6	COG6	tr|A0A140VJG7|A0A140VJG7_HUMAN Conserved oligomeric Golgi complex subunit 6 OS=Homo sapiens OX=9606 GN=COG6 PE=2 SV=1;tr|A0A024RDW5|A0A024RDW5_HUMAN Conserved oligomeric Golgi complex subunit 6 OS=Homo sapiens OX=9606 GN=COG6 PE=3 SV=1;tr|B4DG73|B4DG73_HUM	5	7	7	7	4	3	5	0	0	0	0	0	0	4	3	5	0	0	0	0	0	0	4	3	5	0	0	0	0	0	0	13.5	13.5	13.5	68.411	615	615;657;690;657;134	0	15.221	8.8	6.3	9.3
E7ET55;B7ZLR3;F5H748;B7ZLR2;B7ZLR4;A0A024RDX3;P35670;A0A0U1RQY8;Q17RT3;F5H562;B4DRW0;B4DYL3;Q04656	E7ET55;B7ZLR3;F5H748;B7ZLR2;B7ZLR4;A0A024RDX3;P35670;A0A0U1RQY8;Q17RT3;F5H562	3;3;3;3;3;3;3;2;2;2;1;1;1	3;3;3;3;3;3;3;2;2;2;1;1;1	3;3;3;3;3;3;3;2;2;2;1;1;1	Copper-transporting ATPase 2;WND/140 kDa	ATP7B	tr|E7ET55|E7ET55_HUMAN Copper-transporting ATPase 2 OS=Homo sapiens OX=9606 GN=ATP7B PE=1 SV=2;tr|B7ZLR3|B7ZLR3_HUMAN ATP7B protein OS=Homo sapiens OX=9606 GN=ATP7B PE=2 SV=1;tr|F5H748|F5H748_HUMAN Copper-transporting ATPase 2 OS=Homo sapiens OX=9606 GN=AT	13	3	3	3	2	1	0	0	0	0	0	0	0	2	1	0	0	0	0	0	0	0	2	1	0	0	0	0	0	0	0	2.3	2.3	2.3	148.4	1387	1387;1387;1400;1400;1417;1465;1465;894;1035;1035;488;528;1500	0	5.0499	1.4	0.9	0
B4DQR1;B4DKX7;A0A024RDX4;Q8IW45	B4DQR1;B4DKX7;A0A024RDX4;Q8IW45	1;1;1;1	1;1;1;1	1;1;1;1	ATP-dependent (S)-NAD(P)H-hydrate dehydratase	FLJ10769;CARKD	tr|B4DQR1|B4DQR1_HUMAN cDNA FLJ55241 OS=Homo sapiens OX=9606 GN=FLJ10769 PE=2 SV=1;tr|B4DKX7|B4DKX7_HUMAN ATP-dependent (S)-NAD(P)H-hydrate dehydratase OS=Homo sapiens OX=9606 GN=CARKD PE=2 SV=1;tr|A0A024RDX4|A0A024RDX4_HUMAN ATP-dependent (S)-NAD(P)H-hydr	4	1	1	1	0	0	1	0	0	0	1	1	0	0	0	1	0	0	0	1	1	0	0	0	1	0	0	0	1	1	0	6	6	6	22.941	216	216;323;390;347	0.0090034	2.1585	0	0	6
O00410;A0A024RDY0;H0Y8C6;B4E0R6;B3KWG6;Q9BVS9;E7ETV3;E7EQT5;E7EV12;E7ESZ1;E7EWK4;E7EX05;C9JZD8;C9JQT6;H0Y3V4;C9J875;E7ETV8;O60518;C9JXE0;B4DTX6;C9JZ53;F8WF30;C9J583	O00410;A0A024RDY0;H0Y8C6;B4E0R6;B3KWG6	27;27;25;23;18;5;5;4;4;3;3;3;3;3;3;3;3;2;2;1;1;1;1	27;27;25;23;18;5;5;4;4;3;3;3;3;3;3;3;3;2;2;1;1;1;1	27;27;25;23;18;5;5;4;4;3;3;3;3;3;3;3;3;2;2;1;1;1;1	Importin-5	IPO5;RANBP5	sp|O00410|IPO5_HUMAN Importin-5 OS=Homo sapiens OX=9606 GN=IPO5 PE=1 SV=4;tr|A0A024RDY0|A0A024RDY0_HUMAN RAN binding protein 5, isoform CRA_d OS=Homo sapiens OX=9606 GN=RANBP5 PE=4 SV=1;tr|H0Y8C6|H0Y8C6_HUMAN Importin-5 (Fragment) OS=Homo sapiens OX=9606 G	23	27	27	27	15	16	15	6	6	8	1	1	1	15	16	15	6	6	8	1	1	1	15	16	15	6	6	8	1	1	1	40.4	40.4	40.4	123.63	1097	1097;1097;1099;972;718;310;170;126;124;88;99;101;74;70;151;57;80;1105;46;693;36;45;34	0	149.31	22.4	22.2	22.8
B3KRY3;A0A024RDY3;P11279;Q59FZ0	B3KRY3;A0A024RDY3;P11279	7;7;7;2	7;7;7;2	7;7;7;2	Lysosome-associated membrane glycoprotein 1	LAMP1	tr|B3KRY3|B3KRY3_HUMAN cDNA FLJ35079 fis, clone PLACE6005283, highly similar to Lysosome-associated membrane glycoprotein 1 OS=Homo sapiens OX=9606 PE=2 SV=1;tr|A0A024RDY3|A0A024RDY3_HUMAN Lysosomal-associated membrane protein 1, isoform CRA_a OS=Homo sapi	4	7	7	7	6	6	5	0	0	0	0	1	0	6	6	5	0	0	0	0	1	0	6	6	5	0	0	0	0	1	0	15.4	15.4	15.4	42.585	395	395;417;417;392	0	98.372	14.2	12.7	11.4
Q5ZEZ3;E7EUY6;A0A024RDY9;Q5W9H1;B1ALK7;B7Z6G2;A0A2X0SF98;A0A2R8YG42;Q14155	Q5ZEZ3;E7EUY6;A0A024RDY9;Q5W9H1;B1ALK7;B7Z6G2;A0A2X0SF98;A0A2R8YG42;Q14155	1;1;1;1;1;1;1;1;1	1;1;1;1;1;1;1;1;1	1;1;1;1;1;1;1;1;1	Rho guanine nucleotide exchange factor 7	ARHGEF7;KIAA0142	tr|Q5ZEZ3|Q5ZEZ3_HUMAN Rho guanine nucleotide exchange factor 7 (Fragment) OS=Homo sapiens OX=9606 GN=ARHGEF7 PE=2 SV=1;tr|E7EUY6|E7EUY6_HUMAN Rho guanine nucleotide exchange factor 7 (Fragment) OS=Homo sapiens OX=9606 GN=ARHGEF7 PE=1 SV=1;tr|A0A024RDY9|A0	9	1	1	1	0	0	1	0	0	0	0	0	0	0	0	1	0	0	0	0	0	0	0	0	1	0	0	0	0	0	0	22.1	22.1	22.1	9.6738	86	86;447;646;691;705;721;805;862;803	0	4.5179	0	0	22.1
B2RCW0;A0A024RDZ2;Q13042;Q5T8C6;B4DK74;A0A3B3ISD2	B2RCW0;A0A024RDZ2;Q13042;Q5T8C6	3;3;3;2;1;1	3;3;3;2;1;1	3;3;3;2;1;1	Cell division cycle protein 16 homolog	CDC16	tr|B2RCW0|B2RCW0_HUMAN cDNA, FLJ96326, highly similar to Homo sapiens CDC16 cell division cycle 16 homolog (S. cerevisiae) (CDC16), mRNA OS=Homo sapiens OX=9606 PE=2 SV=1;tr|A0A024RDZ2|A0A024RDZ2_HUMAN CDC16 cell division cycle 16 homolog (S. cerevisiae),	6	3	3	3	1	2	1	0	0	0	0	0	0	1	2	1	0	0	0	0	0	0	1	2	1	0	0	0	0	0	0	7.8	7.8	7.8	71.454	619	619;620;620;475;191;539	0	5.3259	2.7	5	2.6
A8K097;A0A024RE04;Q5JVF3;A0A024RDZ9	A8K097;A0A024RE04;Q5JVF3	4;4;4;1	4;4;4;1	4;4;4;1	PCI domain-containing protein 2	RP11-98F14.6;PCID2	tr|A8K097|A8K097_HUMAN cDNA FLJ78373, highly similar to Homo sapiens PCI domain containing 2, mRNA OS=Homo sapiens OX=9606 PE=2 SV=1;tr|A0A024RE04|A0A024RE04_HUMAN PCI domain-containing protein OS=Homo sapiens OX=9606 GN=RP11-98F14.6 PE=4 SV=1;sp|Q5JVF3|PC	4	4	4	4	0	2	2	1	1	1	1	1	2	0	2	2	1	1	1	1	1	2	0	2	2	1	1	1	1	1	2	14	14	14	46.03	399	399;453;399;292	0	37.509	0	8.8	8.8
A0A024RE24;Q96GK7;Q6P2I3;D3DXG4;D3DXG5;C9JGM0;B4DHE4	A0A024RE24;Q96GK7;Q6P2I3;D3DXG4;D3DXG5	4;4;4;3;3;1;1	4;4;4;3;3;1;1	4;4;4;3;3;1;1	Fumarylacetoacetate hydrolase domain-containing protein 2A;Fumarylacetoacetate hydrolase domain-containing protein 2B	FAHD2A;FAHD2B;hCG_2002650	tr|A0A024RE24|A0A024RE24_HUMAN Fumarylacetoacetate hydrolase domain containing 2A, isoform CRA_a OS=Homo sapiens OX=9606 GN=FAHD2A PE=4 SV=1;sp|Q96GK7|FAH2A_HUMAN Fumarylacetoacetate hydrolase domain-containing protein 2A OS=Homo sapiens OX=9606 GN=FAHD2A	7	4	4	4	0	0	0	1	1	0	2	2	2	0	0	0	1	1	0	2	2	2	0	0	0	1	1	0	2	2	2	21	21	21	34.596	314	314;314;314;298;299;127;172	0	9.4639	0	0	0
Q05397;E7ESA6;Q658W2;A0A059VC25;H0YBP1;Q59GN8;Q59GM6;H0YB99;Q8N9D7;I6L996;H0YBZ1;B4DH13;H0YB16;E9PEI4;E5RGA6;A0A024R9H6;E5RG86;E5RIK4;E5RJP0;E5RJI4;H0YB33;E5RI29;E5RI72;E5RG66;E5RH01;E5RH48;E5RG54;E5RFW9	Q05397;E7ESA6;Q658W2;A0A059VC25;H0YBP1;Q59GN8;Q59GM6	11;11;11;11;11;9;9;5;4;4;4;4;4;4;3;3;2;1;1;1;1;1;1;1;1;1;1;1	11;11;11;11;11;9;9;5;4;4;4;4;4;4;3;3;2;1;1;1;1;1;1;1;1;1;1;1	11;11;11;11;11;9;9;5;4;4;4;4;4;4;3;3;2;1;1;1;1;1;1;1;1;1;1;1	Focal adhesion kinase 1	PTK2;DKFZp666O0110;FAK	sp|Q05397|FAK1_HUMAN Focal adhesion kinase 1 OS=Homo sapiens OX=9606 GN=PTK2 PE=1 SV=2;tr|E7ESA6|E7ESA6_HUMAN Focal adhesion kinase 1 OS=Homo sapiens OX=9606 GN=PTK2 PE=1 SV=1;tr|Q658W2|Q658W2_HUMAN Uncharacterized protein DKFZp666O0110 OS=Homo sapiens OX=	28	11	11	11	0	0	0	3	5	4	8	6	9	0	0	0	3	5	4	8	6	9	0	0	0	3	5	4	8	6	9	17.9	17.9	17.9	119.23	1052	1052;1096;1074;1026;1017;975;1007;319;720;680;753;750;724;680;156;570;59;65;122;168;128;124;120;119;117;107;66;121	0	53.186	0	0	0
A0A067XG54;Q8NB49	A0A067XG54;Q8NB49	1;1	1;1	1;1	Phospholipid-transporting ATPase;Phospholipid-transporting ATPase IG	ATP11C	tr|A0A067XG54|A0A067XG54_HUMAN Phospholipid-transporting ATPase OS=Homo sapiens OX=9606 GN=ATP11C PE=1 SV=1;sp|Q8NB49|AT11C_HUMAN Phospholipid-transporting ATPase IG OS=Homo sapiens OX=9606 GN=ATP11C PE=1 SV=3	2	1	1	1	0	0	1	0	0	0	0	0	0	0	0	1	0	0	0	0	0	0	0	0	1	0	0	0	0	0	0	1.3	1.3	1.3	127.68	1113	1113;1132	0.0048108	2.4489	0	0	1.3
P04062;B7Z7G9;B7Z6S9;A0A068F658;A0A223PQI4;D3DV87;B7Z6E6;B2R6A7;A0A0G2JNZ5;A0A0G2JLB3;B7Z731;A0A0G2JNZ0;A0A068F579;A0A068F753;A0A068F4C8;A0A068FB60;B4DHT6;B4DMV8;A0A068F661;B3KQW3	P04062;B7Z7G9;B7Z6S9;A0A068F658;A0A223PQI4;D3DV87;B7Z6E6;B2R6A7;A0A0G2JNZ5;A0A0G2JLB3;B7Z731;A0A0G2JNZ0;A0A068F579;A0A068F753;A0A068F4C8	19;19;19;19;18;18;18;17;17;17;16;15;13;13;11;9;5;4;3;3	19;19;19;19;18;18;18;17;17;17;16;15;13;13;11;9;5;4;3;3	19;19;19;19;18;18;18;17;17;17;16;15;13;13;11;9;5;4;3;3	Glucosylceramidase	GBA	sp|P04062|GLCM_HUMAN Lysosomal acid glucosylceramidase OS=Homo sapiens OX=9606 GN=GBA PE=1 SV=3;tr|B7Z7G9|B7Z7G9_HUMAN Glucosylceramidase OS=Homo sapiens OX=9606 PE=2 SV=1;tr|B7Z6S9|B7Z6S9_HUMAN Glucosylceramidase OS=Homo sapiens OX=9606 PE=2 SV=1;tr|A0A06	20	19	19	19	0	1	0	11	9	12	15	14	14	0	1	0	11	9	12	15	14	14	0	1	0	11	9	12	15	14	14	52.4	52.4	52.4	59.716	536	536;493;621;536;536;536;521;536;449;536;423;487;481;453;398;424;341;302;314;330	0	262.96	0	4.1	0
P11532;A0A075B6G3;A0A087WTU7;A0A5H1ZRP8;A0A087WV90;A0A5H1ZRQ1;Q59HC3;H0Y304;A7E212;A0A5H1ZRQ8;A0A5H1ZRP9;A0A5H1ZRR9;A0A5H1ZRP7;Q14205;A0A0S2Z3J7;A0A0S2Z3B5;B4DSV7;H0Y3E8;A0A0S2Z3B2;Q4G0X0;Q6PK12;Q8WYF2	P11532;A0A075B6G3;A0A087WTU7;A0A5H1ZRP8;A0A087WV90;A0A5H1ZRQ1;Q59HC3;H0Y304;A7E212;A0A5H1ZRQ8;A0A5H1ZRP9;A0A5H1ZRR9;A0A5H1ZRP7;Q14205;A0A0S2Z3J7;A0A0S2Z3B5;B4DSV7;H0Y3E8	6;6;6;6;6;5;5;5;5;5;5;5;5;5;5;5;5;3;2;1;1;1	5;5;5;5;5;5;5;5;5;5;5;5;5;5;5;5;5;3;2;0;0;0	5;5;5;5;5;5;5;5;5;5;5;5;5;5;5;5;5;3;2;0;0;0	Dystrophin	DMD;dystrophin	sp|P11532|DMD_HUMAN Dystrophin OS=Homo sapiens OX=9606 GN=DMD PE=1 SV=3;tr|A0A075B6G3|A0A075B6G3_HUMAN Dystrophin OS=Homo sapiens OX=9606 GN=DMD PE=1 SV=1;tr|A0A087WTU7|A0A087WTU7_HUMAN Dystrophin OS=Homo sapiens OX=9606 GN=DMD PE=1 SV=1;tr|A0A5H1ZRP8|A0A5	22	6	5	5	2	4	5	0	0	0	0	0	0	2	4	4	0	0	0	0	0	0	2	4	4	0	0	0	0	0	0	2.2	2	2	426.74	3685	3685;3685;3684;3681;3680;1225;1392;1386;1243;1243;1230;1115;956;706;635;617;525;238;216;772;462;57	0	10.605	0.7	1.6	1.9
A0A075B730;P58107	A0A075B730;P58107	62;61	57;56	57;56	Epiplakin	EPPK1	tr|A0A075B730|A0A075B730_HUMAN Epiplakin OS=Homo sapiens OX=9606 GN=EPPK1 PE=1 SV=2;sp|P58107|EPIPL_HUMAN Epiplakin OS=Homo sapiens OX=9606 GN=EPPK1 PE=1 SV=3	2	62	57	57	43	42	39	4	4	4	1	2	2	39	38	34	0	0	1	0	0	0	39	38	34	0	0	1	0	0	0	51.4	44.7	44.7	553.12	5063	5063;5088	0	323.31	41.1	42.6	41.9
B4E312;A0A075B7D9;Q92804;A0A075B7F4	B4E312;A0A075B7D9;Q92804;A0A075B7F4	2;2;2;1	1;1;1;1	1;1;1;1	TATA-binding protein-associated factor 2N	TAF15	tr|B4E312|B4E312_HUMAN cDNA FLJ53422, highly similar to TATA-binding protein-associated factor 2N OS=Homo sapiens OX=9606 PE=2 SV=1;tr|A0A075B7D9|A0A075B7D9_HUMAN TATA-binding protein-associated factor 2N OS=Homo sapiens OX=9606 GN=TAF15 PE=1 SV=1;sp|Q9280	4	2	1	1	0	0	0	1	1	1	2	2	2	0	0	0	1	1	1	1	1	1	0	0	0	1	1	1	1	1	1	8.1	4.6	4.6	40.078	395	395;449;592;214	0	13.626	0	0	0
A0A087X1F8;A0A087WT20;Q9NV06	A0A087X1F8;A0A087WT20;Q9NV06	1;1;1	1;1;1	1;1;1	DDB1- and CUL4-associated factor 13	DCAF13	tr|A0A087X1F8|A0A087X1F8_HUMAN DDB1- and CUL4-associated factor 13 (Fragment) OS=Homo sapiens OX=9606 GN=DCAF13 PE=1 SV=1;tr|A0A087WT20|A0A087WT20_HUMAN DDB1- and CUL4-associated factor 13 OS=Homo sapiens OX=9606 GN=DCAF13 PE=1 SV=1;sp|Q9NV06|DCA13_HUMAN D	3	1	1	1	1	1	0	0	0	0	0	0	0	1	1	0	0	0	0	0	0	0	1	1	0	0	0	0	0	0	0	7.8	7.8	7.8	23.455	204	204;597;445	0	3.8998	7.8	7.8	0
A0A087WTA5;Q71US4;Q9Y3W7;B4DUP5;Q59FC8;H7C2L8	A0A087WTA5;Q71US4;Q9Y3W7;B4DUP5	11;10;8;7;4;3	1;1;0;1;1;0	1;1;0;1;1;0		EIF2B4;DKFZp586J0119	tr|A0A087WTA5|A0A087WTA5_HUMAN Translation initiation factor eIF-2B subunit delta OS=Homo sapiens OX=9606 GN=EIF2B4 PE=1 SV=1;tr|Q71US4|Q71US4_HUMAN eIF-2B-delta-like protein OS=Homo sapiens OX=9606 PE=2 SV=1;tr|Q9Y3W7|Q9Y3W7_HUMAN Uncharacterized protein	6	11	1	1	6	10	3	4	3	3	2	0	3	0	1	0	0	0	0	0	0	0	0	1	0	0	0	0	0	0	0	35	3.8	3.8	57.495	520	520;520;394;312;171;194	0	5.4772	18.8	32.3	7.1
A0A087WTA8;A0A384MDU2;A0A0S2Z3H5;P08123;Q2V4X9	A0A087WTA8;A0A384MDU2;A0A0S2Z3H5;P08123	3;3;3;3;1	3;3;3;3;1	3;3;3;3;1	Collagen alpha-2(I) chain	COL1A2	tr|A0A087WTA8|A0A087WTA8_HUMAN Collagen alpha-2(I) chain OS=Homo sapiens OX=9606 GN=COL1A2 PE=1 SV=1;tr|A0A384MDU2|A0A384MDU2_HUMAN Collagen, type I, alpha 2, isoform CRA_c OS=Homo sapiens OX=9606 GN=COL1A2 PE=2 SV=1;tr|A0A0S2Z3H5|A0A0S2Z3H5_HUMAN Collagen	5	3	3	3	1	2	0	0	0	0	1	1	1	1	2	0	0	0	0	1	1	1	1	2	0	0	0	0	1	1	1	3.2	3.2	3.2	129.15	1364	1364;1366;1366;1366;288	0	9.7645	1	2.1	0
F8W1I4;Q8TBL5;A0A087WTL9;F8VY40;Q6P4E2;Q96J85;Q71RC2	F8W1I4;Q8TBL5;A0A087WTL9;F8VY40;Q6P4E2;Q96J85;Q71RC2	1;1;1;1;1;1;1	1;1;1;1;1;1;1	1;1;1;1;1;1;1	La-related protein 4	LARP4	tr|F8W1I4|F8W1I4_HUMAN La-related protein 4 (Fragment) OS=Homo sapiens OX=9606 GN=LARP4 PE=1 SV=1;tr|Q8TBL5|Q8TBL5_HUMAN LARP4 protein OS=Homo sapiens OX=9606 GN=LARP4 PE=1 SV=1;tr|A0A087WTL9|A0A087WTL9_HUMAN La-related protein 4 OS=Homo sapiens OX=9606 GN	7	1	1	1	0	1	1	0	0	0	0	0	0	0	1	1	0	0	0	0	0	0	0	1	1	0	0	0	0	0	0	11.2	11.2	11.2	14.143	125	125;188;188;191;374;375;724	0.0056962	2.3185	0	11.2	11.2
A0A384P5V3;A0A087WTP3;Q92945;B4DV73;M0QYG1;M0QXW7;M0QYH3;M0R0C6;M0R3J3;M0R0I5	A0A384P5V3;A0A087WTP3;Q92945	5;5;5;2;1;1;1;1;1;1	5;5;5;2;1;1;1;1;1;1	5;5;5;2;1;1;1;1;1;1	Far upstream element-binding protein 2	KHSRP	tr|A0A384P5V3|A0A384P5V3_HUMAN Epididymis secretory sperm binding protein OS=Homo sapiens OX=9606 PE=2 SV=1;tr|A0A087WTP3|A0A087WTP3_HUMAN Far upstream element-binding protein 2 OS=Homo sapiens OX=9606 GN=KHSRP PE=1 SV=1;sp|Q92945|FUBP2_HUMAN Far upstream	10	5	5	5	1	2	1	4	2	2	3	2	2	1	2	1	4	2	2	3	2	2	1	2	1	4	2	2	3	2	2	9	9	9	72.896	710	710;711;711;364;114;116;169;176;269;279	0	12.1	2	4.5	2
A0A087WTS0;P18283;H0YJK8;A0A024R677;G3V4J6;G3V323	A0A087WTS0;P18283;H0YJK8;A0A024R677	10;10;8;8;2;2	10;10;8;8;2;2	10;10;8;8;2;2	Glutathione peroxidase;Glutathione peroxidase 2	GPX2	tr|A0A087WTS0|A0A087WTS0_HUMAN Glutathione peroxidase OS=Homo sapiens OX=9606 GN=GPX2 PE=1 SV=1;sp|P18283|GPX2_HUMAN Glutathione peroxidase 2 OS=Homo sapiens OX=9606 GN=GPX2 PE=1 SV=3;tr|H0YJK8|H0YJK8_HUMAN Glutathione peroxidase 2 (Fragment) OS=Homo sapie	6	10	10	10	3	3	2	7	8	8	2	2	2	3	3	2	7	8	8	2	2	2	3	3	2	7	8	8	2	2	2	66.7	66.7	66.7	21.804	189	189;190;134;150;78;78	0	31.704	21.2	20.1	15.9
A5D8W4;A0A087WX17;A0A087WU43;B3GN61;D3XNU5;A0A0U2ZQU7;A0A0E3XJU3;Q9UII7;A0A087WXI5;P12830;H3BVI7;B4DNH0;H3BNC6	A5D8W4;A0A087WX17;A0A087WU43;B3GN61;D3XNU5;A0A0U2ZQU7;A0A0E3XJU3;Q9UII7;A0A087WXI5;P12830;H3BVI7;B4DNH0;H3BNC6	2;2;2;2;2;2;2;2;2;2;1;1;1	2;2;2;2;2;2;2;2;2;2;1;1;1	2;2;2;2;2;2;2;2;2;2;1;1;1	Cadherin-1;E-Cad/CTF1;E-Cad/CTF2;E-Cad/CTF3	CDH1	tr|A5D8W4|A5D8W4_HUMAN CDH1 protein OS=Homo sapiens OX=9606 GN=CDH1 PE=1 SV=1;tr|A0A087WX17|A0A087WX17_HUMAN Cadherin-1 OS=Homo sapiens OX=9606 GN=CDH1 PE=1 SV=1;tr|A0A087WU43|A0A087WU43_HUMAN Cadherin-1 OS=Homo sapiens OX=9606 GN=CDH1 PE=1 SV=1;tr|B3GN61|	13	2	2	2	0	2	0	0	0	0	0	0	0	0	2	0	0	0	0	0	0	0	0	2	0	0	0	0	0	0	0	5.3	5.3	5.3	71.338	647	647;647;647;758;882;882;882;901;903;882;414;475;537	0	3.8013	0	5.3	0
A0A087WUB9;Q8WYA6	A0A087WUB9;Q8WYA6	5;5	5;5	5;5	Beta-catenin-like protein 1	CTNNBL1	tr|A0A087WUB9|A0A087WUB9_HUMAN Beta-catenin-like protein 1 OS=Homo sapiens OX=9606 GN=CTNNBL1 PE=1 SV=1;sp|Q8WYA6|CTBL1_HUMAN Beta-catenin-like protein 1 OS=Homo sapiens OX=9606 GN=CTNNBL1 PE=1 SV=1	2	5	5	5	2	1	4	0	1	0	0	0	0	2	1	4	0	1	0	0	0	0	2	1	4	0	1	0	0	0	0	13.2	13.2	13.2	65.702	568	568;563	0	18.155	3.7	2.1	11.6
A0A087WUL2;A0A384NL22;P49720;A0A087WXQ8;A0A087WY10	A0A087WUL2;A0A384NL22;P49720;A0A087WXQ8;A0A087WY10	4;4;4;3;3	4;4;4;3;3	4;4;4;3;3	Proteasome subunit beta type-3	PSMB3	tr|A0A087WUL2|A0A087WUL2_HUMAN Proteasome subunit beta type-3 (Fragment) OS=Homo sapiens OX=9606 GN=PSMB3 PE=1 SV=1;tr|A0A384NL22|A0A384NL22_HUMAN Proteasome subunit beta OS=Homo sapiens OX=9606 GN=PSMB3 PE=2 SV=1;sp|P49720|PSB3_HUMAN Proteasome subunit be	5	4	4	4	4	2	1	1	1	1	2	2	3	4	2	1	1	1	1	2	2	3	4	2	1	1	1	1	2	2	3	44.1	44.1	44.1	16.161	145	145;205;205;107;112	0	59.918	44.1	20	9.7
A0A087WUL4;A0A087WX23;A0A087WXK2;Q86TG7;A0A087WZG9;B4DSP0;D6W5Q9;A0A087WYS2	A0A087WUL4;A0A087WX23;A0A087WXK2;Q86TG7;A0A087WZG9;B4DSP0	23;23;22;22;12;12;10;1	23;23;22;22;12;12;10;1	23;23;22;22;12;12;10;1	Retrotransposon-derived protein PEG10	PEG10	tr|A0A087WUL4|A0A087WUL4_HUMAN Retrotransposon-derived protein PEG10 OS=Homo sapiens OX=9606 GN=PEG10 PE=1 SV=1;tr|A0A087WX23|A0A087WX23_HUMAN Retrotransposon-derived protein PEG10 OS=Homo sapiens OX=9606 GN=PEG10 PE=1 SV=1;tr|A0A087WXK2|A0A087WXK2_HUMAN R	8	23	23	23	19	16	18	0	0	0	0	0	0	19	16	18	0	0	0	0	0	0	19	16	18	0	0	0	0	0	0	52.1	52.1	52.1	83.607	741	741;783;707;708;359;401;357;31	0	290.28	44.7	36.2	38.9
Q8N5A0;A0A087WUT6;O60841;D3DVI5;B3KM86;A0JLR8;Q05CQ1	Q8N5A0;A0A087WUT6;O60841;D3DVI5;B3KM86	15;15;15;13;12;1;1	15;15;15;13;12;1;1	15;15;15;13;12;1;1	Eukaryotic translation initiation factor 5B	EIF5B	tr|Q8N5A0|Q8N5A0_HUMAN Eukaryotic translation initiation factor 5B OS=Homo sapiens OX=9606 GN=EIF5B PE=1 SV=1;tr|A0A087WUT6|A0A087WUT6_HUMAN Eukaryotic translation initiation factor 5B OS=Homo sapiens OX=9606 GN=EIF5B PE=1 SV=1;sp|O60841|IF2P_HUMAN Eukaryo	7	15	15	15	1	3	2	8	7	6	3	4	4	1	3	2	8	7	6	3	4	4	1	3	2	8	7	6	3	4	4	16.9	16.9	16.9	138.8	1220	1220;1220;1220;712;634;363;400	0	60.275	1.1	3.9	2.5
B2ZZ89;A0A087WUZ3;Q01082;D6W5C0;K9MS24;F8W6C1;B4DIF8;Q8WYB3;A4QPE4;B2RMN7;A0A024R674;Q59FP5;P11277;O15020	B2ZZ89;A0A087WUZ3;Q01082;D6W5C0;K9MS24	64;64;64;63;60;17;7;2;2;2;2;2;2;2	64;64;64;63;60;17;7;2;2;2;2;2;2;2	64;64;64;63;60;17;7;2;2;2;2;2;2;2	Spectrin beta chain, non-erythrocytic 1	SPTBN1	tr|B2ZZ89|B2ZZ89_HUMAN Spectrin beta chain OS=Homo sapiens OX=9606 GN=SPTBN1 PE=2 SV=1;tr|A0A087WUZ3|A0A087WUZ3_HUMAN Spectrin beta chain OS=Homo sapiens OX=9606 GN=SPTBN1 PE=1 SV=1;sp|Q01082|SPTB2_HUMAN Spectrin beta chain, non-erythrocytic 1 OS=Homo sapi	14	64	64	64	27	34	28	13	17	13	25	34	32	27	34	28	13	17	13	25	34	32	27	34	28	13	17	13	25	34	32	37.2	37.2	37.2	274.61	2364	2364;2366;2364;2278;2364;690;354;67;934;2137;2328;2332;2137;2390	0	323.31	17.1	22	18.4
P20711;A0A3Q8A2L5;B4DPL5;A0A3Q7ZZZ2;A0A087WV24;A0A3S5X9I4;A0A3S5WLQ6;Q53Y41;Q6IBS8;A0A0S2Z3N4;A0A3S6CJ90;A0A3S5XFR7;A0A3S5X9H9;A0A3S6CVQ1;A0A3S6CJ93;A0A3S6CVP2;A0A3S6CN46;A0A3S6CLD8;A0A3S6CPU7;A0A3Q8A018;A0A3S6D699;A0A5C0B7Z4;B4DPG2;A0A087WU57;A0A3S6CPV2;A0A3S6CS67;A0A5C0B937;F8WER1;A0A5C0BAW3;A0A3Q7ZYN3;A0A3Q8A2M4;A0A3S6D691;A0A3S5X9I6;A0A3S6CPK2;A0A3S7HNV4;A0A3S5WLQ3;A0A5C0B869;A0A3Q8A2K4;A0A3S…	P20711;A0A3Q8A2L5;B4DPL5;A0A3Q7ZZZ2;A0A087WV24;A0A3S5X9I4;A0A3S5WLQ6;Q53Y41;Q6IBS8;A0A0S2Z3N4;A0A3S6CJ90;A0A3S5XFR7;A0A3S5X9H9;A0A3S6CVQ1;A0A3S6CJ93;A0A3S6CVP2;A0A3S6CN46;A0A3S6CLD8;A0A3S6CPU7;A0A3Q8A018;A0A3S6D699;A0A5C0B7Z4;B4DPG2;A0A087WU57;A0A3S6CPV2;A0A3S6CS67;A0A5C0B937;F8WER1;A0A5C0BAW3;A0A3Q7ZYN3	3;3;3;3;3;3;3;3;3;3;2;2;2;2;2;2;2;2;2;2;2;2;2;2;2;2;2;2;2;2;1;1;1;1;1;1;1;1;1;1;1;1;1;1;1;1;1;1;1	3;3;3;3;3;3;3;3;3;3;2;2;2;2;2;2;2;2;2;2;2;2;2;2;2;2;2;2;2;2;1;1;1;1;1;1;1;1;1;1;1;1;1;1;1;1;1;1;1	3;3;3;3;3;3;3;3;3;3;2;2;2;2;2;2;2;2;2;2;2;2;2;2;2;2;2;2;2;2;1;1;1;1;1;1;1;1;1;1;1;1;1;1;1;1;1;1;1	Aromatic-L-amino-acid decarboxylase	DDC	sp|P20711|DDC_HUMAN Aromatic-L-amino-acid decarboxylase OS=Homo sapiens OX=9606 GN=DDC PE=1 SV=2;tr|A0A3Q8A2L5|A0A3Q8A2L5_HUMAN Aromatic-L-amino-acid decarboxylase isoform 32 OS=Homo sapiens OX=9606 GN=DDC PE=2 SV=1;tr|B4DPL5|B4DPL5_HUMAN cDNA FLJ51517, mo	49	3	3	3	0	0	0	3	1	0	2	3	0	0	0	0	3	1	0	2	3	0	0	0	0	3	1	0	2	3	0	13.1	13.1	13.1	53.926	480	480;400;416;483;442;405;362;480;480;480;408;357;378;352;338;368;335;413;411;375;314;304;301;432;274;446;266;229;226;371;401;398;202;368;365;363;218;360;330;327;323;320;290;287;273;256;240;235;361	0	15.352	0	0	0
A0A087WV29;Q9H0A0;Q05CW7;E9PMU0	A0A087WV29;Q9H0A0;Q05CW7	5;5;3;1	5;5;3;1	5;5;3;1	N-acetyltransferase 10	NAT10	tr|A0A087WV29|A0A087WV29_HUMAN RNA cytidine acetyltransferase OS=Homo sapiens OX=9606 GN=NAT10 PE=1 SV=1;sp|Q9H0A0|NAT10_HUMAN RNA cytidine acetyltransferase OS=Homo sapiens OX=9606 GN=NAT10 PE=1 SV=2;tr|Q05CW7|Q05CW7_HUMAN NAT10 protein (Fragment) OS=Homo	4	5	5	5	3	3	3	0	0	0	0	0	0	3	3	3	0	0	0	0	0	0	3	3	3	0	0	0	0	0	0	9.7	9.7	9.7	93.533	834	834;1025;554;288	0	18.172	4.8	7	7
A0A087WV57;A6H8Y8;A0A087WYS3;H7C4X9;A0A087WVZ6;Q9ULU4;Q5JV90;Q2HXV5;Q5TH12;Q569J9	A0A087WV57;A6H8Y8;A0A087WYS3;H7C4X9;A0A087WVZ6;Q9ULU4;Q5JV90;Q2HXV5	8;8;8;8;8;8;6;4;3;1	8;8;8;8;8;8;6;4;3;1	8;8;8;8;8;8;6;4;3;1	Protein kinase C-binding protein 1	ZMYND8;DKFZp564P1772	tr|A0A087WV57|A0A087WV57_HUMAN Protein kinase C-binding protein 1 OS=Homo sapiens OX=9606 GN=ZMYND8 PE=1 SV=1;tr|A6H8Y8|A6H8Y8_HUMAN ZMYND8 protein OS=Homo sapiens OX=9606 GN=ZMYND8 PE=2 SV=1;tr|A0A087WYS3|A0A087WYS3_HUMAN Protein kinase C-binding protein	10	8	8	8	0	1	1	3	2	1	6	4	3	0	1	1	3	2	1	6	4	3	0	1	1	3	2	1	6	4	3	13.4	13.4	13.4	85.629	767	767;788;1087;1095;1136;1186;934;282;175;154	0	24.316	0	1.6	1.6
Q6PJ79;E7EPJ2;Q8IWI5;Q53TK4;A6H8W8;A0A2X0SSM1;A0A087WVF7;Q9NZM3	Q6PJ79;E7EPJ2;Q8IWI5;Q53TK4;A6H8W8;A0A2X0SSM1;A0A087WVF7;Q9NZM3	1;1;1;1;1;1;1;1	1;1;1;1;1;1;1;1	1;1;1;1;1;1;1;1	Intersectin-2	ITSN2	tr|Q6PJ79|Q6PJ79_HUMAN ITSN2 protein OS=Homo sapiens OX=9606 PE=2 SV=1;tr|E7EPJ2|E7EPJ2_HUMAN Intersectin-2 (Fragment) OS=Homo sapiens OX=9606 GN=ITSN2 PE=1 SV=1;tr|Q8IWI5|Q8IWI5_HUMAN Similar to intersectin 2 (Fragment) OS=Homo sapiens OX=9606 PE=2 SV=1;t	8	1	1	1	0	1	0	0	0	0	0	0	0	0	1	0	0	0	0	0	0	0	0	1	0	0	0	0	0	0	0	2.1	2.1	2.1	63.668	560	560;609;611;1329;1669;1671;1680;1697	0.0041935	2.5193	0	2.1	0
B3KUY5;Q4G0L8;A0A087WVI0;E9PBL8;Q8WTW3;J3QKY9;J3QLT5	B3KUY5;Q4G0L8;A0A087WVI0;E9PBL8;Q8WTW3	12;12;12;12;12;3;3	12;12;12;12;12;3;3	12;12;12;12;12;3;3	Conserved oligomeric Golgi complex subunit 1	COG1	tr|B3KUY5|B3KUY5_HUMAN cDNA FLJ40905 fis, clone UTERU2004664, highly similar to Conserved oligomeric Golgi complex component 1 OS=Homo sapiens OX=9606 PE=2 SV=1;tr|Q4G0L8|Q4G0L8_HUMAN COG1 protein OS=Homo sapiens OX=9606 GN=COG1 PE=2 SV=1;tr|A0A087WVI0|A0A	7	12	12	12	6	7	9	0	0	0	0	0	0	6	7	9	0	0	0	0	0	0	6	7	9	0	0	0	0	0	0	24.8	24.8	24.8	99.283	894	894;940;940;962;980;102;126	0	115.49	11	13.6	18
Q96F54;E9PKV4;Q96CP1;A0A087WVP0;Q2TAM5;E9PKH5;B4E082;A0A087X0W8;Q04206;E9PI38;E9PQS6	Q96F54;E9PKV4;Q96CP1;A0A087WVP0;Q2TAM5;E9PKH5;B4E082;A0A087X0W8;Q04206;E9PI38;E9PQS6	2;2;2;2;2;2;2;2;2;1;1	2;2;2;2;2;2;2;2;2;1;1	2;2;2;2;2;2;2;2;2;1;1	Transcription factor p65	RELA	tr|Q96F54|Q96F54_HUMAN RELA protein OS=Homo sapiens OX=9606 GN=RELA PE=2 SV=1;tr|E9PKV4|E9PKV4_HUMAN Transcription factor p65 OS=Homo sapiens OX=9606 GN=RELA PE=1 SV=1;tr|Q96CP1|Q96CP1_HUMAN RELA protein OS=Homo sapiens OX=9606 GN=RELA PE=2 SV=1;tr|A0A087W	11	2	2	2	0	2	1	1	1	1	1	0	0	0	2	1	1	1	1	1	0	0	0	2	1	1	1	1	1	0	0	15	15	15	24.763	220	220;237;246;246;377;418;425;448;551;185;208	0	4.4727	0	15	7.7
A0A087WVP1;Q14517;D6RCE4;Q9UEJ6;E9PQ73;Q8TDW7	A0A087WVP1;Q14517	53;53;8;1;1;1	53;53;8;1;1;1	53;53;8;1;1;1	Protocadherin Fat 1;Protocadherin Fat 1, nuclear form	FAT1	tr|A0A087WVP1|A0A087WVP1_HUMAN Protocadherin Fat 1 OS=Homo sapiens OX=9606 GN=FAT1 PE=1 SV=1;sp|Q14517|FAT1_HUMAN Protocadherin Fat 1 OS=Homo sapiens OX=9606 GN=FAT1 PE=1 SV=2	6	53	53	53	2	3	3	17	27	19	34	36	32	2	3	3	17	27	19	34	36	32	2	3	3	17	27	19	34	36	32	16.4	16.4	16.4	506.37	4590	4590;4588;488;140;4439;4557	0	285.96	0.9	0.8	1.4
A0A087WVQ6;Q00610;J3KS13;K7EJJ5;J3KRF5;J3KSQ2;J3QL20;Q9H3B0;A4FU99;A0A087WV74;B7Z2Y4;A0A087WXH4;F5H5N6;B7Z1Z7	A0A087WVQ6;Q00610	120;120;42;17;10;8;6;5;5;2;2;2;1;1	120;120;42;17;10;8;6;5;5;2;2;2;1;1	100;100;39;17;10;7;6;5;0;0;0;0;0;0	Clathrin heavy chain;Clathrin heavy chain 1	CLTC	tr|A0A087WVQ6|A0A087WVQ6_HUMAN Clathrin heavy chain OS=Homo sapiens OX=9606 GN=CLTC PE=1 SV=1;sp|Q00610|CLH1_HUMAN Clathrin heavy chain 1 OS=Homo sapiens OX=9606 GN=CLTC PE=1 SV=5	14	120	120	100	99	99	96	99	97	105	88	85	86	99	99	96	99	97	105	88	85	86	81	82	77	81	78	86	69	69	70	77.4	77.4	68.1	192.06	1679	1679;1675;612;222;131;122;97;93;218;369;463;463;169;369	0	323.31	72.4	73.6	68.6
A0A087WVV2;A7BI36;Q9P2E9;F8W7S5;A1A5C4;A1A5C5;A0A087WU26;B3KSG1;V9GY78	A0A087WVV2;A7BI36;Q9P2E9;F8W7S5;A1A5C4;A1A5C5;A0A087WU26	20;20;20;19;19;18;10;9;1	20;20;20;19;19;18;10;9;1	20;20;20;19;19;18;10;9;1	Ribosome-binding protein 1	RRBP1	tr|A0A087WVV2|A0A087WVV2_HUMAN Ribosome-binding protein 1 OS=Homo sapiens OX=9606 GN=RRBP1 PE=1 SV=1;tr|A7BI36|A7BI36_HUMAN p180/ribosome receptor OS=Homo sapiens OX=9606 GN=RRBP1 PE=2 SV=2;sp|Q9P2E9|RRBP1_HUMAN Ribosome-binding protein 1 OS=Homo sapiens O	9	20	20	20	2	5	2	7	6	8	10	10	10	2	5	2	7	6	8	10	10	10	2	5	2	7	6	8	10	10	10	31.3	31.3	31.3	102.77	934	934;1540;1410;751;934;751;346;346;229	0	113.86	2.9	8.7	3.9
A0A087WW40;A0A140VJU5;Q9Y371	A0A087WW40;A0A140VJU5;Q9Y371	3;3;3	3;3;3	3;3;3	Endophilin-B1	SH3GLB1	tr|A0A087WW40|A0A087WW40_HUMAN Endophilin-B1 OS=Homo sapiens OX=9606 GN=SH3GLB1 PE=1 SV=1;tr|A0A140VJU5|A0A140VJU5_HUMAN SH3-domain GRB2-like endophilin B1, isoform CRA_a OS=Homo sapiens OX=9606 GN=SH3GLB1 PE=2 SV=1;sp|Q9Y371|SHLB1_HUMAN Endophilin-B1 OS=H	3	3	3	3	1	2	0	1	0	1	0	0	0	1	2	0	1	0	1	0	0	0	1	2	0	1	0	1	0	0	0	10.9	10.9	10.9	44.26	394	394;365;365	0	6.2089	3.8	7.6	0
A0A0G2JP90;A0A087WW46;J3KN36;A0A0G2JN29;A0A087X117;Q15155;P69849;Q5JPE7;Q1LZN2;Q9H049;A0A087WTD5	A0A0G2JP90;A0A087WW46;J3KN36;A0A0G2JN29;A0A087X117;Q15155;P69849;Q5JPE7;Q1LZN2	4;4;4;4;4;4;4;4;2;1;1	4;4;4;4;4;4;4;4;2;1;1	4;4;4;4;4;4;4;4;2;1;1	Nodal modulator 1;Nodal modulator 3;Nodal modulator 2	NOMO1;NOMO3;NOMO2	tr|A0A0G2JP90|A0A0G2JP90_HUMAN Nodal modulator 1 OS=Homo sapiens OX=9606 GN=NOMO1 PE=1 SV=1;tr|A0A087WW46|A0A087WW46_HUMAN Nodal modulator 1 OS=Homo sapiens OX=9606 GN=NOMO1 PE=1 SV=1;tr|J3KN36|J3KN36_HUMAN Nodal modulator 3 OS=Homo sapiens OX=9606 GN=NOMO	11	4	4	4	0	0	0	0	0	0	3	2	4	0	0	0	0	0	0	3	2	4	0	0	0	0	0	0	3	2	4	4.5	4.5	4.5	122.18	1100	1100;1100;1267;1267;1267;1222;1222;1267;807;282;282	0	7.1492	0	0	0
B4DP28;A0A087WWF6;P49005	B4DP28;A0A087WWF6;P49005	1;1;1	1;1;1	1;1;1	DNA polymerase delta subunit 2	POLD2	tr|B4DP28|B4DP28_HUMAN cDNA FLJ51260, highly similar to DNA polymerase subunit delta 2 OS=Homo sapiens OX=9606 PE=2 SV=1;tr|A0A087WWF6|A0A087WWF6_HUMAN DNA polymerase delta subunit 2 OS=Homo sapiens OX=9606 GN=POLD2 PE=1 SV=1;sp|P49005|DPOD2_HUMAN DNA poly	3	1	1	1	0	0	0	0	0	1	0	0	0	0	0	0	0	0	1	0	0	0	0	0	0	0	0	1	0	0	0	5.5	5.5	5.5	47.171	435	435;504;469	0	5.0848	0	0	0
Q9P2T1;H0YMB3;H0YNJ6;Q6PKC0;F8WAN9;A0A087WWM4;H0YLV5;Q7Z527;Q86SZ5;H0YLB8;H0YNS9;H0YNH0;H0YK71;H0YK13;H0YKE1;H0YMV5;H0YMR9;H0YL68	Q9P2T1;H0YMB3;H0YNJ6;Q6PKC0;F8WAN9;A0A087WWM4;H0YLV5;Q7Z527;Q86SZ5;H0YLB8;H0YNS9	6;6;6;6;6;6;6;5;5;5;4;2;2;2;1;1;1;1	6;6;6;6;6;6;6;5;5;5;4;2;2;2;1;1;1;1	6;6;6;6;6;6;6;5;5;5;4;2;2;2;1;1;1;1	GMP reductase 2;GMP reductase	GMPR2	sp|Q9P2T1|GMPR2_HUMAN GMP reductase 2 OS=Homo sapiens OX=9606 GN=GMPR2 PE=1 SV=1;tr|H0YMB3|H0YMB3_HUMAN GMP reductase OS=Homo sapiens OX=9606 GN=GMPR2 PE=1 SV=1;tr|H0YNJ6|H0YNJ6_HUMAN GMP reductase OS=Homo sapiens OX=9606 GN=GMPR2 PE=1 SV=1;tr|Q6PKC0|Q6PKC	18	6	6	6	3	2	2	2	3	1	2	2	2	3	2	2	2	3	1	2	2	2	3	2	2	2	3	1	2	2	2	25	25	25	37.874	348	348;315;427;409;349;348;333;350;185;169;125;239;139;88;64;151;131;57	0	34.177	10.1	7.5	12.9
Q59EY1;A0A494C001;A0A499FJY3;A0A087WWP4;Q96T37	Q59EY1;A0A494C001;A0A499FJY3;A0A087WWP4;Q96T37	1;1;1;1;1	1;1;1;1;1	1;1;1;1;1	Putative RNA-binding protein 15	RBM15	tr|Q59EY1|Q59EY1_HUMAN RNA binding motif protein 15 variant (Fragment) OS=Homo sapiens OX=9606 PE=2 SV=1;tr|A0A494C001|A0A494C001_HUMAN RNA-binding protein 15 OS=Homo sapiens OX=9606 GN=RBM15 PE=1 SV=2;tr|A0A499FJY3|A0A499FJY3_HUMAN RNA-binding protein 15	5	1	1	1	1	1	1	0	0	0	0	0	0	1	1	1	0	0	0	0	0	0	1	1	1	0	0	0	0	0	0	6	6	6	34.274	316	316;896;925;933;977	0.0023404	2.9738	6	6	6
A0A087WWS1;Q96FV9;R4GMN4;A0A087WY84;J3KRD7;J3QQZ3;J3KT14	A0A087WWS1;Q96FV9;R4GMN4	5;5;3;2;1;1;1	5;5;3;2;1;1;1	5;5;3;2;1;1;1	THO complex subunit 1	THOC1	tr|A0A087WWS1|A0A087WWS1_HUMAN THO complex subunit 1 OS=Homo sapiens OX=9606 GN=THOC1 PE=1 SV=1;sp|Q96FV9|THOC1_HUMAN THO complex subunit 1 OS=Homo sapiens OX=9606 GN=THOC1 PE=1 SV=1;tr|R4GMN4|R4GMN4_HUMAN THO complex subunit 1 (Fragment) OS=Homo sapiens O	7	5	5	5	0	0	0	2	5	3	0	0	1	0	0	0	2	5	3	0	0	1	0	0	0	2	5	3	0	0	1	10.4	10.4	10.4	75.651	657	657;657;272;360;86;121;251	0	117.14	0	0	0
A0A087WWZ2;B7Z5U5;Q9H4Z3	A0A087WWZ2;B7Z5U5;Q9H4Z3	1;1;1	1;1;1	1;1;1	Phosphorylated CTD-interacting factor 1	PCIF1	tr|A0A087WWZ2|A0A087WWZ2_HUMAN mRNA (2-O-methyladenosine-N(6)-)-methyltransferase (Fragment) OS=Homo sapiens OX=9606 GN=PCIF1 PE=1 SV=1;tr|B7Z5U5|B7Z5U5_HUMAN cDNA FLJ61655, highly similar to Phosphorylated CTD-interacting factor 1 OS=Homo sapiens OX=9606	3	1	1	1	1	0	0	0	0	0	0	0	0	1	0	0	0	0	0	0	0	0	1	0	0	0	0	0	0	0	0	5.3	5.3	5.3	34.458	304	304;710;704	0.0057016	2.3251	5.3	0	0
Q9Y6R7;A0A087WXI2;A0A087WUZ2	Q9Y6R7;A0A087WXI2;A0A087WUZ2	5;5;3	5;5;3	5;5;3	IgGFc-binding protein	FCGBP	sp|Q9Y6R7|FCGBP_HUMAN IgGFc-binding protein OS=Homo sapiens OX=9606 GN=FCGBP PE=1 SV=3;tr|A0A087WXI2|A0A087WXI2_HUMAN IgGFc-binding protein OS=Homo sapiens OX=9606 GN=FCGBP PE=1 SV=3;tr|A0A087WUZ2|A0A087WUZ2_HUMAN IgGFc-binding protein OS=Homo sapiens OX=9	3	5	5	5	0	0	0	3	4	4	0	0	0	0	0	0	3	4	4	0	0	0	0	0	0	3	4	4	0	0	0	3	3	3	572.01	5405	5405;4204;1642	0	17.33	0	0	0
A0A0J9YX89;D3DT21;A0A087WXL0;A0A3B3IT39;A8MZD0;A0A087X1G7;O60613	A0A0J9YX89;D3DT21;A0A087WXL0;A0A3B3IT39;A8MZD0;A0A087X1G7;O60613	1;1;1;1;1;1;1	1;1;1;1;1;1;1	1;1;1;1;1;1;1	15 kDa selenoprotein	2020-09-15	tr|A0A0J9YX89|A0A0J9YX89_HUMAN Selenoprotein F (Fragment) OS=Homo sapiens OX=9606 GN=SELENOF PE=1 SV=1;tr|D3DT21|D3DT21_HUMAN 15 kDa selenoprotein OS=Homo sapiens OX=9606 GN=SEP15 PE=4 SV=1;tr|A0A087WXL0|A0A087WXL0_HUMAN Selenoprotein F OS=Homo sapiens OX=	7	1	1	1	0	0	0	0	0	1	1	1	0	0	0	0	0	0	1	1	1	0	0	0	0	0	0	1	1	1	0	13.6	13.6	13.6	10.186	88	88;95;123;126;144;164;165	0	8.5099	0	0	0
Q658K0;Q53FX3;A0A087WXL6;Q9H270;B3KPS8;B7Z879;A0A0G2JS92	Q658K0;Q53FX3;A0A087WXL6;Q9H270;B3KPS8;B7Z879	3;3;3;3;2;2;1	3;3;3;3;2;2;1	3;3;3;3;2;2;1	Vacuolar protein sorting-associated protein 11 homolog	DKFZp564P2364;VPS11	tr|Q658K0|Q658K0_HUMAN Vacuolar protein sorting-associated protein 11 homolog OS=Homo sapiens OX=9606 GN=DKFZp564P2364 PE=2 SV=1;tr|Q53FX3|Q53FX3_HUMAN Vacuolar protein sorting 11 (Yeast homolog) variant (Fragment) OS=Homo sapiens OX=9606 PE=2 SV=1;tr|A0A0	7	3	3	3	0	2	1	0	0	0	0	0	0	0	2	1	0	0	0	0	0	0	0	2	1	0	0	0	0	0	0	6.2	6.2	6.2	107.64	940	940;941;941;941;308;931;484	0	5.5615	0	3.8	2.3
A0A087WXP3;E9PEE8;B4E2B8;A8K2N5;P18564	A0A087WXP3;E9PEE8;B4E2B8;A8K2N5;P18564	1;1;1;1;1	1;1;1;1;1	1;1;1;1;1	Integrin beta;Integrin beta-6	ITGB6	tr|A0A087WXP3|A0A087WXP3_HUMAN Integrin beta OS=Homo sapiens OX=9606 GN=ITGB6 PE=1 SV=1;tr|E9PEE8|E9PEE8_HUMAN Integrin beta OS=Homo sapiens OX=9606 GN=ITGB6 PE=1 SV=1;tr|B4E2B8|B4E2B8_HUMAN Integrin beta OS=Homo sapiens OX=9606 PE=2 SV=1;tr|A8K2N5|A8K2N5_	5	1	1	1	1	1	1	1	1	1	1	1	1	1	1	1	1	1	1	1	1	1	1	1	1	1	1	1	1	1	1	1.3	1.3	1.3	75.849	693	693;746;746;788;788	0.0071965	2.2225	1.3	1.3	1.3
A0A087WXS7;O43681;B4DEE5;K7ERW9	A0A087WXS7;O43681;B4DEE5	6;6;4;2	6;6;4;2	6;6;4;2	ATPase ASNA1	ASNA1	tr|A0A087WXS7|A0A087WXS7_HUMAN ATPase ASNA1 OS=Homo sapiens OX=9606 GN=ASNA1 PE=1 SV=1;sp|O43681|ASNA_HUMAN ATPase ASNA1 OS=Homo sapiens OX=9606 GN=ASNA1 PE=1 SV=2;tr|B4DEE5|B4DEE5_HUMAN Arsenical pump-driving ATPase OS=Homo sapiens OX=9606 PE=2 SV=1	4	6	6	6	2	2	2	3	1	4	2	2	4	2	2	2	3	1	4	2	2	4	2	2	2	3	1	4	2	2	4	26	26	26	37.119	331	331;348;320;200	0	28.42	10.3	10.3	10.3
Q6FGL6;B6ZGT4;F1D8Q4;A0A087WXV4;F1D8T0;F1D8S2;F1D8T1;Q14541;P41235	Q6FGL6;B6ZGT4;F1D8Q4;A0A087WXV4;F1D8T0;F1D8S2;F1D8T1;Q14541;P41235	1;1;1;1;1;1;1;1;1	1;1;1;1;1;1;1;1;1	1;1;1;1;1;1;1;1;1	Hepatocyte nuclear factor 4-gamma;Hepatocyte nuclear factor 4-alpha	HNF4G;NR2A3;NR2A2;HNF4A;NR2A1	tr|Q6FGL6|Q6FGL6_HUMAN HNF4G protein (Fragment) OS=Homo sapiens OX=9606 GN=HNF4G PE=2 SV=1;tr|B6ZGT4|B6ZGT4_HUMAN Hepatocyte nuclear factor 4, gamma OS=Homo sapiens OX=9606 GN=NR2A3 PE=2 SV=1;tr|F1D8Q4|F1D8Q4_HUMAN Hepatocyte nuclear factor 4 gamma OS=Homo	9	1	1	1	1	1	1	0	0	0	0	0	0	1	1	1	0	0	0	0	0	0	1	1	1	0	0	0	0	0	0	4.4	4.4	4.4	45.919	408	408;408;445;449;452;464;474;408;474	0	4.3429	4.4	4.4	4.4
A0A087WY55;Q9NP79;Q9C063;Q5TGM0	A0A087WY55;Q9NP79;Q9C063	9;9;5;4	9;9;5;4	9;9;5;4	Vacuolar protein sorting-associated protein VTA1 homolog	VTA1	tr|A0A087WY55|A0A087WY55_HUMAN Chromosome 6 open reading frame 55, isoform CRA_b OS=Homo sapiens OX=9606 GN=VTA1 PE=1 SV=1;sp|Q9NP79|VTA1_HUMAN Vacuolar protein sorting-associated protein VTA1 homolog OS=Homo sapiens OX=9606 GN=VTA1 PE=1 SV=1;tr|Q9C063|Q9C	4	9	9	9	3	6	3	4	4	5	4	4	4	3	6	3	4	4	5	4	4	4	3	6	3	4	4	5	4	4	4	37.5	37.5	37.5	31.102	280	280;307;223;249	0	71.248	15.7	30.7	15.7
A0A087WY71;E9PFW3;B4DNB9;Q96CW1;B4DJB1;B4E304;B4DTI4;B7Z4N2;C9JJ47;H7C4C3;C9JTK4;C9JGT8;C9JJD3;C9JPV8	A0A087WY71;E9PFW3;B4DNB9;Q96CW1;B4DJB1;B4E304;B4DTI4;B7Z4N2;C9JJ47	12;12;12;12;11;11;9;8;6;3;3;3;2;2	12;12;12;12;11;11;9;8;6;3;3;3;2;2	1;1;1;1;1;1;0;0;1;0;1;1;1;1	AP-2 complex subunit mu	AP2M1	tr|A0A087WY71|A0A087WY71_HUMAN AP-2 complex subunit mu OS=Homo sapiens OX=9606 GN=AP2M1 PE=1 SV=1;tr|E9PFW3|E9PFW3_HUMAN AP-2 complex subunit mu OS=Homo sapiens OX=9606 GN=AP2M1 PE=1 SV=1;tr|B4DNB9|B4DNB9_HUMAN cDNA FLJ53069, highly similar to AP-2 complex	14	12	12	1	5	6	5	7	6	5	6	7	7	5	6	5	7	6	5	6	7	7	1	0	1	1	1	1	1	1	1	37.6	37.6	2.5	49.526	434	434;460;460;435;375;420;305;322;252;122;160;195;113;136	0	74.577	17.7	20.7	17.7
B4DHJ2;B4DPK9;A0A087WYF6;F8W7U3;J3KP36;E7ESD2;B7ZME8;A8K5W5;A0A0A0MR88;A0A096LPC5;Q9Y4E1;Q641Q2;A0A0A0MT65;Q9NVB8	B4DHJ2;B4DPK9;A0A087WYF6;F8W7U3;J3KP36;E7ESD2;B7ZME8;A8K5W5;A0A0A0MR88;A0A096LPC5;Q9Y4E1;Q641Q2;A0A0A0MT65;Q9NVB8	2;2;2;2;2;2;2;2;2;2;2;2;1;1	2;2;2;2;2;2;2;2;2;2;2;2;1;1	2;2;2;2;2;2;2;2;2;2;2;2;1;1	WASH complex subunit FAM21C;WASH complex subunit FAM21A	FAM21A;FAM21C	tr|B4DHJ2|B4DHJ2_HUMAN cDNA FLJ59326, highly similar to Protein FAM21C OS=Homo sapiens OX=9606 PE=2 SV=1;tr|B4DPK9|B4DPK9_HUMAN cDNA FLJ55935, highly similar to Protein FAM21C (Fragment) OS=Homo sapiens OX=9606 PE=2 SV=1;tr|A0A087WYF6|A0A087WYF6_HUMAN WASH	14	2	2	2	0	0	0	0	0	1	0	1	1	0	0	0	0	0	1	0	1	1	0	0	0	0	0	1	0	1	1	5.4	5.4	5.4	65.745	593	593;835;1245;1253;1262;1279;1320;1320;1341;1341;1320;1341;279;923	0	8.2597	0	0	0
Q17R51;A0A087WYJ6;P42263;B8XY73;G8HBB1;B8XY72;C5IJI4;H0YDL4;Q9UHB0;B7Z4C0;Q1WWK6;G3V164;Q9P0H2;P42262;P42261	Q17R51;A0A087WYJ6;P42263;B8XY73;G8HBB1;B8XY72;C5IJI4;H0YDL4;Q9UHB0;B7Z4C0;Q1WWK6;G3V164;Q9P0H2;P42262;P42261	2;2;2;1;1;1;1;1;1;1;1;1;1;1;1	2;2;2;1;1;1;1;1;1;1;1;1;1;1;1	2;2;2;1;1;1;1;1;1;1;1;1;1;1;1	Glutamate receptor 3;Glutamate receptor 2;Glutamate receptor 1	GRIA3;GRIA2;GRIA4;GRIA1	tr|Q17R51|Q17R51_HUMAN GRIA3 protein OS=Homo sapiens OX=9606 GN=GRIA3 PE=2 SV=1;tr|A0A087WYJ6|A0A087WYJ6_HUMAN Glutamate receptor 3 OS=Homo sapiens OX=9606 GN=GRIA3 PE=1 SV=1;sp|P42263|GRIA3_HUMAN Glutamate receptor 3 OS=Homo sapiens OX=9606 GN=GRIA3 PE=1	15	2	2	2	1	1	0	1	1	1	0	0	0	1	1	0	1	1	1	0	0	0	1	1	0	1	1	1	0	0	0	3.2	3.2	3.2	93.315	824	824;824;894;71;72;81;103;104;108;662;883;884;894;883;906	0.0041814	2.4885	2.1	1.1	0
Q7Z478;A0A087WYN9;H0Y8L1	Q7Z478;A0A087WYN9	7;7;1	7;7;1	7;7;1	ATP-dependent RNA helicase DHX29	DHX29	sp|Q7Z478|DHX29_HUMAN ATP-dependent RNA helicase DHX29 OS=Homo sapiens OX=9606 GN=DHX29 PE=1 SV=2;tr|A0A087WYN9|A0A087WYN9_HUMAN ATP-dependent RNA helicase DHX29 OS=Homo sapiens OX=9606 GN=DHX29 PE=1 SV=1	3	7	7	7	2	2	3	2	1	2	0	0	0	2	2	3	2	1	2	0	0	0	2	2	3	2	1	2	0	0	0	6.8	6.8	6.8	155.23	1369	1369;1370;160	0	12.322	1.7	1.8	3.2
Q53QE9;A0A140VKE1;B2RAN1;A0A087WYS1;E7EUC7;B4DUP2;Q16851;C9JWG0;C9JVG3;C9JQU9;C9JNZ1;D6W5E6	Q53QE9;A0A140VKE1;B2RAN1;A0A087WYS1;E7EUC7;B4DUP2;Q16851;C9JWG0;C9JVG3;C9JQU9;C9JNZ1;D6W5E6	2;2;2;2;2;2;2;1;1;1;1;1	2;2;2;2;2;2;2;1;1;1;1;1	2;2;2;2;2;2;2;1;1;1;1;1	UTP--glucose-1-phosphate uridylyltransferase	UGP2	tr|Q53QE9|Q53QE9_HUMAN Uncharacterized protein UGP2 (Fragment) OS=Homo sapiens OX=9606 GN=UGP2 PE=4 SV=1;tr|A0A140VKE1|A0A140VKE1_HUMAN UTP--glucose-1-phosphate uridylyltransferase OS=Homo sapiens OX=9606 PE=2 SV=1;tr|B2RAN1|B2RAN1_HUMAN UTP--glucose-1-pho	12	2	2	2	1	0	0	0	1	0	1	1	2	1	0	0	0	1	0	1	1	2	1	0	0	0	1	0	1	1	2	8.7	8.7	8.7	49.221	438	438;497;508;508;517;517;508;150;170;175;212;347	0	3.9819	4.1	0	0
A0A0S2Z341;A1ECK7;A0A087WYS4;A0A0S2Z3D0;Q16790	A0A0S2Z341;A1ECK7;A0A087WYS4;A0A0S2Z3D0;Q16790	1;1;1;1;1	1;1;1;1;1	1;1;1;1;1	Carbonic anhydrase 9	CA9	tr|A0A0S2Z341|A0A0S2Z341_HUMAN Carbonic anhydrase IX isoform 2 OS=Homo sapiens OX=9606 GN=CA9 PE=2 SV=1;tr|A1ECK7|A1ECK7_HUMAN Truncated carbonic anhydrase 9 OS=Homo sapiens OX=9606 PE=2 SV=1;tr|A0A087WYS4|A0A087WYS4_HUMAN Carbonic anhydrase 9 OS=Homo sapi	5	1	1	1	0	0	1	0	0	0	0	1	1	0	0	1	0	0	0	0	1	1	0	0	1	0	0	0	0	1	1	12.3	12.3	12.3	30.799	284	284;356;356;459;459	0	13.948	0	0	12.3
K7EKR9;A0A087WZ13;E9PAU2;Q8IY67	K7EKR9;A0A087WZ13;E9PAU2;Q8IY67	1;1;1;1	1;1;1;1	1;1;1;1	Ribonucleoprotein PTB-binding 1	RAVER1	tr|K7EKR9|K7EKR9_HUMAN Ribonucleoprotein PTB-binding 1 (Fragment) OS=Homo sapiens OX=9606 GN=RAVER1 PE=1 SV=1;tr|A0A087WZ13|A0A087WZ13_HUMAN Ribonucleoprotein PTB-binding 1 OS=Homo sapiens OX=9606 GN=RAVER1 PE=1 SV=1;tr|E9PAU2|E9PAU2_HUMAN Ribonucleoprotei	4	1	1	1	1	1	0	0	0	0	0	0	0	1	1	0	0	0	0	0	0	0	1	1	0	0	0	0	0	0	0	13.5	13.5	13.5	10.831	96	96;739;756;606	0.0048015	2.4075	13.5	13.5	0
B7Z871;A0A087WZF1;B7ZLW0;Q93052;B7Z8W0;A2NHJ0;C9JXK9;C9JUT4	B7Z871;A0A087WZF1;B7ZLW0;Q93052;B7Z8W0	7;7;7;7;5;2;2;2	7;7;7;7;5;2;2;2	7;7;7;7;5;2;2;2	Lipoma-preferred partner	LPP	tr|B7Z871|B7Z871_HUMAN cDNA FLJ50930, highly similar to Lipoma-preferred partner OS=Homo sapiens OX=9606 PE=2 SV=1;tr|A0A087WZF1|A0A087WZF1_HUMAN Lipoma-preferred partner OS=Homo sapiens OX=9606 GN=LPP PE=1 SV=1;tr|B7ZLW0|B7ZLW0_HUMAN LPP protein OS=Homo s	8	7	7	7	3	0	3	4	4	5	1	1	2	3	0	3	4	4	5	1	1	2	3	0	3	4	4	5	1	1	2	26.7	26.7	26.7	48.517	449	449;590;612;612;465;141;252;428	0	56.914	11.6	0	12.2
A0A087WZT3;Q9H3K6;H3BV85;H3BTW0;A0A0B4J295;H3BVE0	A0A087WZT3;Q9H3K6;H3BV85;H3BTW0;A0A0B4J295;H3BVE0	2;2;1;1;1;1	2;2;1;1;1;1	2;2;1;1;1;1	BolA-like protein 2	BOLA2;BOLA2B	tr|A0A087WZT3|A0A087WZT3_HUMAN BolA-like protein 2 OS=Homo sapiens OX=9606 GN=BOLA2B PE=1 SV=2;sp|Q9H3K6|BOLA2_HUMAN BolA-like protein 2 OS=Homo sapiens OX=9606 GN=BOLA2 PE=1 SV=1;tr|H3BV85|H3BV85_HUMAN BolA-like protein 2 OS=Homo sapiens OX=9606 GN=BOLA2B	6	2	2	2	2	2	1	1	1	1	1	1	1	2	2	1	1	1	1	1	1	1	2	2	1	1	1	1	1	1	1	23	23	23	16.932	152	152;86;54;89;124;249	0	30.077	23	23	10.5
A0A087X020;A0A0S2Z5I7;Q9Y3A5	A0A087X020;A0A0S2Z5I7;Q9Y3A5	1;1;1	1;1;1	1;1;1	Ribosome maturation protein SBDS	SBDS	tr|A0A087X020|A0A087X020_HUMAN Ribosome maturation protein SBDS OS=Homo sapiens OX=9606 GN=SBDS PE=1 SV=1;tr|A0A0S2Z5I7|A0A0S2Z5I7_HUMAN Shwachman-Bodian-Diamond syndrome isoform 1 (Fragment) OS=Homo sapiens OX=9606 GN=SBDS PE=2 SV=1;sp|Q9Y3A5|SBDS_HUMAN R	3	1	1	1	1	0	1	1	0	1	0	1	1	1	0	1	1	0	1	0	1	1	1	0	1	1	0	1	0	1	1	7.2	7.2	7.2	28.864	250	250;250;250	0	5.1019	7.2	0	7.2
A0A087X059;B7Z6D5;B3GQE6;Q96GQ7	A0A087X059;B7Z6D5;B3GQE6;Q96GQ7	2;2;2;2	2;2;2;2	2;2;2;2	Probable ATP-dependent RNA helicase DDX27	DDX27	tr|A0A087X059|A0A087X059_HUMAN Probable ATP-dependent RNA helicase DDX27 (Fragment) OS=Homo sapiens OX=9606 GN=DDX27 PE=1 SV=1;tr|B7Z6D5|B7Z6D5_HUMAN Probable ATP-dependent RNA helicase DDX27 OS=Homo sapiens OX=9606 GN=DDX27 PE=1 SV=1;tr|B3GQE6|B3GQE6_HUMA	4	2	2	2	0	1	0	1	1	0	0	0	0	0	1	0	1	1	0	0	0	0	0	1	0	1	1	0	0	0	0	7.3	7.3	7.3	30.209	275	275;765;765;796	0.002331	2.9146	0	2.9	0
A0A087X091;Q06DW9;Q6NXG4;Q9H1Z4;B2RBN3	A0A087X091;Q06DW9;Q6NXG4;Q9H1Z4	3;3;3;3;1	3;3;3;3;1	3;3;3;3;1	WD repeat-containing protein 13	WDR13	tr|A0A087X091|A0A087X091_HUMAN WD repeat-containing protein 13 (Fragment) OS=Homo sapiens OX=9606 GN=WDR13 PE=1 SV=1;tr|Q06DW9|Q06DW9_HUMAN WDR13 OS=Homo sapiens OX=9606 GN=WDR13 PE=2 SV=2;tr|Q6NXG4|Q6NXG4_HUMAN WDR13 protein (Fragment) OS=Homo sapiens OX=	5	3	3	3	0	0	0	1	2	1	0	0	0	0	0	0	1	2	1	0	0	0	0	0	0	1	2	1	0	0	0	15	15	15	20.602	187	187;363;535;485;485	0.00034483	3.5052	0	0	0
A0A087X0D5;Q6IBC3;P09668;E9PKT6;A0A3B3IRM7;B7Z378;Q68D46;Q6LAF8	A0A087X0D5;Q6IBC3;P09668;E9PKT6;A0A3B3IRM7	10;10;10;5;5;4;3;2	10;10;10;5;5;4;3;2	10;10;10;5;5;4;3;2	Pro-cathepsin H;Cathepsin H mini chain;Cathepsin H;Cathepsin H heavy chain;Cathepsin H light chain	CTSH	tr|A0A087X0D5|A0A087X0D5_HUMAN Pro-cathepsin H OS=Homo sapiens OX=9606 GN=CTSH PE=1 SV=1;tr|Q6IBC3|Q6IBC3_HUMAN CTSH protein OS=Homo sapiens OX=9606 GN=CTSH PE=2 SV=1;sp|P09668|CATH_HUMAN Pro-cathepsin H OS=Homo sapiens OX=9606 GN=CTSH PE=1 SV=4;tr|E9PKT6|	8	10	10	10	7	6	8	2	1	3	1	1	1	7	6	8	2	1	3	1	1	1	7	6	8	2	1	3	1	1	1	48.3	48.3	48.3	36.269	323	323;335;335;134;159;206;102;166	0	134.57	38.7	29.1	45.5
Q9UE34;B6RHJ5;A0A087X0I0;A0A140T8Z8;A0A140T902;A0A140T8Y3;A0A140TA52;A0A140TA33;A0A3B3ISX9;P22105;Q6IPK3;A0A140T9L7;A0A140T9C0;A0A140TA41	Q9UE34;B6RHJ5;A0A087X0I0;A0A140T8Z8;A0A140T902;A0A140T8Y3;A0A140TA52;A0A140TA33;A0A3B3ISX9;P22105;Q6IPK3;A0A140T9L7;A0A140T9C0;A0A140TA41	2;2;2;2;2;2;2;2;2;2;1;1;1;1	2;2;2;2;2;2;2;2;2;2;1;1;1;1	2;2;2;2;2;2;2;2;2;2;1;1;1;1	Tenascin-X	TNXB	tr|Q9UE34|Q9UE34_HUMAN Fibrinogen OS=Homo sapiens OX=9606 PE=4 SV=1;tr|B6RHJ5|B6RHJ5_HUMAN Growth-inhibiting protein 45 OS=Homo sapiens OX=9606 PE=2 SV=1;tr|A0A087X0I0|A0A087X0I0_HUMAN Tenascin-X OS=Homo sapiens OX=9606 GN=TNXB PE=1 SV=1;tr|A0A140T8Z8|A0A1	14	2	2	2	0	0	1	2	1	1	1	1	1	0	0	1	2	1	1	1	1	1	0	0	1	2	1	1	1	1	1	22.3	22.3	22.3	23.916	211	211;535;1962;3296;4222;4222;4242;4242;4491;4244;853;2149;4222;4242	0	23.146	0	0	10.4
A0A087X0K0;P39059	A0A087X0K0;P39059	2;2	2;2	2;2	Collagen alpha-1(XV) chain;Restin;Restin-2;Restin-3;Restin-4	COL15A1	tr|A0A087X0K0|A0A087X0K0_HUMAN Collagen alpha-1(XV) chain OS=Homo sapiens OX=9606 GN=COL15A1 PE=1 SV=1;sp|P39059|COFA1_HUMAN Collagen alpha-1(XV) chain OS=Homo sapiens OX=9606 GN=COL15A1 PE=1 SV=2	2	2	2	2	1	1	1	0	2	1	2	2	1	1	1	1	0	2	1	2	2	1	1	1	1	0	2	1	2	2	1	1.3	1.3	1.3	140.06	1374	1374;1388	0	4.153	0.7	0.7	0.7
B3KX75;A0A087X0M8;O00533	B3KX75;A0A087X0M8;O00533	2;2;2	2;2;2	2;2;2	Neural cell adhesion molecule L1-like protein;Processed neural cell adhesion molecule L1-like protein	CHL1	tr|B3KX75|B3KX75_HUMAN cDNA FLJ44930 fis, clone BRAMY3015549, highly similar to Neural cell adhesion molecule L1-like protein (Fragment) OS=Homo sapiens OX=9606 PE=2 SV=1;tr|A0A087X0M8|A0A087X0M8_HUMAN Neural cell adhesion molecule L1-like protein OS=Homo	3	2	2	2	0	0	0	1	1	2	2	1	2	0	0	0	1	1	2	2	1	2	0	0	0	1	1	2	2	1	2	1.9	1.9	1.9	124.76	1113	1113;1171;1208	0.00034638	3.6241	0	0	0
A0A087X0S5;A0A384P5H7;P12109;Q8TBN2;B4DQV1;B4DRR8;D3DSM7	A0A087X0S5;A0A384P5H7;P12109;Q8TBN2	13;13;13;8;5;5;5	13;13;13;8;5;5;5	13;13;13;8;5;5;5	Collagen alpha-1(VI) chain	COL6A1	tr|A0A087X0S5|A0A087X0S5_HUMAN Collagen alpha-1(VI) chain OS=Homo sapiens OX=9606 GN=COL6A1 PE=1 SV=1;tr|A0A384P5H7|A0A384P5H7_HUMAN Collagen, type VI, alpha 1, isoform CRA_b OS=Homo sapiens OX=9606 GN=COL6A1 PE=2 SV=1;sp|P12109|CO6A1_HUMAN Collagen alpha-	7	13	13	13	6	6	3	7	8	7	10	11	10	6	6	3	7	8	7	10	11	10	6	6	3	7	8	7	10	11	10	15.8	15.8	15.8	108.34	1026	1026;1028;1028;439;404;589;726	0	179.61	8.3	8.3	4.2
D3DPQ2;A0A087X0V4;A8K0B5;Q8IWT0;A0A087WW18;H7C3R6	D3DPQ2;A0A087X0V4;A8K0B5;Q8IWT0;A0A087WW18;H7C3R6	2;2;2;2;1;1	2;2;2;2;1;1	2;2;2;2;1;1	Protein archease	ZBTB8OS	tr|D3DPQ2|D3DPQ2_HUMAN Protein archease OS=Homo sapiens OX=9606 GN=ZBTB8OS PE=1 SV=1;tr|A0A087X0V4|A0A087X0V4_HUMAN Protein archease (Fragment) OS=Homo sapiens OX=9606 GN=ZBTB8OS PE=1 SV=1;tr|A8K0B5|A8K0B5_HUMAN Protein archease OS=Homo sapiens OX=9606 GN=	6	2	2	2	1	1	1	1	1	0	2	0	1	1	1	1	1	1	0	2	0	1	1	1	1	1	1	0	2	0	1	15.5	15.5	15.5	12.777	110	110;169;179;167;72;147	0.0010253	3.3433	6.4	6.4	6.4
E9KL42;A1L172;A0A087X0W7;Q86TX2;G3V4F2;B7ZMC1;B4DV16;A0A087WT95;P49753;B3KSA0;A0A2R8Y7H3;Q8N9L9	E9KL42;A1L172;A0A087X0W7;Q86TX2;G3V4F2;B7ZMC1;B4DV16;A0A087WT95;P49753;B3KSA0	14;14;14;14;13;13;13;13;13;8;2;1	14;14;14;14;13;13;13;13;13;8;2;1	14;14;14;14;13;13;13;13;13;8;2;1	Acyl-coenzyme A thioesterase 1;Acyl-coenzyme A thioesterase 2, mitochondrial	ACOT1;ACOT2	tr|E9KL42|E9KL42_HUMAN Epididymis secretory sperm binding protein Li 188n OS=Homo sapiens OX=9606 PE=2 SV=1;tr|A1L172|A1L172_HUMAN Acyl-CoA thioesterase 1 OS=Homo sapiens OX=9606 GN=ACOT1 PE=2 SV=1;tr|A0A087X0W7|A0A087X0W7_HUMAN Acyl-coenzyme A thioesteras	12	14	14	14	10	9	8	0	2	0	1	1	1	10	9	8	0	2	0	1	1	1	10	9	8	0	2	0	1	1	1	53	53	53	46.277	421	421;421;421;421;395;395;421;463;483;286;421;421	0	140.95	39.9	31.1	32.3
Q59EW3;Q5W0J0;A0A087X163;B7Z5V3;Q9NP72;H0Y6T8;B7Z4P9	Q59EW3;Q5W0J0;A0A087X163;B7Z5V3;Q9NP72;H0Y6T8	3;3;3;3;3;2;1	3;3;3;3;3;2;1	3;3;3;3;3;2;1	Ras-related protein Rab-18	RAB18	tr|Q59EW3|Q59EW3_HUMAN RAB18, member RAS oncogene family variant (Fragment) OS=Homo sapiens OX=9606 PE=2 SV=1;tr|Q5W0J0|Q5W0J0_HUMAN Ras-related protein Rab-18 OS=Homo sapiens OX=9606 GN=RAB18 PE=1 SV=1;tr|A0A087X163|A0A087X163_HUMAN Ras-related protein Ra	7	3	3	3	1	1	1	0	0	0	3	1	0	1	1	1	0	0	0	3	1	0	1	1	1	0	0	0	3	1	0	34.6	34.6	34.6	14.407	127	127;161;182;184;206;291;197	0	11.817	11	11	11
B4DXH2;B4DUZ3;A0A087X1E4;P53365	B4DXH2;B4DUZ3;A0A087X1E4;P53365	1;1;1;1	1;1;1;1	1;1;1;1	Arfaptin-2	ARFIP2	tr|B4DXH2|B4DXH2_HUMAN cDNA FLJ51138, highly similar to Arfaptin-2 OS=Homo sapiens OX=9606 PE=2 SV=1;tr|B4DUZ3|B4DUZ3_HUMAN cDNA FLJ51105, highly similar to Arfaptin-2 OS=Homo sapiens OX=9606 PE=2 SV=1;tr|A0A087X1E4|A0A087X1E4_HUMAN Arfaptin-2 OS=Homo sapi	4	1	1	1	0	0	0	1	0	0	0	0	0	0	0	0	1	0	0	0	0	0	0	0	0	1	0	0	0	0	0	5	5	5	35.758	319	319;374;374;341	0.006007	2.3023	0	0	0
A0A087X1J7;P22352	A0A087X1J7;P22352	2;2	2;2	2;2	Glutathione peroxidase;Glutathione peroxidase 3	GPX3	tr|A0A087X1J7|A0A087X1J7_HUMAN Glutathione peroxidase OS=Homo sapiens OX=9606 GN=GPX3 PE=1 SV=1;sp|P22352|GPX3_HUMAN Glutathione peroxidase 3 OS=Homo sapiens OX=9606 GN=GPX3 PE=1 SV=2	2	2	2	2	1	1	1	2	2	2	1	2	2	1	1	1	2	2	2	1	2	2	1	1	1	2	2	2	1	2	2	8.4	8.4	8.4	25.402	225	225;226	0	4.8189	5.3	5.3	5.3
A0A087X1P2;Q9UN70	A0A087X1P2;Q9UN70	4;4	4;4	4;4	Protocadherin gamma-C3	PCDHGC3	tr|A0A087X1P2|A0A087X1P2_HUMAN Protocadherin gamma-C3 (Fragment) OS=Homo sapiens OX=9606 GN=PCDHGC3 PE=1 SV=1;sp|Q9UN70|PCDGK_HUMAN Protocadherin gamma-C3 OS=Homo sapiens OX=9606 GN=PCDHGC3 PE=1 SV=1	2	4	4	4	0	1	0	1	1	3	2	2	2	0	1	0	1	1	3	2	2	2	0	1	0	1	1	3	2	2	2	14.9	14.9	14.9	26.481	242	242;934	0	7.3485	0	3.3	0
A8K1E4;A0A0G2JQX1;A0A0G2JPW5;A0A0G2JSA7;A0A087X1Z1;Q96RT8	A8K1E4;A0A0G2JQX1;A0A0G2JPW5;A0A0G2JSA7;A0A087X1Z1;Q96RT8	1;1;1;1;1;1	1;1;1;1;1;1	1;1;1;1;1;1	Gamma-tubulin complex component 5	TUBGCP5	tr|A8K1E4|A8K1E4_HUMAN Gamma-tubulin complex component OS=Homo sapiens OX=9606 PE=2 SV=1;tr|A0A0G2JQX1|A0A0G2JQX1_HUMAN Gamma-tubulin complex component OS=Homo sapiens OX=9606 GN=TUBGCP5 PE=1 SV=1;tr|A0A0G2JPW5|A0A0G2JPW5_HUMAN Gamma-tubulin complex compon	6	1	1	1	1	1	1	0	0	0	0	0	0	1	1	1	0	0	0	0	0	0	1	1	1	0	0	0	0	0	0	1.5	1.5	1.5	118.35	1024	1024;1024;1024;1026;1026;1024	0	15.278	1.5	1.5	1.5
Q86SZ7;Q2TNB3;A0A087X1Z3;Q9UL46;H0YM70;Q6FHK9;H0YKU2	Q86SZ7;Q2TNB3;A0A087X1Z3;Q9UL46;H0YM70;Q6FHK9	11;11;11;11;10;10;4	11;11;11;11;10;10;4	11;11;11;11;10;10;4	Proteasome activator complex subunit 2	PSME2	tr|Q86SZ7|Q86SZ7_HUMAN Full-length cDNA clone CS0DJ015YJ12 of T cells (Jurkat cell line) of Homo sapiens (human) OS=Homo sapiens OX=9606 GN=PSME2 PE=2 SV=1;tr|Q2TNB3|Q2TNB3_HUMAN Cell migration-inducing protein 22 OS=Homo sapiens OX=9606 PE=2 SV=1;tr|A0A08	7	11	11	11	4	6	5	8	7	5	9	8	11	4	6	5	8	7	5	9	8	11	4	6	5	8	7	5	9	8	11	59.4	59.4	59.4	27.401	239	239;239;254;239;228;239;85	0	102.18	24.7	37.2	28.9
F8WCZ6;A0A087X232;B3KNX0;A8K2N0;P09871;F5H7T4;H0Y5D1	F8WCZ6;A0A087X232;B3KNX0;A8K2N0;P09871	6;6;6;6;6;1;1	6;6;6;6;6;1;1	6;6;6;6;6;1;1	Complement C1s subcomponent;Complement C1s subcomponent heavy chain;Complement C1s subcomponent light chain	C1S	tr|F8WCZ6|F8WCZ6_HUMAN Complement C1s subcomponent OS=Homo sapiens OX=9606 GN=C1S PE=1 SV=1;tr|A0A087X232|A0A087X232_HUMAN Complement C1s subcomponent OS=Homo sapiens OX=9606 GN=C1S PE=1 SV=1;tr|B3KNX0|B3KNX0_HUMAN cDNA FLJ30621 fis, clone CTONG2001681, hi	7	6	6	6	0	0	0	1	1	1	6	5	4	0	0	0	1	1	1	6	5	4	0	0	0	1	1	1	6	5	4	16.9	16.9	16.9	57.519	521	521;682;688;688;688;157;355	0	24.682	0	0	0
F8W1W1;B7ZKT9;A0A087X256;Q2M389;F8VNZ5	F8W1W1;B7ZKT9;A0A087X256;Q2M389	3;3;3;3;1	3;3;3;3;1	3;3;3;3;1	WASH complex subunit 7	KIAA1033	tr|F8W1W1|F8W1W1_HUMAN WASH complex subunit 4 (Fragment) OS=Homo sapiens OX=9606 GN=WASHC4 PE=1 SV=1;tr|B7ZKT9|B7ZKT9_HUMAN KIAA1033 protein OS=Homo sapiens OX=9606 GN=KIAA1033 PE=2 SV=1;tr|A0A087X256|A0A087X256_HUMAN WASH complex subunit 4 OS=Homo sapiens	5	3	3	3	0	0	0	0	0	1	0	2	1	0	0	0	0	0	1	0	2	1	0	0	0	0	0	1	0	2	1	31.9	31.9	31.9	13.362	116	116;1174;1174;1173;48	0	4.3372	0	0	0
A0A087X271;H3BVI6;B4DHU5;B4DDF4;B2RWM5;Q6FHE4;Q6FHC3;Q53GK7;B4DUT8;Q99439;A0A087X1X5;B4DN57;U3KPS3;K7ES69;H3BQH0;Q15417	A0A087X271;H3BVI6;B4DHU5;B4DDF4;B2RWM5;Q6FHE4;Q6FHC3;Q53GK7;B4DUT8;Q99439;A0A087X1X5;B4DN57	3;3;3;3;3;3;3;3;3;3;2;2;1;1;1;1	3;3;3;3;3;3;3;3;3;3;2;2;1;1;1;1	3;3;3;3;3;3;3;3;3;3;2;2;1;1;1;1	Calponin;Calponin-2	CNN2	tr|A0A087X271|A0A087X271_HUMAN Calponin (Fragment) OS=Homo sapiens OX=9606 GN=CNN2 PE=1 SV=1;tr|H3BVI6|H3BVI6_HUMAN Calponin OS=Homo sapiens OX=9606 GN=CNN2 PE=1 SV=2;tr|B4DHU5|B4DHU5_HUMAN cDNA FLJ52495, highly similar to Calponin-2 OS=Homo sapiens OX=960	16	3	3	3	0	1	1	0	1	2	1	0	0	0	1	1	0	1	2	1	0	0	0	1	1	0	1	2	1	0	0	19.6	19.6	19.6	19.757	179	179;261;284;298;308;309;309;309;330;309;191;288;103;148;154;329	0	11.983	0	7.3	6.1
A0A087X2B5;B4DY23;Q54A51;P35613;A0A087WUV8;B4DNE1;I3L192;R4GMX5;A0A346RCR1;A0A346RCP0;R4GN83	A0A087X2B5;B4DY23;Q54A51;P35613;A0A087WUV8;B4DNE1;I3L192;R4GMX5	6;6;6;6;5;5;4;3;2;2;2	6;6;6;6;5;5;4;3;2;2;2	6;6;6;6;5;5;4;3;2;2;2	Basigin	BSG;hEMMPRIN	tr|A0A087X2B5|A0A087X2B5_HUMAN Basigin (Fragment) OS=Homo sapiens OX=9606 GN=BSG PE=1 SV=1;tr|B4DY23|B4DY23_HUMAN cDNA FLJ61188, highly similar to Basigin OS=Homo sapiens OX=9606 PE=2 SV=1;tr|Q54A51|Q54A51_HUMAN Basigin (Ok blood group), isoform CRA_a OS=H	11	6	6	6	6	6	6	3	4	4	5	4	5	6	6	6	3	4	4	5	4	5	6	6	6	3	4	4	5	4	5	44.3	44.3	44.3	23.896	221	221;262;269;385;189;385;160;84;46;46;52	0	127.65	44.3	44.3	44.3
G3V4V5;A0A087X2H1;Q9ULT8;A0A087WVU6;H0YJP0	G3V4V5;A0A087X2H1;Q9ULT8	3;3;3;1;1	3;3;3;1;1	3;3;3;1;1	E3 ubiquitin-protein ligase HECTD1	HECTD1	tr|G3V4V5|G3V4V5_HUMAN E3 ubiquitin-protein ligase HECTD1 (Fragment) OS=Homo sapiens OX=9606 GN=HECTD1 PE=1 SV=1;tr|A0A087X2H1|A0A087X2H1_HUMAN E3 ubiquitin-protein ligase HECTD1 OS=Homo sapiens OX=9606 GN=HECTD1 PE=1 SV=1;sp|Q9ULT8|HECD1_HUMAN E3 ubiquiti	5	3	3	3	0	0	1	0	1	0	1	1	0	0	0	1	0	1	0	1	1	0	0	0	1	0	1	0	1	1	0	4.2	4.2	4.2	102.01	926	926;2614;2610;212;1465	0	5.9019	0	0	1.2
V9HW24;A0A087X2I1;P62333;H0YJC0;H0YJS8;H0YJX2;B4DR91;H0YJE9;H0YJT1	V9HW24;A0A087X2I1;P62333	20;20;20;9;7;6;5;1;1	20;20;20;9;7;6;5;1;1	20;20;20;9;7;6;5;1;1	26S protease regulatory subunit 10B	HEL-S-73;PSMC6	tr|V9HW24|V9HW24_HUMAN Epididymis secretory protein Li 73 OS=Homo sapiens OX=9606 GN=HEL-S-73 PE=2 SV=1;tr|A0A087X2I1|A0A087X2I1_HUMAN 26S proteasome regulatory subunit 10B OS=Homo sapiens OX=9606 GN=PSMC6 PE=1 SV=1;sp|P62333|PRS10_HUMAN 26S proteasome reg	9	20	20	20	14	14	15	9	7	11	12	14	13	14	14	15	9	7	11	12	14	13	14	14	15	9	7	11	12	14	13	55.8	55.8	55.8	44.16	389	389;403;389;262;194;67;186;70;97	0	239.46	41.9	45.8	42.9
A0A090N7T9;Q12765;B8ZZP4;C9J7U9;B4DE46;B4DH22;B4DIV7;C9K052;A0A024RA21	A0A090N7T9;Q12765;B8ZZP4;C9J7U9;B4DE46;B4DH22;B4DIV7;C9K052;A0A024RA21	2;2;1;1;1;1;1;1;1	2;2;1;1;1;1;1;1;1	2;2;1;1;1;1;1;1;1	Secernin-1	SCRN1	tr|A0A090N7T9|A0A090N7T9_HUMAN Secernin 1 OS=Homo sapiens OX=9606 GN=SCRN1 PE=4 SV=1;sp|Q12765|SCRN1_HUMAN Secernin-1 OS=Homo sapiens OX=9606 GN=SCRN1 PE=1 SV=2;tr|B8ZZP4|B8ZZP4_HUMAN Secernin-1 OS=Homo sapiens OX=9606 GN=SCRN1 PE=1 SV=1;tr|C9J7U9|C9J7U9_H	9	2	2	2	0	2	1	0	0	0	0	0	0	0	2	1	0	0	0	0	0	0	0	2	1	0	0	0	0	0	0	5.3	5.3	5.3	46.382	414	414;414;140;141;142;218;240;245;346	0	6.0044	0	5.3	3.1
Q13616;A0A090N7U0;A0A590UJ50;A0A590UJ21;A0A590UJ56;A0A0C4DGX4;A0A590UJC4;B3KTW0;A0A590UK34;A0A590UJR3;B4DLA3;Q75MQ1;A0A590UJA0;A0A590UJM8;A0A590UJ97;B3KU45;A0A590UJ59	Q13616;A0A090N7U0;A0A590UJ50;A0A590UJ21;A0A590UJ56;A0A0C4DGX4;A0A590UJC4;B3KTW0;A0A590UK34;A0A590UJR3;B4DLA3;Q75MQ1;A0A590UJA0	12;12;12;12;11;11;11;10;10;10;9;6;6;4;3;2;1	12;12;12;12;11;11;11;10;10;10;9;6;6;4;3;2;1	12;12;12;12;11;11;11;10;10;10;9;6;6;4;3;2;1	Cullin-1	CUL1	sp|Q13616|CUL1_HUMAN Cullin-1 OS=Homo sapiens OX=9606 GN=CUL1 PE=1 SV=2;tr|A0A090N7U0|A0A090N7U0_HUMAN Cullin 1 OS=Homo sapiens OX=9606 GN=CUL1 PE=3 SV=1;tr|A0A590UJ50|A0A590UJ50_HUMAN Cullin-1 OS=Homo sapiens OX=9606 GN=CUL1 PE=1 SV=1;tr|A0A590UJ21|A0A590	17	12	12	12	0	0	0	3	5	5	5	4	5	0	0	0	3	5	5	5	4	5	0	0	0	3	5	5	5	4	5	21.9	21.9	21.9	89.677	776	776;776;759;732;649;752;678;607;720;732;703;513;281;214;109;327;51	0	41.843	0	0	0
Q6IAW3;A0A090N7W4;Q00535;A0A0S2Z355	Q6IAW3;A0A090N7W4;Q00535;A0A0S2Z355	3;3;3;2	2;2;2;1	2;2;2;1	Cyclin-dependent-like kinase 5	CDK5	tr|Q6IAW3|Q6IAW3_HUMAN CDK5 protein OS=Homo sapiens OX=9606 GN=CDK5 PE=2 SV=1;tr|A0A090N7W4|A0A090N7W4_HUMAN Cyclin-dependent kinase 5 OS=Homo sapiens OX=9606 GN=CDK5 PE=2 SV=1;sp|Q00535|CDK5_HUMAN Cyclin-dependent-like kinase 5 OS=Homo sapiens OX=9606 GN=	4	3	2	2	2	1	2	1	1	1	1	1	1	1	0	1	0	0	0	0	0	0	1	0	1	0	0	0	0	0	0	10.3	7.5	7.5	33.288	292	292;292;292;260	0.0057034	2.3256	5.5	2.7	7.5
A0A090N7X1;A0A090N7Y2;Q9UG63;C9JHK9;C9JZV3	A0A090N7X1;A0A090N7Y2;Q9UG63;C9JHK9;C9JZV3	6;6;6;3;3	6;6;6;3;3	6;6;6;3;3	ATP-binding cassette sub-family F member 2	ABCF2	tr|A0A090N7X1|A0A090N7X1_HUMAN ATP-binding cassette, sub-family F (GCN20), member 2 OS=Homo sapiens OX=9606 GN=ABCF2 PE=4 SV=1;tr|A0A090N7Y2|A0A090N7Y2_HUMAN ATP-binding cassette, sub-family F (GCN20), member 2 OS=Homo sapiens OX=9606 GN=ABCF2 PE=4 SV=1;sp	5	6	6	6	1	0	1	2	2	4	3	2	3	1	0	1	2	2	4	3	2	3	1	0	1	2	2	4	3	2	3	11.7	11.7	11.7	71.289	623	623;634;623;240;287	0	12.779	1.6	0	1.6
A0A090N8G0;P41250;Q75MN1;H7C443	A0A090N8G0;P41250	35;34;6;1	35;34;6;1	35;34;6;1	Glycine--tRNA ligase	GARS	tr|A0A090N8G0|A0A090N8G0_HUMAN Glycyl-tRNA synthetase OS=Homo sapiens OX=9606 GN=GARS PE=4 SV=1;sp|P41250|GARS_HUMAN Glycine--tRNA ligase OS=Homo sapiens OX=9606 GN=GARS1 PE=1 SV=3	4	35	35	35	19	20	21	27	30	31	31	28	30	19	20	21	27	30	31	31	28	30	19	20	21	27	30	31	31	28	30	61.2	61.2	61.2	77.53	685	685;739;98;77	0	323.31	41.5	45.4	42.5
E7EVL6;C9JZE3;C9JYJ8;A0A090N8Z2;A8K9F5;A0A090N8H1;Q9BWE0	E7EVL6;C9JZE3;C9JYJ8;A0A090N8Z2;A8K9F5;A0A090N8H1;Q9BWE0	2;2;2;2;2;2;2	2;2;2;2;2;2;2	2;2;2;2;2;2;2	Replication initiator 1	REPIN1	tr|E7EVL6|E7EVL6_HUMAN Replication initiator 1 (Fragment) OS=Homo sapiens OX=9606 GN=REPIN1 PE=1 SV=1;tr|C9JZE3|C9JZE3_HUMAN Replication initiator 1 (Fragment) OS=Homo sapiens OX=9606 GN=REPIN1 PE=1 SV=1;tr|C9JYJ8|C9JYJ8_HUMAN Replication initiator 1 (Frag	7	2	2	2	2	2	1	0	0	1	0	0	0	2	2	1	0	0	1	0	0	0	2	2	1	0	0	1	0	0	0	21.2	21.2	21.2	16.14	146	146;366;393;556;567;567;567	0	5.8524	21.2	21.2	11
B3KQQ0;A0A090N8P3;O95302;B7Z230;B7Z1U8;C9JPC3;K7ELI6;K7ESG6;C9J4P8;Q8NAG5;B4DJJ5;Q6ZME7;Q658U4;A0A024R1W3;Q96AY3	B3KQQ0;A0A090N8P3;O95302;B7Z230;B7Z1U8	3;3;3;2;2;1;1;1;1;1;1;1;1;1;1	3;3;3;2;2;1;1;1;1;1;1;1;1;1;1	3;3;3;2;2;1;1;1;1;1;1;1;1;1;1	Peptidyl-prolyl cis-trans isomerase FKBP9	FKBP9	tr|B3KQQ0|B3KQQ0_HUMAN Peptidylprolyl isomerase OS=Homo sapiens OX=9606 PE=2 SV=1;tr|A0A090N8P3|A0A090N8P3_HUMAN Peptidylprolyl isomerase OS=Homo sapiens OX=9606 GN=FKBP9 PE=4 SV=1;sp|O95302|FKBP9_HUMAN Peptidyl-prolyl cis-trans isomerase FKBP9 OS=Homo sap	15	3	3	3	0	0	0	1	2	0	1	0	1	0	0	0	1	2	0	1	0	1	0	0	0	1	2	0	1	0	1	6.5	6.5	6.5	63.067	570	570;570;570;432;451;81;171;172;225;470;510;543;582;582;582	0	7.768	0	0	0
A0A090N8Y2;A0A499FI48;P13667;C9JMN9	A0A090N8Y2;A0A499FI48;P13667	11;11;11;1	11;11;11;1	11;11;11;1	Protein disulfide-isomerase A4	ERP70;PDIA4	tr|A0A090N8Y2|A0A090N8Y2_HUMAN Protein disulfide-isomerase A4 OS=Homo sapiens OX=9606 GN=ERP70 PE=2 SV=1;tr|A0A499FI48|A0A499FI48_HUMAN Protein disulfide-isomerase OS=Homo sapiens OX=9606 GN=PDIA4 PE=1 SV=1;sp|P13667|PDIA4_HUMAN Protein disulfide-isomerase	4	11	11	11	1	0	1	3	5	3	3	5	6	1	0	1	3	5	3	3	5	6	1	0	1	3	5	3	3	5	6	22.9	22.9	22.9	72.932	645	645;646;645;163	0	27.891	1.7	0	1.7
Q13098;A8K070;A0A096LPJ3;A0A096LP07;C9JFE4;B4DND6;Q59F65;J3KSA5;J3KRJ4;J3QLT0;J3KTB0;J3QS88;J3QQX0;J3KRE8;J3QS84;J3QL53;J3QLE8	Q13098;A8K070;A0A096LPJ3;A0A096LP07;C9JFE4;B4DND6	13;13;13;13;13;12;6;6;4;4;2;2;2;1;1;1;1	13;13;13;13;13;12;6;6;4;4;2;2;2;1;1;1;1	13;13;13;13;13;12;6;6;4;4;2;2;2;1;1;1;1	COP9 signalosome complex subunit 1	GPS1	sp|Q13098|CSN1_HUMAN COP9 signalosome complex subunit 1 OS=Homo sapiens OX=9606 GN=GPS1 PE=1 SV=4;tr|A8K070|A8K070_HUMAN COP9 signalosome complex subunit 1 OS=Homo sapiens OX=9606 GN=GPS1 PE=1 SV=1;tr|A0A096LPJ3|A0A096LPJ3_HUMAN COP9 signalosome complex su	17	13	13	13	3	0	1	6	6	5	6	4	9	3	0	1	6	6	5	6	4	9	3	0	1	6	6	5	6	4	9	36.3	36.3	36.3	55.536	491	491;526;490;486;471;483;284;210;253;168;139;134;79;186;101;168;166	0	46.893	7.3	0	2.9
A0A096LPI6;A0A096LNH5;H7C1F6;H7C2G3;P0DPI2;A0A140VKB0;A0A0B4J2D5;A0A0B4J2E5;Q15269	A0A096LPI6;A0A096LNH5;H7C1F6;H7C2G3;P0DPI2;A0A140VKB0;A0A0B4J2D5;A0A0B4J2E5;Q15269	2;1;1;1;1;1;1;1;1	2;1;1;1;1;1;1;1;1	2;1;1;1;1;1;1;1;1	Periodic tryptophan protein 2 homolog	C21orf33;PWP2	tr|A0A096LPI6|A0A096LPI6_HUMAN Utp12 domain-containing protein (Fragment) OS=Homo sapiens OX=9606 PE=4 SV=2;tr|A0A096LNH5|A0A096LNH5_HUMAN Glutamine amidotransferase-like class 1 domain-containing protein 3B, mitochondrial OS=Homo sapiens OX=9606 GN=GATD3B	9	2	2	2	0	1	0	0	0	0	1	1	1	0	1	0	0	0	0	1	1	1	0	1	0	0	0	0	1	1	1	8.2	8.2	8.2	30.376	279	279;182;184;191;268;268;268;919;919	0.0026385	2.8053	0	4.7	0
P05161;A0A096LPJ4;A0A096LNZ9	P05161;A0A096LPJ4;A0A096LNZ9	2;2;1	2;2;1	2;2;1	Ubiquitin-like protein ISG15	ISG15	sp|P05161|ISG15_HUMAN Ubiquitin-like protein ISG15 OS=Homo sapiens OX=9606 GN=ISG15 PE=1 SV=5;tr|A0A096LPJ4|A0A096LPJ4_HUMAN Ubiquitin-like protein ISG15 OS=Homo sapiens OX=9606 GN=ISG15 PE=1 SV=1;tr|A0A096LNZ9|A0A096LNZ9_HUMAN Ubiquitin-like protein ISG15	3	2	2	2	2	2	1	0	0	0	0	1	0	2	2	1	0	0	0	0	1	0	2	2	1	0	0	0	0	1	0	26.1	26.1	26.1	17.887	165	165;157;143	0	6.3809	26.1	26.1	20
A0A0A0MQR7;E5KT65;P19388;A0A087WVZ9;B4DJ89;A0A087WWX0;A0A087WVN5	A0A0A0MQR7;E5KT65;P19388;A0A087WVZ9	5;5;5;4;2;2;1	5;5;5;4;2;2;1	5;5;5;4;2;2;1	DNA-directed RNA polymerases I, II, and III subunit RPABC1	POLR2E	tr|A0A0A0MQR7|A0A0A0MQR7_HUMAN DNA-directed RNA polymerases I, II, and III subunit RPABC1 OS=Homo sapiens OX=9606 GN=POLR2E PE=1 SV=1;tr|E5KT65|E5KT65_HUMAN DNA-directed RNA polymerase subunit RPABC1 OS=Homo sapiens OX=9606 PE=3 SV=1;sp|P19388|RPAB1_HUMAN	7	5	5	5	0	0	1	1	1	2	2	1	2	0	0	1	1	1	2	2	1	2	0	0	1	1	1	2	2	1	2	47.1	47.1	47.1	23.566	204	204;210;210;184;117;134;83	0	20.406	0	0	14.2
D3DWK4;A0A0A0MQS1;Q53H96;B4DI71;B5MD87;B4DGI7	D3DWK4;A0A0A0MQS1;Q53H96;B4DI71;B5MD87;B4DGI7	6;6;6;4;3;3	6;6;6;4;3;3	6;6;6;4;3;3	Pyrroline-5-carboxylate reductase;Pyrroline-5-carboxylate reductase 3	PYCRL	tr|D3DWK4|D3DWK4_HUMAN Pyrroline-5-carboxylate reductase OS=Homo sapiens OX=9606 GN=PYCRL PE=3 SV=1;tr|A0A0A0MQS1|A0A0A0MQS1_HUMAN Pyrroline-5-carboxylate reductase OS=Homo sapiens OX=9606 GN=PYCR3 PE=1 SV=1;sp|Q53H96|P5CR3_HUMAN Pyrroline-5-carboxylate re	6	6	6	6	1	1	2	5	5	6	4	5	3	1	1	2	5	5	6	4	5	3	1	1	2	5	5	6	4	5	3	28	28	28	29.878	286	286;286;274;170;137;137	0	41.355	4.5	3.8	8.4
H0YC97;A0A0C4DG68;H0YDK8;A0A0A0MR59;E9PR38;B7ZL34;B4DU15;H0YEH2;Q5T1Z4;Q5T1Z8;Q8TB72;Q14671	H0YC97;A0A0C4DG68;H0YDK8;A0A0A0MR59;E9PR38;B7ZL34;B4DU15;H0YEH2;Q5T1Z4;Q5T1Z8;Q8TB72;Q14671	1;1;1;1;1;1;1;1;1;1;1;1	1;1;1;1;1;1;1;1;1;1;1;1	1;1;1;1;1;1;1;1;1;1;1;1	Pumilio homolog 2;Pumilio homolog 1	PUM1;PUM2	tr|H0YC97|H0YC97_HUMAN Pumilio homolog 1 (Fragment) OS=Homo sapiens OX=9606 GN=PUM1 PE=1 SV=1;tr|A0A0C4DG68|A0A0C4DG68_HUMAN Pumilio homolog 2 (Fragment) OS=Homo sapiens OX=9606 GN=PUM2 PE=1 SV=1;tr|H0YDK8|H0YDK8_HUMAN Pumilio homolog 1 (Fragment) OS=Homo	12	1	1	1	0	0	0	0	0	1	0	0	0	0	0	0	0	0	1	0	0	0	0	0	0	0	0	1	0	0	0	7.9	7.9	7.9	25.841	227	227;876;900;929;944;985;1044;1125;1189;1224;1066;1186	0	6.9738	0	0	0
G8JL96;Q9UM81;A0A0A0MR60;Q59FX6;D6W632	G8JL96;Q9UM81;A0A0A0MR60;Q59FX6;D6W632	6;6;6;6;5	5;5;5;5;5	1;1;1;1;1	Protein-tyrosine-phosphatase	PTPRS;PTPsigma	tr|G8JL96|G8JL96_HUMAN Receptor-type tyrosine-protein phosphatase S OS=Homo sapiens OX=9606 GN=PTPRS PE=1 SV=2;tr|Q9UM81|Q9UM81_HUMAN PTPsigma-(Brain) OS=Homo sapiens OX=9606 GN=PTPsigma PE=2 SV=1;tr|A0A0A0MR60|A0A0A0MR60_HUMAN Receptor-type tyrosine-prote	5	6	5	1	2	4	3	1	3	3	1	2	3	2	3	3	1	3	3	1	2	3	0	1	1	1	0	1	1	1	1	6.7	5.3	1.1	168.43	1501	1501;1502;1505;1560;879	0	36.36	2.3	5.3	3.9
Q5G0E1;A0A0A0MRE1;B4DJ07;A0A0A0MSB8;Q9UPT5;Q63HP7;C9JME6;C9JKC2;B5MCY9;K7ERQ5	Q5G0E1;A0A0A0MRE1;B4DJ07;A0A0A0MSB8;Q9UPT5;Q63HP7	6;6;6;6;6;5;1;1;1;1	6;6;6;6;6;5;1;1;1;1	6;6;6;6;6;5;1;1;1;1	Exocyst complex component 7	EXOC7;DKFZp686P1551	tr|Q5G0E1|Q5G0E1_HUMAN Exocyst complex component 7 (Fragment) OS=Homo sapiens OX=9606 GN=EXOC7 PE=2 SV=1;tr|A0A0A0MRE1|A0A0A0MRE1_HUMAN Exocyst complex component 7 (Fragment) OS=Homo sapiens OX=9606 GN=EXOC7 PE=1 SV=1;tr|B4DJ07|B4DJ07_HUMAN Exocyst complex	10	6	6	6	1	1	4	2	3	1	0	0	0	1	1	4	2	3	1	0	0	0	1	1	4	2	3	1	0	0	0	14.4	14.4	14.4	70.2	616	616;617;656;693;735;573;121;122;159;168	0	17.312	1.9	2.8	10.7
A0A0A0MRE5;Q9ULH1;E5RFD9;E5RHD7;H0YBF7	A0A0A0MRE5;Q9ULH1;E5RFD9;E5RHD7;H0YBF7	2;2;1;1;1	2;2;1;1;1	2;2;1;1;1	Arf-GAP with SH3 domain, ANK repeat and PH domain-containing protein 1	ASAP1	tr|A0A0A0MRE5|A0A0A0MRE5_HUMAN Arf-GAP with SH3 domain, ANK repeat and PH domain-containing protein 1 OS=Homo sapiens OX=9606 GN=ASAP1 PE=1 SV=1;sp|Q9ULH1|ASAP1_HUMAN Arf-GAP with SH3 domain, ANK repeat and PH domain-containing protein 1 OS=Homo sapiens OX	5	2	2	2	0	0	0	0	1	1	0	0	0	0	0	0	0	1	1	0	0	0	0	0	0	0	1	1	0	0	0	3.2	3.2	3.2	124.77	1122	1122;1129;33;98;950	0.0044973	2.4664	0	0	0
A0A0A0MRE9;A0A0A0MRF6;Q99996;Q9UFL2;A0A2R8Y590;Q5GIA7;A0A087WX84;A4D1E4;Q96KG3	A0A0A0MRE9;A0A0A0MRF6;Q99996;Q9UFL2;A0A2R8Y590;Q5GIA7;A0A087WX84;A4D1E4;Q96KG3	2;2;2;1;1;1;1;1;1	2;2;2;1;1;1;1;1;1	1;1;1;1;1;1;0;0;1	A-kinase anchor protein 9	AKAP9;DKFZp564G2263	tr|A0A0A0MRE9|A0A0A0MRE9_HUMAN A-kinase anchor protein 9 OS=Homo sapiens OX=9606 GN=AKAP9 PE=1 SV=1;tr|A0A0A0MRF6|A0A0A0MRF6_HUMAN A-kinase anchor protein 9 OS=Homo sapiens OX=9606 GN=AKAP9 PE=1 SV=1;sp|Q99996|AKAP9_HUMAN A-kinase anchor protein 9 OS=Homo	9	2	2	1	0	1	0	0	1	0	0	0	0	0	1	0	0	1	0	0	0	0	0	0	0	0	1	0	0	0	0	0.7	0.7	0.4	362.57	3126	3126;3910;3907;281;282;1016;1637;1655;3126	0.0026307	2.77	0	0.3	0
B4DJS7;A8K885;A0A0A0MRI2;Q9UNH7;Q5QTQ6;G3V5X9	B4DJS7;A8K885;A0A0A0MRI2;Q9UNH7;Q5QTQ6	7;7;7;7;6;3	7;7;7;7;6;3	7;7;7;7;6;3	Sorting nexin-6;Sorting nexin-6, N-terminally processed	SNX6	tr|B4DJS7|B4DJS7_HUMAN Sorting nexin 6, isoform CRA_e OS=Homo sapiens OX=9606 GN=SNX6 PE=2 SV=1;tr|A8K885|A8K885_HUMAN Sorting nexin OS=Homo sapiens OX=9606 PE=2 SV=1;tr|A0A0A0MRI2|A0A0A0MRI2_HUMAN Sorting nexin OS=Homo sapiens OX=9606 GN=SNX6 PE=1 SV=1;sp	6	7	7	7	5	5	4	2	1	3	4	4	3	5	5	4	2	1	3	4	4	3	5	5	4	2	1	3	4	4	3	28.9	28.9	28.9	33.818	294	294;406;418;406;216;227	0	81.686	21.8	21.4	18
A0A384MDK7;A0A0A0MRJ6;H7BY58;P22061;F6S8N6;B7Z972;A0A3F2YNX8;F8WDT3;F8WAV5;F8WAX2;C9J0F2;H7C4X2	A0A384MDK7;A0A0A0MRJ6;H7BY58;P22061;F6S8N6;B7Z972;A0A3F2YNX8	11;11;11;11;10;9;9;3;3;3;3;1	11;11;11;11;10;9;9;3;3;3;3;1	11;11;11;11;10;9;9;3;3;3;3;1	Protein-L-isoaspartate O-methyltransferase;Protein-L-isoaspartate(D-aspartate) O-methyltransferase	PCMT1	tr|A0A384MDK7|A0A384MDK7_HUMAN Protein-L-isoaspartate O-methyltransferase OS=Homo sapiens OX=9606 PE=2 SV=1;tr|A0A0A0MRJ6|A0A0A0MRJ6_HUMAN Protein-L-isoaspartate O-methyltransferase OS=Homo sapiens OX=9606 GN=PCMT1 PE=1 SV=1;tr|H7BY58|H7BY58_HUMAN Protein-	12	11	11	11	2	1	1	1	2	2	9	7	10	2	1	1	1	2	2	9	7	10	2	1	1	1	2	2	9	7	10	56.8	56.8	56.8	24.636	227	227;285;286;227;250;192;250;62;66;72;96;38	0	100.98	18.5	5.3	5.3
P12259;A0A0A0MRJ7;Q8TD21	P12259;A0A0A0MRJ7	20;20;1	8;8;1	8;8;1	Coagulation factor V;Coagulation factor V heavy chain;Coagulation factor V light chain	F5	sp|P12259|FA5_HUMAN Coagulation factor V OS=Homo sapiens OX=9606 GN=F5 PE=1 SV=4;tr|A0A0A0MRJ7|A0A0A0MRJ7_HUMAN Coagulation factor V OS=Homo sapiens OX=9606 GN=F5 PE=1 SV=1	3	20	8	8	14	13	16	10	10	10	9	12	14	4	4	5	0	0	0	1	4	6	4	4	5	0	0	0	1	4	6	10.1	4.7	4.7	251.7	2224	2224;2229;59	0	15.354	7.4	6.8	7.9
A0A1Y0BRN3;A0A1Y0BRN0;A0A0A0MRM8;Q9UM54;E7EW20;A0A590UJ40;A0A590UJ75;A0A0D9SGC1;A0A590UKB0;A0A590UK22;A0A590UK86;A0A590UJY4;A0A5F9ZI03;A0A590UK71;A0A590UJW9;Q14784;Q5JVM0	A0A1Y0BRN3;A0A1Y0BRN0;A0A0A0MRM8;Q9UM54;E7EW20;A0A590UJ40;A0A590UJ75;A0A0D9SGC1;A0A590UKB0;A0A590UK22;A0A590UK86;A0A590UJY4;A0A5F9ZI03;A0A590UK71	21;21;21;20;20;20;18;18;18;17;13;13;13;13;4;3;2	21;21;21;20;20;20;18;18;18;17;13;13;13;13;4;3;2	21;21;21;20;20;20;18;18;18;17;13;13;13;13;4;3;2	Unconventional myosin-VI	MYO6	tr|A0A1Y0BRN3|A0A1Y0BRN3_HUMAN Myosin VI transcript variant 007 OS=Homo sapiens OX=9606 GN=MYO6 PE=1 SV=1;tr|A0A1Y0BRN0|A0A1Y0BRN0_HUMAN Myosin VI transcript variant 008 OS=Homo sapiens OX=9606 GN=Myo6-008 PE=2 SV=1;tr|A0A0A0MRM8|A0A0A0MRM8_HUMAN Unconvent	17	21	21	21	0	0	1	7	6	10	8	8	9	0	0	1	7	6	10	8	8	9	0	0	1	7	6	10	8	8	9	25.8	25.8	25.8	148.6	1285	1285;1272;1253;1294;1295;1294;926;962;924;878;690;664;661;634;194;87;174	0	106.28	0	0	0.9
Q86UA8;A0A0A0MRP6;B7ZLQ5;P28370;D7EZH4	Q86UA8;A0A0A0MRP6;B7ZLQ5;P28370;D7EZH4	3;3;3;3;2	2;2;2;2;2	2;2;2;2;2	Probable global transcription activator SNF2L1	SMARCA1	tr|Q86UA8|Q86UA8_HUMAN SMARCA1 protein (Fragment) OS=Homo sapiens OX=9606 GN=SMARCA1 PE=2 SV=2;tr|A0A0A0MRP6|A0A0A0MRP6_HUMAN Probable global transcription activator SNF2L1 OS=Homo sapiens OX=9606 GN=SMARCA1 PE=1 SV=1;tr|B7ZLQ5|B7ZLQ5_HUMAN Probable global	5	3	2	2	1	2	1	0	0	0	0	0	0	1	1	0	0	0	0	0	0	0	1	1	0	0	0	0	0	0	0	3.9	2.3	2.3	113.36	965	965;1058;1070;1054;776	0.0026368	2.7889	1.2	2.7	1.7
B6VEX5;B6VEX4;B6VEX3;A0A0A0MRT6;Q59G41;Q8IZP0;B7Z9E9;B4DKX2	B6VEX5;B6VEX4;B6VEX3;A0A0A0MRT6;Q59G41;Q8IZP0	3;3;3;3;3;3;1;1	3;3;3;3;3;3;1;1	3;3;3;3;3;3;1;1	Abl interactor 1	ABI1	tr|B6VEX5|B6VEX5_HUMAN Abl-interactor 1 variant 72 OS=Homo sapiens OX=9606 PE=2 SV=1;tr|B6VEX4|B6VEX4_HUMAN Abl interactor 1 OS=Homo sapiens OX=9606 GN=ABI1 PE=1 SV=1;tr|B6VEX3|B6VEX3_HUMAN Abl-interactor 1 variant 41 OS=Homo sapiens OX=9606 PE=2 SV=1;tr|A	8	3	3	3	1	2	1	1	0	0	0	1	1	1	2	1	1	0	0	0	1	1	1	2	1	1	0	0	0	1	1	11.6	11.6	11.6	42.637	388	388;393;422;475;476;508;180;318	0	14.332	3.9	7.7	3.9
E7EW15;E7EMV7;B7Z5B0;B7Z8K2;A0A0A0MRZ4;A4F1Y0;A8K4N4;Q15025	E7EW15;E7EMV7;B7Z5B0;B7Z8K2;A0A0A0MRZ4;A4F1Y0;A8K4N4;Q15025	2;2;2;2;2;2;2;2	2;2;2;2;2;2;2;2	2;2;2;2;2;2;2;2	TNFAIP3-interacting protein 1	TNIP1;NAF1	tr|E7EW15|E7EW15_HUMAN TNFAIP3-interacting protein 1 (Fragment) OS=Homo sapiens OX=9606 GN=TNIP1 PE=1 SV=1;tr|E7EMV7|E7EMV7_HUMAN TNFAIP3-interacting protein 1 OS=Homo sapiens OX=9606 GN=TNIP1 PE=1 SV=1;tr|B7Z5B0|B7Z5B0_HUMAN cDNA FLJ51936, highly similar	8	2	2	2	1	1	2	0	0	0	0	0	0	1	1	2	0	0	0	0	0	0	1	1	2	0	0	0	0	0	0	10.5	10.5	10.5	27.826	257	257;492;598;619;619;630;636;636	0	7.8333	5.4	5.4	10.5
Q9UN36;A0A0A0MS87;Q8TDR6;G3V4S9;H0YJT9;G3V578;G3V5L7;G3V5H8;G3V271;G3V358;G3V5B7;H7C0X0;G3V383;G3V5G0;G3V5S0;G3V392;G3V3L1;A0A0U1RR50;G3V2I9;G3V4S2;G3V5B5;G3V239;G3V3X2;G3V5P9;G3V5D7;G3V2S0;G3V3C3;G3V2Y3;G3V5G7;G3V552;G3V3X3;G3V3P6;H0YJ56;G3V4T9;G3V2T2;G3V5A6;G3V280;G3V3P1;G3V3D5;G3V5V9;G3V285	Q9UN36;A0A0A0MS87;Q8TDR6;G3V4S9;H0YJT9;G3V578;G3V5L7;G3V5H8	4;4;4;3;3;3;2;2;1;1;1;1;1;1;1;1;1;1;1;1;1;1;1;1;1;1;1;1;1;1;1;1;1;1;1;1;1;1;1;1;1	4;4;4;3;3;3;2;2;1;1;1;1;1;1;1;1;1;1;1;1;1;1;1;1;1;1;1;1;1;1;1;1;1;1;1;1;1;1;1;1;1	4;4;4;3;3;3;2;2;1;1;1;1;1;1;1;1;1;1;1;1;1;1;1;1;1;1;1;1;1;1;1;1;1;1;1;1;1;1;1;1;1	Protein NDRG2	NDRG2	sp|Q9UN36|NDRG2_HUMAN Protein NDRG2 OS=Homo sapiens OX=9606 GN=NDRG2 PE=1 SV=2;tr|A0A0A0MS87|A0A0A0MS87_HUMAN Protein NDRG2 OS=Homo sapiens OX=9606 GN=NDRG2 PE=1 SV=1;tr|Q8TDR6|Q8TDR6_HUMAN Cytoplasmic protein Ndr1 OS=Homo sapiens OX=9606 PE=2 SV=1;tr|G3V4	41	4	4	4	1	0	2	0	0	1	2	2	0	1	0	2	0	0	1	2	2	0	1	0	2	0	0	1	2	2	0	18.6	18.6	18.6	40.798	371	371;356;356;300;287;284;218;273;167;172;174;181;194;224;219;221;154;224;252;160;86;92;150;99;108;118;120;122;127;129;133;136;139;140;141;142;144;148;149;149;153	0	27.519	6.2	0	8.1
[truncated: 2,542 more rows]
[truncated: 47 more columns]
